# Supplementary material for: Identification and Validation of Potential Biomarkers and Their Functions in Acute Kidney Injury
Source: Front Genet. 2020 May 12;11:411. doi: 10.3389/fgene.2020.00411 (PMC7247857; doi:10.3389/fgene.2020.00411)
Supplement: TABLE S1 — All of the differential expression gene information including logFC and FDR in all four GroupSets. [file Table_1.xlsx]

## Sheet: Table S1. GroupSet A
ID_REF	Gene	logFC	AveExpr	t	P.Value	adj.P.Val	B
10390850	Krt20	5.97768	9.51958	29.0003	3.68435e-08	3.00469e-05	9.71294
10498981	Fgb	4.86403	8.96733	26.331	6.89857e-08	3.30257e-05	9.15322
10534667	Serpine1	4.74063	9.78007	19.349	5.06511e-07	9.00107e-05	7.23553
10419111	Gm17026///Gm10375///Gm10377///BC061237///1700001F09Rik	4.39085	7.35341	26.953	5.92832e-08	3.22209e-05	9.29066
10493870	Sprr2f	4.30713	8.26984	17.0981	1.12225e-06	0.000127066	6.42396
10493873	Sprr2g	4.10383	7.57888	14.5454	3.15667e-06	0.000205095	5.34008
10460585	Fosl1	4.00884	9.36489	44.6373	2.21884e-09	1.48444e-05	11.8772
10537146	Akr1b8	3.97143	9.40706	30.4056	2.70849e-08	2.68992e-05	9.97844
10550906	Plaur	3.94308	9.09128	30.989	2.39354e-08	2.59449e-05	10.0833
10587331	Gm10639///Gm3776///Gsta2///Gsta1	3.86898	10.0032	16.1622	1.60997e-06	0.000146844	6.04907
10498024	Slc7a11	3.86741	7.46807	17.0284	1.15205e-06	0.00012746	6.39686
10608073	Rbmy	3.80968	7.89268	11.5256	1.37577e-05	0.000463137	3.7557
10427471	Osmr	3.68813	8.44535	26.8855	6.02562e-08	3.22231e-05	9.27596
10408629	Pxdc1	3.68096	8.68515	42.932	2.86098e-09	1.48444e-05	11.7074
10581813	Mlkl	3.63548	7.84724	52.1236	8.06307e-10	1.40136e-05	12.4978
10593449	Layn	3.54246	7.81551	35.4493	9.97266e-09	2.3338e-05	10.7951
10569504	Tnfrsf23	3.51567	8.30571	28.6333	4.00233e-08	3.09158e-05	9.64046
10382328	Sox9	3.50464	9.52124	36.6231	8.06538e-09	2.15656e-05	10.959
10493820	S100a6	3.49213	9.9131	19.4724	4.86173e-07	8.94147e-05	7.27672
10387536	Cd68	3.43993	7.93045	24.1417	1.21139e-07	4.39963e-05	8.63135
10494761	Vtcn1	3.40794	8.19672	16.8752	1.22082e-06	0.00013017	6.33686
10586967	Gm7265	3.40086	8.03324	15.3234	2.26392e-06	0.000167791	5.69158
10531111	Sult1e1	3.33315	6.87125	12.6823	7.53389e-06	0.000333838	4.40866
10458382	Cd14	3.33224	8.47963	12.6074	7.82102e-06	0.000339823	4.36828
10495405	Slc25a24	3.3066	8.93014	27.4815	5.22594e-08	3.22209e-05	9.40397
10441003	Runx1	3.27744	9.01697	13.4469	5.20058e-06	0.000268877	4.80741
10523451	Anxa3	3.25242	9.74752	24.1113	1.22133e-07	4.39963e-05	8.62365
10398075	Serpina3n	3.23821	9.01584	10.8899	1.96221e-05	0.000566499	3.36815
10362201	Ctgf	3.20833	10.826	27.0422	5.80257e-08	3.22209e-05	9.30999
10494817	Ngf	3.12654	8.6583	15.4686	2.13148e-06	0.000163269	5.75503
10517067	Sfn	3.10468	9.48021	40.5161	4.17444e-09	1.48444e-05	11.4448
10598976	Timp1	3.03311	7.64121	19.3103	5.13078e-07	9.00107e-05	7.22257
10542335	Gprc5a	3.02687	9.88077	17.0421	1.1461e-06	0.00012728	6.40222
10570855	Plat	3.00305	9.03928	17.0566	1.13987e-06	0.00012728	6.40785
10424400	Myc	2.94937	10.0051	15.6283	1.99607e-06	0.00015976	5.82399
10534395	Cldn4	2.93703	10.4203	18.2058	7.49733e-07	0.000105938	6.83818
10528015	Steap1	2.92342	8.6534	37.5684	6.83118e-09	2.15656e-05	11.0848
10602896	Adgrg2	2.91721	7.2738	11.6072	1.31619e-05	0.000455231	3.8039
10492735	Fgg	2.8977	10.2212	14.3307	3.47029e-06	0.000214258	5.23944
10513739	Tnc	2.84354	7.65671	5.5123	0.00112243	0.00801802	-1.11392
10583090	Mmp10	2.82336	8.37748	37.0306	7.50425e-09	2.15656e-05	11.0139
10562192	Fxyd5	2.7956	8.47099	15.6333	1.99196e-06	0.00015976	5.82616
10516956	Smpdl3b	2.79198	7.78517	10.0585	3.21532e-05	0.000768141	2.82649
10536845	Flnc	2.77397	8.0013	43.8015	2.51012e-09	1.48444e-05	11.7955
10383479	Hmga1-rs1///Hmga1	2.75823	10.5444	29.8337	3.06448e-08	2.8032e-05	9.87264
10407211	Plpp1	2.73652	8.13574	32.4706	1.76623e-08	2.59449e-05	10.3367
10560709	Pvr	2.72811	9.91415	20.3961	3.60529e-07	7.8324e-05	7.5753
10586744	Anxa2	2.68605	10.6003	27.5341	5.16147e-08	3.22209e-05	9.41507
10411359	Plp2	2.68396	9.46192	24.8973	9.9202e-08	3.96377e-05	8.8185
10551009	Tmsb10	2.68046	9.56557	24.897	9.92083e-08	3.96377e-05	8.81844
10523156	Cxcl2	2.65464	7.36324	7.31253	0.000222387	0.00262129	0.685795
10437639	Emp2	2.62237	8.76478	13.6021	4.83528e-06	0.000257927	4.88544
10403352	Klf6	2.6167	9.87139	16.7251	1.29283e-06	0.000131786	6.27743
10469793	Il1f6	2.59952	7.8038	6.62557	0.000396224	0.00387093	0.0434803
10448307	Tnfrsf12a	2.58044	10.578	16.1478	1.61921e-06	0.000146955	6.0431
10481627	Lcn2	2.56983	11.7439	14.8928	2.71565e-06	0.000186923	5.49954
10406108	Slc6a19os	2.56604	8.20168	27.5832	5.10204e-08	3.22209e-05	9.42542
10460385	Clcf1	2.55213	8.40016	23.2738	1.53564e-07	4.95013e-05	8.40649
10419116	Gm17026///Gm10375///Gm10377///1700001F09Rik	2.54299	7.5528	16.4288	1.44979e-06	0.000140376	6.15833
10574471	Cmtm3	2.53636	9.95823	18.7223	6.26181e-07	9.8489e-05	7.02132
10436978	Cbr3	2.5167	7.62757	7.30673	0.000223433	0.00263005	0.68058
10369615	Srgn	2.51512	8.52947	10.776	2.09524e-05	0.000590677	3.29638
10477717	Procr	2.50884	7.87328	15.0631	2.52564e-06	0.000178801	5.5762
10367634	Akap12	2.50581	9.13769	16.7906	1.26079e-06	0.000131155	6.30346
10350516	Ptgs2	2.50333	8.15861	6.8345	0.0003308	0.0034427	0.244216
10361091	Atf3	2.50066	9.12504	13.7557	4.50266e-06	0.000248525	4.9617
10393449	Socs3	2.49565	8.50147	10.148	3.04357e-05	0.000748722	2.88683
10605256	Flna	2.48795	9.24184	21.1286	2.87061e-07	7.12732e-05	7.8004
10492748	Fga	2.47642	10.3207	18.9262	5.84e-07	9.37918e-05	7.09194
10542355	Emp1	2.47547	9.84733	11.7322	1.23057e-05	0.000439107	3.87708
10359034	Qsox1	2.46963	9.28458	11.601	1.32064e-05	0.000455554	3.80023
10502655	Cyr61	2.46852	10.4609	28.0752	4.5485e-08	3.22209e-05	9.5276
10391036	Krt19	2.46782	8.35887	15.2766	2.30853e-06	0.000169292	5.67102
10543017	Pdk4	2.44003	11.3891	8.89416	6.85148e-05	0.00122231	1.99196
10516487	Gjb4	2.42644	8.55733	18.3867	7.03523e-07	0.00010232	6.90301
10500295	Plekho1///Tcf7	2.42316	9.07141	21.3016	2.72326e-07	6.8894e-05	7.85214
10437516	Ppl	2.41938	8.31652	34.2078	1.25795e-08	2.42923e-05	10.6118
10579331	Gdf15	2.40571	9.97485	23.2352	1.55226e-07	4.95013e-05	8.39622
10400095	Ifrd1	2.39373	8.79045	9.79566	3.78739e-05	0.000852654	2.64629
10509965	Epha2	2.3682	8.84819	17.1934	1.08288e-06	0.000124976	6.46084
10409486	Pdlim7	2.36391	9.75682	35.047	1.07425e-08	2.3338e-05	10.7368
10461369	Ahnak	2.36164	8.63533	26.6359	6.40188e-08	3.30257e-05	9.22114
10485405	Cd44	2.3529	7.74564	15.659	1.97114e-06	0.00015976	5.83719
10387625	Chrnb1	2.35116	8.49997	27.9754	4.65494e-08	3.22209e-05	9.50709
10485624	Prrg4	2.34397	10.3071	24.3935	1.1326e-07	4.30083e-05	8.69459
10452815	Xdh	2.34162	9.28747	9.35036	5.04409e-05	0.0010129	2.33037
10414250	1700024B05Rik///1700049E17Rik2///Gm8267///1700049E17Rik1///AY358078///4930503E14Rik	2.33784	7.03271	20.0591	4.0146e-07	8.16067e-05	7.46832
10556297	Adm	2.33622	9.44518	8.98037	6.45956e-05	0.00118914	2.05711
10382802	Sphk1	2.29916	9.37353	22.8599	1.72485e-07	5.16438e-05	8.29531
10375463	Havcr1	2.28779	11.6119	17.2941	1.04306e-06	0.000123743	6.4995
10476301	Smox	2.28281	9.78617	29.1482	3.56454e-08	3.00469e-05	9.74176
10469786	Il1f9	2.28235	6.7224	8.05701	0.00012472	0.00179558	1.32822
10530998	Tmprss11f	2.27789	6.35713	12.5367	8.10388e-06	0.000346058	4.3299
10526410	Hspb1	2.24983	11.4375	15.3385	2.24969e-06	0.00016745	5.69822
10465244	Malat1	2.24018	8.2899	7.14583	0.0002548	0.00288027	0.534523
10514221	Plin2	2.23771	12.0787	31.8976	1.98322e-08	2.59449e-05	10.2409
10463945	Dusp5	2.23483	9.28385	14.6209	3.05428e-06	0.000202222	5.37507
10555174	Lrrc32	2.22203	8.1247	12.2281	9.48331e-06	0.000378896	4.15983
10450369	Hspa1a	2.20283	10.5883	10.4847	2.48523e-05	0.000651483	3.10934
10543067	Asns	2.19875	9.7905	9.50753	4.55275e-05	0.000948763	2.44345
10456400	Tubb6	2.19127	9.59889	22.7434	1.78287e-07	5.16438e-05	8.26353
10486396	Ehd4	2.18788	9.37325	17.899	8.36323e-07	0.000111898	6.72647
10401244	Actn1	2.18784	10.443	22.7834	1.7627e-07	5.16438e-05	8.27446
10517967	Fblim1	2.17924	8.57472	15.4975	2.10619e-06	0.000163269	5.76757
10566258	Hbb-bt///Hbb-bs///Hbb-b2///Hbb-b1///Hbb-bt///Hbb-bs///Hbb-b2///Hbb-b1	2.17752	9.19225	5.53609	0.00109607	0.00786852	-1.08754
10556113	Rbm3	2.17731	10.4932	13.2554	5.69552e-06	0.000284858	4.70985
10545014	Vopp1	2.16103	8.72208	18.3434	7.14278e-07	0.000103022	6.88756
10518526	Angptl7	2.15922	10.2182	8.14344	0.000116962	0.00171039	1.39948
10574427	Impdh2	2.15839	7.34474	12.4683	8.38855e-06	0.000352743	4.29258
10352448	Dusp10	2.14918	7.87665	11.315	1.5444e-05	0.000495432	3.62969
10521892	Slc34a2	2.14454	9.345	5.99071	0.000705189	0.0057785	-0.59762
10495675	F3	2.13458	10.3015	14.2496	3.598e-06	0.000218266	5.20099
10546834	Rad18	2.1258	8.83491	11.7519	1.21766e-05	0.000437244	3.88854
10366346	Phlda1	2.1123	8.56329	18.4634	6.84908e-07	0.000100453	6.93029
10354247	Fhl2	2.10804	7.75883	13.3161	5.53299e-06	0.000279257	4.74093
10450374	D17H6S56E-5	2.10613	8.28151	7.69858	0.000163818	0.0021327	1.02547
10403584	Nid1	2.10506	8.7634	10.178	2.98835e-05	0.000740379	2.90695
10360227	Pea15a	2.10448	10.4496	19.2104	5.30532e-07	9.02283e-05	7.18888
10386455	Rasd1	2.09742	7.9571	19.9427	4.16817e-07	8.25558e-05	7.43087
10488378	Thbd	2.09722	7.8098	5.67233	0.000957858	0.00715871	-0.937889
10572897	Hmox1	2.086	11.2196	10.5653	2.3696e-05	0.000631652	3.16157
10498576	Lxn	2.07417	8.81702	20.5424	3.44265e-07	7.70234e-05	7.62107
10467191	Ankrd1	2.07298	8.66446	22.0103	2.20387e-07	5.84782e-05	8.05868
10408600	Serpinb6a	2.07248	9.40638	18.4786	6.81287e-07	0.000100453	6.93568
10358787	Lamc2	2.06595	8.71918	16.5889	1.36241e-06	0.000135307	6.22299
10454782	Egr1	2.06446	8.83825	12.0882	1.01966e-05	0.00039294	4.08124
10450367	Hspa1a///Hspa1b	2.05768	10.9269	10.2105	2.92987e-05	0.000729529	2.92867
10404783	Edn1	2.05535	7.24854	10.1466	3.04611e-05	0.000748818	2.88591
10583920	Eepd1	2.05089	7.28561	7.76541	0.000155575	0.00206523	1.08281
10460392	Pold4	2.05057	10.1919	26.9571	5.92252e-08	3.22209e-05	9.29154
10375051	Hba-a2///Hba-a1	2.04561	10.4089	4.98556	0.0019359	0.0118911	-1.71808
10433114	Itga5	2.02909	7.13274	16.9249	1.19798e-06	0.000129322	6.35641
10438769	Cldn1	2.01685	10.7973	21.2872	2.73515e-07	6.8894e-05	7.84787
10360377	AI607873	2.01671	7.16263	7.14191	0.000255623	0.00288582	0.530939
10414360	Lgals3	2.01484	11.3491	22.0952	2.14964e-07	5.81893e-05	8.08286
10425287	Kdelr3	2.0137	7.58257	30.0812	2.90422e-08	2.75558e-05	9.91878
10568115	Mvp	2.01202	9.84186	30.0354	2.93316e-08	2.75558e-05	9.91028
10518735	Spsb1	2.00887	8.7458	17.2457	1.06199e-06	0.000124675	6.48094
10539135	Capg	1.99944	9.43528	11.6369	1.29526e-05	0.000451276	3.82135
10538290	Snx10	1.99884	8.02356	11.763	1.21046e-05	0.000435565	3.89499
10467258	Myof	1.99662	10.2684	20.885	3.09393e-07	7.31216e-05	7.72664
10556302	Ampd3	1.99404	10.4259	26.3092	6.93578e-08	3.30257e-05	9.14832
10377673	Cldn7	1.98503	9.62539	10.7281	2.15426e-05	0.000598705	3.26596
10357875	Btg2	1.97892	10.0299	24.6549	1.05699e-07	4.12821e-05	8.7593
10374908	Rtn4	1.97884	9.00853	21.069	2.92342e-07	7.15651e-05	7.78248
10576854	Ctxn1	1.96834	10.0085	12.1371	9.94043e-06	0.000386498	4.10882
10530130	Rell1	1.95845	9.39853	22.0533	2.17624e-07	5.81893e-05	8.07093
10443463	4930567H12Rik///Cdkn1a	1.95831	11.5909	9.00277	6.36195e-05	0.00117879	2.07394
10389581	Ypel2	1.95464	8.7006	26.9501	5.9325e-08	3.22209e-05	9.29002
10459496	Ccbe1	1.95295	8.47517	11.6489	1.28692e-05	0.000450354	3.82838
10513362	Susd1	1.95006	8.42912	12.7581	7.25522e-06	0.00032625	4.44933
10474972	Chac1	1.94146	8.94934	3.77904	0.00781767	0.0335982	-3.25228
10429160	St3gal1	1.93546	7.92215	20.166	3.87915e-07	8.02614e-05	7.50251
10498273	Tm4sf1	1.93117	8.77716	15.998	1.71877e-06	0.000148615	5.98074
10598771	Maoa	1.92718	7.5658	13.1849	5.89152e-06	0.00028961	4.6735
10495042	Ppm1j	1.91853	8.37045	31.223	2.27917e-08	2.59449e-05	10.1246
10529206	Fndc4	1.91817	8.69736	22.2989	2.02575e-07	5.67864e-05	8.14037
10390117	Itga3	1.91721	9.73584	20.5069	3.48134e-07	7.70234e-05	7.61
10409767	Golm1	1.90859	8.34093	15.4074	2.1862e-06	0.0001652	5.72836
10408610	Tubb2a	1.90374	9.95291	25.1378	9.32065e-08	3.87571e-05	8.87647
10536483	Tes	1.90107	9.57411	19.2973	5.15309e-07	9.00107e-05	7.2182
10396831	Arg2	1.89897	10.877	14.9371	2.66467e-06	0.00018451	5.51958
10492335	Rap2b	1.89843	7.65781	29.484	3.30873e-08	2.9154e-05	9.80642
10477061	Srxn1	1.88603	11.9048	27.651	5.02139e-08	3.22209e-05	9.43965
10604393	Elf4	1.87839	7.54493	23.2667	1.53868e-07	4.95013e-05	8.4046
10522368	Nipal1	1.86864	7.11326	9.99661	3.34054e-05	0.000785638	2.78447
10427075	Krt18	1.86227	10.3118	24.525	1.09382e-07	4.22456e-05	8.72726
10518147	Pdpn	1.85324	9.34239	15.3939	2.19844e-06	0.000165765	5.72248
10544089	Zc3hav1	1.83473	8.43555	20.5532	3.43099e-07	7.70234e-05	7.62443
10349401	Gpr39	1.83235	7.50268	22.753	1.778e-07	5.16438e-05	8.26616
10372781	Irak3	1.82984	7.79214	10.8831	1.96987e-05	0.000567768	3.36389
10495035	Slc16a1	1.82492	9.49692	32.7497	1.67051e-08	2.59449e-05	10.3824
10431410	Mapk11	1.81812	7.93414	8.51245	8.94726e-05	0.00144789	1.69651
10355567	Tmbim1	1.81792	10.4225	13.6617	4.70286e-06	0.00025561	4.91517
10572345	Homer3	1.81226	9.0132	15.8153	1.84981e-06	0.000154938	5.90382
10423363	Ank	1.80174	8.60414	18.6202	6.48627e-07	9.88872e-05	6.98559
10493114	Nes	1.7989	7.22429	14.3264	3.47698e-06	0.00021429	5.2374
10545672	Mthfd2	1.7981	8.89367	6.86493	0.000322333	0.00337988	0.273056
10408450	Sox4	1.7972	8.45793	10.2978	2.77906e-05	0.000706141	2.98671
10416777	Klf5	1.79665	9.48445	14.6491	3.01703e-06	0.000200137	5.38808
10458314	Tmem173	1.78892	7.71495	9.16057	5.72019e-05	0.00110525	2.19147
10593856	Peak1	1.7822	9.31929	20.5169	3.47038e-07	7.70234e-05	7.61312
10427862	Cdh6	1.78065	9.08499	16.3378	1.50229e-06	0.000142802	6.12128
10500204	Ecm1	1.77662	8.59875	12.4485	8.47323e-06	0.000355283	4.28172
10395553	Nrcam	1.77055	7.07187	9.99769	3.33831e-05	0.000785638	2.7852
10516484	Gjb3	1.76999	7.10545	5.17935	0.0015774	0.0102073	-1.49131
10495896	Camk2d	1.76836	9.80561	28.1765	4.44325e-08	3.22209e-05	9.54833
10531437	Scarb2	1.76604	9.26665	27.6163	5.06244e-08	3.22209e-05	9.43238
10512867	Tex10	1.76293	8.93443	12.1535	9.85613e-06	0.000384997	4.11805
10450605	Tubb5	1.75648	10.9288	17.8968	8.36979e-07	0.000111898	6.72567
10472097	Fmnl2	1.75337	8.14415	16.3073	1.52042e-06	0.000143577	6.10878
10516735	Tinagl1	1.74295	11.3442	21.3057	2.71985e-07	6.8894e-05	7.85337
10583133	Mmp7	1.73671	7.36082	5.30903	0.00137925	0.00927866	-1.34251
10482059	Ggta1	1.73624	6.75306	17.3833	1.00915e-06	0.000121799	6.53355
10519527	Abcb1a	1.73187	7.95894	11.8955	1.12816e-05	0.000416293	3.9715
10433885	Cebpd	1.72347	7.41295	11.5356	1.36827e-05	0.000462205	3.76166
10440522	Adamts1	1.71757	9.92081	12.727	7.36815e-06	0.000328776	4.43266
10539517	Dysf	1.71267	8.33882	15.0568	2.53243e-06	0.000178917	5.57337
10414218	Gm32857///1700024B05Rik///1700049E17Rik2///Gm8267///1700049E17Rik1///Gm5622///AY358078///4930503E14Rik	1.71251	6.59759	10.3043	2.76815e-05	0.000704103	2.99102
10408557	Serpinb1a	1.70953	9.30883	9.89934	3.54884e-05	0.000815857	2.71791
10362959	Popdc3	1.69649	7.91804	5.96907	0.000719747	0.00584219	-0.620334
10485645	Rcn1	1.69469	8.13958	19.0267	5.64402e-07	9.22106e-05	7.12644
10518069	Efhd2	1.69388	10.9707	19.6282	4.61823e-07	8.67728e-05	7.32829
10545101	Hpgds	1.68268	6.39658	13.8205	4.37007e-06	0.000244633	4.99366
10499899	Sprr1a	1.68134	11.045	14.4579	3.28044e-06	0.000209039	5.29925
10515399	Plk3	1.68059	10.4983	10.2109	2.92913e-05	0.000729529	2.92895
10444814	H2-Q4	1.67403	8.53494	10.1629	3.01594e-05	0.000744639	2.89685
10391454	Vat1	1.66172	11.0911	13.4579	5.17371e-06	0.000268382	4.81296
10569017	Ifitm3	1.64779	8.79761	11.2113	1.63597e-05	0.000513235	3.56684
10569494	Tnfrsf22	1.64638	8.81896	11.1883	1.6572e-05	0.000517557	3.55277
10584142	Ets1	1.64492	7.91851	7.26294	0.000231512	0.00268783	0.641092
10588037	Rbp1	1.63917	8.12911	4.58629	0.00300082	0.0163544	-2.20229
10454172	Dsg2	1.63813	8.13137	17.1948	1.08235e-06	0.000124976	6.46135
10605831	Las1l	1.63732	9.64901	12.344	8.93579e-06	0.000365782	4.22422
10483698	Wipf1	1.63468	8.78616	24.9287	9.83943e-08	3.96377e-05	8.82612
10500183	Adamtsl4	1.62878	8.01451	11.1672	1.67689e-05	0.000520435	3.53987
10369388	Unc5b	1.62827	8.12422	14.7818	2.84843e-06	0.000192255	5.44902
10454198	Rnf125	1.61849	7.67658	5.98731	0.000707453	0.00578886	-0.601183
10425283	Maff	1.61577	7.72435	11.435	1.44557e-05	0.000477353	3.70179
10401181	Rdh11///Rdh11	1.6074	8.6239	20.489	3.50106e-07	7.70234e-05	7.6044
10452485	Rab31	1.60704	9.89046	25.404	8.70491e-08	3.83016e-05	8.93977
10389590	Gdpd1	1.60642	7.29088	8.35758	9.9998e-05	0.00155187	1.57325
10404422	Serpinb6b	1.60565	8.72111	11.0489	1.79234e-05	0.000538988	3.46715
10355050	Raph1	1.60452	9.85636	20.3854	3.6175e-07	7.8324e-05	7.57194
10578904	Cpe	1.60318	10.4318	11.0039	1.83866e-05	0.000543007	3.43926
10350630	Fam129a	1.60222	8.11988	12.1752	9.74629e-06	0.000384979	4.1302
10601595	Gm2411///Cldn34c4///Cldn34c1	1.60198	6.6517	6.02123	0.000685214	0.00567502	-0.565678
10564713	Mfge8	1.60038	10.1512	16.0543	1.68054e-06	0.000148615	6.00426
10530029	Lgi2	1.59913	7.72668	7.40311	0.000206756	0.00249598	0.766808
10586865	Aldh1a2	1.58768	7.95289	13.1947	5.86361e-06	0.00028961	4.6786
10404429	Serpinb9	1.5858	8.32796	8.32741	0.000102209	0.00157272	1.549
10457733	B4galt6	1.58331	10.0214	20.3319	3.67943e-07	7.85987e-05	7.55508
10426650	Tuba1c///Tuba1b///Tuba1a	1.57867	9.90334	10.7196	2.16493e-05	0.000600582	3.26055
10528268	Ptpn12	1.57691	9.78527	19.8125	4.34804e-07	8.47008e-05	7.38865
10488382	Cd93	1.57218	6.95566	4.80182	0.00236196	0.0137557	-1.93804
10422280	Abcc4	1.55622	9.82139	17.0111	1.15957e-06	0.000127461	6.39014
10457872	Slc39a6	1.55059	7.52273	19.2176	5.29243e-07	9.02283e-05	7.19133
10377473	Aloxe3	1.54837	6.93373	8.902	6.81474e-05	0.00122166	1.99791
10560459	Vasp	1.54668	9.55561	32.8519	1.63696e-08	2.59449e-05	10.399
10373918	Lif	1.54621	6.87061	3.56767	0.01021	0.0410718	-3.54241
10431894	Slc38a2	1.54062	11.1804	7.8377	0.000147184	0.00199226	1.14438
10464772	2010003K11Rik	1.54052	9.10299	19.6672	4.55946e-07	8.61342e-05	7.34112
10551185	Tgfb1	1.53966	8.46105	16.0177	1.70524e-06	0.000148615	5.989
10597136	Ptpn23	1.53916	9.86871	16.1011	1.64947e-06	0.000147612	6.02376
10415052	Mmp14	1.53894	7.73974	12.6241	7.7558e-06	0.000338258	4.37732
10561104	Axl	1.53686	8.23761	18.1106	7.75426e-07	0.00010767	6.80378
10607089	Acsl4	1.53524	10.7538	17.1679	1.09327e-06	0.000125419	6.45098
10411519	Map1b	1.53437	8.15418	11.2752	1.57882e-05	0.000502563	3.60564
10358389	Rgs2	1.53306	8.38153	10.2166	2.919e-05	0.000729529	2.93275
10430201	Myh9	1.53193	10.685	8.50257	9.01049e-05	0.00145137	1.6887
10546929	Cidec	1.53182	8.49089	7.28472	0.000227452	0.00266025	0.660759
10373407	Esyt1	1.51836	8.28329	12.5792	7.93254e-06	0.000341778	4.35299
10593723	Acsbg1	1.51726	7.63242	6.66684	0.000382215	0.00378084	0.0835222
10521678	Cd38	1.51568	7.24078	15.0197	2.57258e-06	0.000180652	5.55675
10517677	Nbl1	1.51322	8.29812	11.2729	1.58087e-05	0.000502754	3.60423
10565018	Iqgap1	1.51212	9.27323	9.749	3.90071e-05	0.000862522	2.61382
10411633	Naip1	1.50861	6.21535	7.93248	0.000136954	0.00190802	1.22437
10494386	Hist1h2al///Hist1h2ao///Hist2h2ab///Hist2h2aa2///Hist1h2ai///Hist2h2ac///Hist1h2af///Hist1h2ab///Hist1h2ap///Hist1h2an///Hist1h2ak///Hist1h2ah///Hist1h2ag///Hist1h2ae///Hist1h2ad///Hist1h2ac///H2afx///Hist2h2aa1///Hist1h3d	1.50746	8.86057	15.0886	2.49855e-06	0.000177606	5.58759
10345715	Map4k4	1.50107	9.13092	13.7318	4.55258e-06	0.000249996	4.94991
10469322	Vim	1.49989	10.7874	13.0961	6.14917e-06	0.000296868	4.62748
10535852	Slc7a1	1.49916	8.48531	6.43287	0.000469835	0.00437958	-0.146058
10414333	Samd4	1.49789	7.62849	8.6671	8.02053e-05	0.00135205	1.81761
10429534	Gml	1.4957	6.65649	12.673	7.56859e-06	0.000334109	4.4037
10414265	BC061237	1.49377	6.53793	14.0965	3.85385e-06	0.000226667	5.12782
10354168	Tbc1d8	1.48986	8.36871	22.7892	1.75978e-07	5.16438e-05	8.27606
10528143	Ppp1r14b	1.48823	10.4199	10.2056	2.9386e-05	0.000730655	2.9254
10572747	Tpm4	1.48775	11.2717	27.6207	5.05723e-08	3.22209e-05	9.4333
10464761	Syt12	1.48539	8.11455	12.1317	9.96841e-06	0.000387153	4.10577
10499639	Cks1b	1.48292	9.06559	11.0313	1.81026e-05	0.000542377	3.45628
10406676	Lhfpl2	1.48043	8.58637	13.8357	4.33962e-06	0.000244148	5.00113
10388938	Wsb1	1.4766	8.96999	10.7311	2.1505e-05	0.000598705	3.26787
10411226	F2rl1	1.47343	9.74391	9.41348	4.83983e-05	0.00098728	2.37599
10429802	Plec	1.47284	8.20722	10.5181	2.43653e-05	0.000645041	3.13104
10416230	Tnfrsf10b	1.47206	8.87044	6.58585	0.00041026	0.0039679	0.0047587
10409999	Fbp2	1.47031	8.38419	17.6053	9.30137e-07	0.000117569	6.61743
10548030	Cd9	1.46767	10.3358	20.3764	3.62778e-07	7.8324e-05	7.56912
10523151	Cxcl1	1.4671	8.79631	8.42021	9.55798e-05	0.00150879	1.62334
10508829	Map3k6	1.46401	7.29149	11.613	1.31204e-05	0.000454504	3.80733
10413795	Eaf1	1.46193	10.9608	17.6981	8.99257e-07	0.000115771	6.6521
10587315	Gsta4	1.46029	10.3821	16.6909	1.30988e-06	0.000132745	6.26383
10520862	Fosl2	1.46009	9.57788	13.5749	4.89721e-06	0.000260286	4.87181
10404359	Mboat1	1.45814	8.45947	11.8499	1.15572e-05	0.000424212	3.94528
10580139	Zswim4	1.45716	9.05522	15.5703	2.0441e-06	0.000161852	5.79902
10404250	Dcdc2a	1.45379	8.30485	9.04158	6.19679e-05	0.00115749	2.10302
10436232	Rpl24	1.4534	9.17128	11.5029	1.39292e-05	0.000466387	3.74221
10558535	Adgra1	1.45196	8.14397	8.53641	8.79597e-05	0.00143073	1.7154
10524631	Oasl1	1.45132	8.31774	7.26545	0.00023104	0.00268582	0.643363
10540105	Tmem43	1.44826	10.2548	14.4726	3.25927e-06	0.000209039	5.30612
10436487	Vgll3	1.44709	7.45939	12.9688	6.54138e-06	0.000308392	4.56094
10399419	Tubb2a-ps2///Tubb2b///Tubb2a	1.44624	8.63688	16.6421	1.33473e-06	0.000133704	6.24432
10545168	Tacstd2	1.4444	9.56656	7.23489	0.000236861	0.00272986	0.615699
10438603	Igf2bp2	1.4388	9.10997	9.79586	3.7869e-05	0.000852654	2.64643
10436456	Pros1	1.43725	7.28139	20.2548	3.77074e-07	7.94368e-05	7.53072
10506714	Lrp8	1.43382	8.5827	13.8897	4.23362e-06	0.000241247	5.02754
10370721	Sbno2	1.43272	8.92526	11.7064	1.24771e-05	0.000442105	3.86203
10366848	B4galnt1	1.43145	9.82112	5.86448	0.000795085	0.00629118	-0.730974
10532819	Kctd10	1.43107	9.00052	13.8901	4.23285e-06	0.000241247	5.02774
10466606	Anxa1	1.42881	7.82299	6.39875	0.000484422	0.00447357	-0.180066
10499952	Crct1	1.42877	6.98362	10.7234	2.16015e-05	0.000599736	3.26297
10416057	Clu	1.42836	11.3084	14.8634	2.75018e-06	0.000188925	5.48618
10378568	Mir22hg///Mir22	1.42797	9.56196	8.05647	0.000124771	0.00179558	1.32777
10478258	Lpin3	1.42705	8.72285	28.8588	3.8034e-08	3.00469e-05	9.68514
10408613	Tubb2b	1.42683	9.78657	11.4231	1.455e-05	0.000477581	3.6947
10581664	Il34	1.42681	10.8494	7.99003	0.000131138	0.00185224	1.27253
10518570	Pgd	1.4257	11.1523	17.1067	1.11863e-06	0.000127066	6.4273
10471525	Ptrh1	1.42271	8.60317	10.9059	1.94426e-05	0.000563187	3.37821
10561706	2200002D01Rik	1.41892	9.18798	15.3251	2.26226e-06	0.000167791	5.69235
10605437	Pls3	1.41634	9.30675	12.7383	7.32683e-06	0.000328046	4.43873
10586390	Rasl12	1.41185	8.05147	11.0085	1.8338e-05	0.000543007	3.44216
10507826	Hpcal4	1.41185	8.03906	11.4323	1.44769e-05	0.000477437	3.70019
10536563	Cftr	1.41155	7.08193	9.99062	3.35296e-05	0.000788025	2.78039
10597935	Cdcp1	1.41042	9.66075	9.88121	3.58929e-05	0.000824611	2.70544
10372891	Srgap1	1.4092	7.95915	9.82166	3.72588e-05	0.000843725	2.66432
10567995	Nupr1	1.40851	10.4635	8.89729	6.83676e-05	0.00122212	1.99434
10594988	Mapk6	1.40561	10.7425	12.5761	7.94466e-06	0.000341778	4.35134
10550650	Ercc1	1.40242	9.6248	15.2796	2.30568e-06	0.000169292	5.67233
10464471	Gal	1.39987	6.88583	7.38407	0.000209935	0.0025198	0.749848
10581363	Cenpt	1.39985	8.44858	32.17	1.87645e-08	2.59449e-05	10.2867
10504817	Tgfbr1	1.3993	10.4284	10.3628	2.67262e-05	0.000686604	3.02958
10394699	Rock2	1.39867	10.1089	15.5555	2.05652e-06	0.000162465	5.79266
10479809	Rps28	1.39787	9.25537	5.53832	0.00109363	0.00785743	-1.08507
10536794	Hilpda	1.39728	6.62596	12.862	6.89247e-06	0.000317424	4.50462
10574166	Cpne2	1.39685	9.37816	8.99464	6.39716e-05	0.00118206	2.06784
10521832	Pi4k2b	1.3945	9.09051	23.5537	1.42125e-07	4.7864e-05	8.48019
10581395	Slc12a4	1.39294	8.82691	12.281	9.22884e-06	0.000371779	4.18929
10603087	Pir	1.39077	7.85026	9.43839	4.76183e-05	0.000978836	2.39392
10575750	Bco1	1.3825	8.74493	12.5735	7.95504e-06	0.000341801	4.34993
10490903	Car13	1.38248	8.69344	10.8981	1.95298e-05	0.000564772	3.37331
10396476	Rhoj	1.37884	8.07576	11.905	1.1225e-05	0.000415741	3.97695
10419162	1700024B05Rik///1700049E17Rik2///Gm8267///1700049E17Rik1///4930503E14Rik	1.37711	5.91951	16.6725	1.31918e-06	0.000132912	6.25649
10600836	Msn	1.37651	11.243	6.01123	0.000691687	0.0056974	-0.576129
10522208	Uchl1	1.37593	7.65325	13.1853	5.89013e-06	0.00028961	4.67375
10364950	Gadd45b	1.37585	7.91712	6.30628	0.000526607	0.00473483	-0.272931
10511309	Rnf223	1.37539	8.22323	8.34494	0.000100918	0.00155976	1.5631
10505517	Tlr4	1.37521	6.47366	12.4743	8.36307e-06	0.000352364	4.29587
10442219	Zfp52	1.37171	8.42325	6.86566	0.000322135	0.00337967	0.273741
10416290	Reep4	1.36913	9.56549	15.9883	1.72543e-06	0.000148615	5.97669
10364712	Cirbp	1.36887	9.20969	10.6876	2.20567e-05	0.000608003	3.24013
10563338	Ppp1r15a	1.36426	9.11574	9.08133	6.0327e-05	0.00114028	2.13269
10378754	Fam57a	1.364	9.14469	14.0924	3.86098e-06	0.000226702	5.12585
10432918	Krt8	1.36353	12.3656	14.5576	3.13988e-06	0.000205095	5.34574
10443131	Itpr3	1.36125	8.29366	17.2842	1.0469e-06	0.000123777	6.4957
10463836	Gsto1	1.36101	10.3796	8.58187	8.51693e-05	0.00140574	1.75111
10391490	Etv4	1.36049	7.38634	13.1371	6.02856e-06	0.000292671	4.64878
10354588	Stk17b	1.35829	7.96426	9.69164	4.04533e-05	0.000881603	2.57372
10556463	Arntl	1.35749	7.14171	9.73877	3.92604e-05	0.000865372	2.60669
10518300	Tnfrsf1b	1.35407	7.06325	9.64662	4.16317e-05	0.000898077	2.54208
10583071	Mmp3	1.35165	6.30282	3.9104	0.00664509	0.0296932	-3.07503
10513008	Klf4	1.34968	8.22303	8.26592	0.00010689	0.00161755	1.49935
10493474	Muc1	1.34664	10.3449	7.46202	0.000197261	0.00242289	0.81906
10460221	Chka	1.34437	8.98704	12.8341	6.98779e-06	0.000320021	4.48982
10565089	Cpeb1	1.34092	8.20275	12.3355	8.97489e-06	0.000366589	4.2195
10531383	Sdad1	1.33931	7.46005	14.3499	3.44079e-06	0.000212814	5.24852
10495223	Eps8l3	1.33688	8.54094	8.11453	0.000119494	0.00173573	1.37572
10367641	Mthfd1l	1.335	8.21859	14.6156	3.06134e-06	0.000202305	5.37262
10607865	Tmsb4x	1.33143	10.4012	14.5733	3.11834e-06	0.000204516	5.35305
10517070	Zdhhc18	1.32764	10.5172	18.8933	5.90573e-07	9.37918e-05	7.08062
10514590	Dock7	1.32611	8.71149	9.71769	3.97889e-05	0.000872614	2.59196
10392943	Hn1	1.32437	10.1859	21.6087	2.48259e-07	6.48835e-05	7.94269
10551347	Blvrb	1.3227	10.8624	5.78703	0.000856615	0.00663161	-0.813797
10409278	Nfil3	1.32262	7.99805	6.27707	0.000540783	0.00482033	-0.302473
10496359	Emcn	1.321	8.13089	9.20094	5.56812e-05	0.00108491	2.22123
10454077	Taf4b	1.32043	8.67706	8.72088	7.72431e-05	0.00132199	1.85927
10345675	Npas2	1.31995	8.21649	6.01346	0.000690243	0.00569583	-0.573807
10409170	Fgd3	1.31652	7.85265	5.80269	0.000843753	0.00656421	-0.796989
10496854	Ttll7	1.31484	7.84376	7.64105	0.000171314	0.00219981	0.975767
10593293	Ncam1	1.3142	8.03124	11.0241	1.81772e-05	0.000542887	3.45179
10414245	1700024B05Rik///1700049E17Rik2///1700049E17Rik1///4930503E14Rik	1.31059	8.84603	7.75617	0.000156685	0.00207481	1.07491
10534531	Ywhag	1.30564	10.7721	15.4814	2.12023e-06	0.000163269	5.76059
10472820	Itga6	1.30466	10.5805	13.354	5.43425e-06	0.000276573	4.76026
10595000	Tmod3	1.30045	9.00978	12.1538	9.85478e-06	0.000384997	4.1182
10507833	Nt5c1a	1.29997	8.18125	5.52078	0.00111295	0.00796177	-1.10451
10594404	Smad3	1.29907	10.4384	8.03922	0.00012639	0.00181093	1.31346
10505451	Orm2	1.29822	6.1355	3.8902	0.00681204	0.0302217	-3.10212
10346634	Nop58	1.29801	8.2811	11.7273	1.23379e-05	0.000439411	3.87423
10482500	Rnd3	1.2965	7.75397	15.6949	1.94249e-06	0.000159624	5.85255
10396952	Ttc9	1.29641	7.18876	8.1068	0.000120182	0.00174426	1.36935
10556583	Nucb2	1.2953	8.27184	12.5199	8.17266e-06	0.000347288	4.32077
10566454	Prkcdbp	1.29353	8.71873	12.9947	6.45931e-06	0.000306311	4.57453
10354389	Slc39a10	1.2916	10.277	11.9003	1.1253e-05	0.000415741	3.97425
10362593	LOC102639044///Npm1	1.29156	8.11894	9.47693	4.64396e-05	0.000962576	2.42157
10560481	Fosb///Fosb	1.2912	7.84863	4.90146	0.0021192	0.0126809	-1.81816
10567043	Rras2	1.291	10.738	19.9164	4.20379e-07	8.25558e-05	7.42237
10371959	Elk3	1.28615	8.44848	12.669	7.58378e-06	0.000334109	4.40154
10406598	Serinc5	1.28488	9.26758	17.0047	1.1624e-06	0.000127461	6.38761
10482030	Stom	1.28483	7.3901	13.0045	6.42834e-06	0.000305676	4.57971
10454580	Bin1	1.28307	9.60674	17.5423	9.51821e-07	0.000117624	6.59374
10377859	Pld2	1.28273	8.50498	13.7932	4.42544e-06	0.000245732	4.9802
10432006	Hdac7	1.28233	9.63836	14.2926	3.52964e-06	0.000216239	5.22141
10398717	Trmt61a	1.27751	8.17604	6.12045	0.00062457	0.00531064	-0.462651
10354275	Tex30	1.2761	8.50808	9.08377	6.02283e-05	0.00113965	2.1345
10369630	Ddx21	1.27609	10.0302	11.0238	1.81795e-05	0.000542887	3.45164
10585048	Cadm1	1.27604	9.66868	10.3376	2.71334e-05	0.000694007	3.01298
10544829	Jazf1	1.27059	8.14372	5.97899	0.000713037	0.00580857	-0.609922
10519886	Sema3c	1.2692	10.3067	8.94308	6.62583e-05	0.0012052	2.029
10360506	Akt3	1.26857	8.17804	6.14795	0.000608851	0.00523058	-0.434309
10452633	Tgif1	1.26705	10.3137	11.5015	1.39397e-05	0.000466387	3.74138
10400704	Rn7s2///Rn7s1	1.26441	11.6371	8.69402	7.87063e-05	0.00133781	1.8385
10355162	Plekhm3	1.26279	7.63081	9.31607	5.15919e-05	0.00102652	2.30547
10454039	Impact	1.26226	9.86253	4.447	0.00351543	0.0184475	-2.37668
10355141	Klf7	1.25915	8.4898	13.1549	5.97702e-06	0.0002918	4.65801
10504294	Rusc2	1.25818	8.01575	7.93344	0.000136854	0.0019074	1.22517
10565570	Ddias	1.2564	7.85498	7.38275	0.000210157	0.0025216	0.748673
10468762	Shtn1	1.25587	8.97479	12.397	8.6977e-06	0.000359491	4.25344
10462132	Tmem252	1.25466	11.3789	6.9825	0.000291859	0.00316081	0.383515
10574033	Nup93	1.25434	8.59207	13.8192	4.3728e-06	0.000244633	4.99299
10430519	Csnk1e	1.25432	10.2104	19.2327	5.26569e-07	9.02283e-05	7.19643
10531645	Hnrnpdl	1.25079	10.1487	15.2656	2.31921e-06	0.000169361	5.66616
10589438	Map4	1.25025	9.75483	16.5536	1.38116e-06	0.000136778	6.20878
10485963	Arhgap11a	1.2489	6.39375	10.592	2.33255e-05	0.000627184	3.17885
10390502	Rpl23	1.24834	10.7029	14.4528	3.28782e-06	0.000209039	5.29686
10360479	Cep170///Cep170	1.24636	7.12114	11.008	1.83438e-05	0.000543007	3.44181
10388488	Fam101b	1.24367	10.3067	13.8678	4.27632e-06	0.000242645	5.01682
10417568	Oit1	1.23784	6.7012	3.73373	0.00827336	0.0350637	-3.31396
10507112	Stil	1.23627	6.11995	7.45578	0.000198243	0.00243152	0.81354
10578703	Spcs3	1.23502	10.2039	14.8246	2.79642e-06	0.000190595	5.46853
10544689	4921507P07Rik	1.2329	7.53518	17.8026	8.65856e-07	0.000114583	6.69092
10582275	Slc7a5	1.23289	9.27697	4.48419	0.00336903	0.0178436	-2.32984
10522009	Pgm1	1.23259	10.1968	19.9985	4.09365e-07	8.22515e-05	7.44887
10490845	Chmp4c	1.23089	9.11517	19.9678	4.13452e-07	8.25558e-05	7.43896
10437590	Carhsp1	1.23069	9.37331	15.5319	2.07658e-06	0.000163269	5.78246
10589723	Lrrfip2	1.22983	10.1425	18.9998	5.69582e-07	9.22106e-05	7.11721
10498531	Ccnl1	1.22914	7.73603	8.80835	7.26879e-05	0.00126712	1.92655
10507594	Slc2a1	1.22815	11.6904	10.26	2.84333e-05	0.000718271	2.9616
10463517	Pprc1	1.22477	8.34798	6.69163	0.000374072	0.00372892	0.107475
10427461	Ptger4	1.21677	7.47996	10.7397	2.13981e-05	0.000597428	3.27333
10542791	Ppfibp1	1.21454	9.8713	10.6425	2.26452e-05	0.000616887	3.21128
10487447	Mall	1.21433	8.21025	9.06314	6.10718e-05	0.00115008	2.11912
10583316	Taf1d	1.21183	6.72159	8.76967	7.46633e-05	0.00129312	1.89687
10410656	Cast	1.21132	10.1587	17.7421	8.85003e-07	0.000114583	6.66849
10411229	F2r	1.21131	8.57358	8.96939	6.50803e-05	0.00119296	2.04884
10438527	Camk2n2	1.20865	8.46123	11.4106	1.46508e-05	0.00047953	3.68718
10579602	B3gnt3	1.20627	7.80647	4.47332	0.00341112	0.0180226	-2.34351
10574985	Slc7a6	1.20566	8.4756	8.276	0.000106106	0.00161129	1.50752
10471844	Nek6	1.2052	10.415	13.5119	5.04391e-06	0.000264834	4.84019
10388194	Spns2	1.20378	10.8318	13.7282	4.56021e-06	0.00025002	4.94812
10549979	Tpm3	1.20335	8.68451	15.4956	2.10788e-06	0.000163269	5.76673
10359446	Suco	1.20098	9.59039	8.7087	7.7903e-05	0.00132861	1.84986
10428004	Ankrd33b	1.19921	9.99758	4.33415	0.00400477	0.0203013	-2.52006
10378508	Tsr1	1.19745	8.4887	9.85913	3.63924e-05	0.000832785	2.69023
10429573	Ly6c2///Ly6c1	1.19743	9.07394	10.8588	1.99756e-05	0.000573846	3.34862
10526553	Vgf	1.19708	7.66886	9.72624	3.95737e-05	0.000870621	2.59794
10590801	Birc3	1.19569	8.13473	9.20423	5.55593e-05	0.00108314	2.22365
10404649	Dsp	1.19435	8.85345	7.91024	0.00013928	0.00192872	1.20566
10421361	Bmp1	1.1935	8.83382	13.1583	5.96717e-06	0.000291728	4.65978
10381744	Arf2	1.19264	9.51033	10.4285	2.56957e-05	0.000669051	3.07273
10558903	Taldo1	1.19239	10.4487	16.8229	1.24535e-06	0.000130479	6.31624
10579744	Large	1.19198	9.3153	10.649	2.25596e-05	0.000616887	3.21543
10466745	Tjp2	1.19169	9.75604	16.61	1.35134e-06	0.000134592	6.23147
10389269	Aatf	1.19121	8.86776	6.47736	0.000451553	0.00426058	-0.101913
10572533	Myo9b	1.19062	8.88684	15.0977	2.48896e-06	0.000177287	5.59165
10448202	LOC102633627///Tpm4	1.19033	12.0527	25.8785	7.72015e-08	3.57049e-05	9.05033
10460529	Rin1	1.18989	8.02724	8.97975	6.46226e-05	0.00118914	2.05664
10386058	Sparc	1.18795	10.9347	9.76069	3.87194e-05	0.000861523	2.62198
10351026	Gas5	1.18374	8.68467	4.65112	0.00279038	0.0155214	-2.12209
10392735	Cdc42ep4	1.18048	8.58381	13.4362	5.22683e-06	0.000269562	4.80201
10466410	Psat1	1.18034	10.6028	12.3318	8.992e-06	0.000366857	4.21744
10377215	Gas7	1.17875	7.83503	11.0048	1.83768e-05	0.000543007	3.43985
10464594	BC021614	1.17826	6.85246	8.55458	8.68322e-05	0.00142305	1.72969
10554789	Ctsc	1.17763	9.77611	6.57795	0.000413117	0.00398887	-0.00295923
10444658	Clic1	1.17747	11.4684	18.8916	5.90921e-07	9.37918e-05	7.08002
10353707	Gm13363///Ptp4a1///Gm8783	1.17672	9.59138	17.7385	8.86175e-07	0.000114583	6.66713
10458894	Lox	1.17524	6.44059	5.65937	0.000970126	0.00722554	-0.952022
10543572	Impdh1	1.17405	7.72225	10.8485	2.00939e-05	0.00057561	3.34216
10419790	Ajuba	1.17371	9.97615	9.24619	5.40312e-05	0.00106129	2.25446
10497265	Fabp4	1.17327	8.41604	5.27232	0.00143235	0.00951614	-1.38439
10358816	Lamc1	1.17274	8.95597	16.1919	1.59117e-06	0.000146482	6.06133
10605874	Eda2r	1.16992	6.94604	7.37811	0.000210942	0.00252665	0.744531
10534945	Cyp3a13	1.16947	6.26919	11.1266	1.71552e-05	0.00052742	3.515
10535103	Micall2	1.16912	7.68934	13.2898	5.60296e-06	0.000281121	4.72744
10437040	Chaf1b	1.16822	7.61997	7.66832	0.000167713	0.00216637	0.999367
10585703	Rpp25	1.16733	7.50991	6.89015	0.000315504	0.0033249	0.296872
10432236	Rnd1	1.16477	7.04224	6.72026	0.00036491	0.00366972	0.135059
10376832	Adora2b	1.16311	7.65351	7.07881	0.000269318	0.00298612	0.472902
10597758	Csrnp1	1.16258	8.83064	6.71033	0.000368056	0.0036883	0.125508
10571162	Eif4ebp1	1.15725	10.8147	12.414	8.62259e-06	0.000358068	4.26283
10400941	Dhrs7	1.15605	8.03476	6.08554	0.00064519	0.00543944	-0.498766
10554240	Isg20	1.15593	9.61254	3.65611	0.00912339	0.0376638	-3.42029
10581538	Nqo1	1.15577	11.1003	6.41302	0.000478259	0.00443443	-0.165824
10604763	Arpc1b	1.15489	11.2021	10.3425	2.70533e-05	0.00069247	3.01622
10458340	Hbegf	1.1547	9.43236	5.86154	0.00079733	0.00630607	-0.734106
10372796	Hmga2	1.15441	8.4322	6.74181	0.00035818	0.00362785	0.155765
10399360	Rhob	1.15397	8.95017	11.5665	1.34552e-05	0.000459434	3.77991
10527694	B3glct	1.1538	9.14909	12.821	7.03303e-06	0.000321246	4.48286
10357553	Il24	1.15005	6.8957	5.56335	0.00106671	0.00771829	-1.0574
10599498	Utp14a	1.14805	6.86601	21.4218	2.62597e-07	6.76138e-05	7.88779
10398459	Ppp2r5c	1.14642	9.89816	13.9838	4.05579e-06	0.000235667	5.07335
10400405	Nfkbia	1.14638	9.70944	11.3792	1.49056e-05	0.000486367	3.66838
10445875	Gm7334///Btg3	1.1463	9.42424	9.3521	5.03832e-05	0.00101233	2.33163
10365260	Txnrd1	1.14542	10.8668	10.4785	2.49437e-05	0.000652895	3.10531
10463070	Entpd1	1.14533	6.63677	13.0087	6.41523e-06	0.00030547	4.5819
10535979	Rfc3	1.14347	8.42652	12.5486	8.05554e-06	0.00034484	4.33637
10541895	Tnfrsf1a	1.14323	10.9716	18.6429	6.4357e-07	9.88872e-05	6.99354
10458663	Dpysl3	1.14309	8.82407	4.94087	0.00203098	0.0123034	-1.77113
10436608	Cxadr	1.14015	8.81775	17.6197	9.25258e-07	0.000117379	6.62283
10352459	Rab3gap2	1.13963	8.72792	9.57319	4.36388e-05	0.000927192	2.49017
10425364	Atf4	1.13833	8.90599	7.25809	0.000232426	0.0026946	0.636713
10358717	1700025G04Rik	1.13754	8.62302	6.73893	0.000359072	0.00363235	0.152998
10533929	Scarb1	1.13662	9.26929	15.491	2.11189e-06	0.000163269	5.76473
10523547	Agpat9	1.13301	8.56448	14.3767	3.40012e-06	0.000211643	5.26117
10362499	Frk	1.1329	9.12094	6.55256	0.000422456	0.00405593	-0.0278253
10560685	Bcl3	1.13284	10.4779	6.26094	0.000548798	0.0048705	-0.318835
10385043	Npm1	1.13077	9.45163	14.7631	2.87152e-06	0.000193064	5.44047
10596051	Slc35g2	1.12936	6.92835	6.82834	0.000332543	0.00345463	0.23837
10479379	Slco4a1	1.12876	8.42007	4.20245	0.00467381	0.0227633	-2.68975
10539592	Smyd5	1.1286	8.90685	10.6802	2.21522e-05	0.000610152	3.2354
10365971	Btg1	1.12853	11.8183	10.2268	2.90092e-05	0.000728584	2.93957
10466923	Gm15772///Rpl26	1.12627	8.86778	10.7152	2.17047e-05	0.000600681	3.25775
10365426	Psma5	1.12565	9.22655	10.648	2.25719e-05	0.000616887	3.21484
10473384	Slc43a3	1.12521	8.41382	12.4382	8.51738e-06	0.000355669	4.2761
10578045	Nrg1	1.12205	10.0458	15.7007	1.93794e-06	0.000159624	5.85502
10434758	St6gal1	1.116	8.36033	6.65791	0.0003852	0.00380169	0.0748675
10398451	Rps25///Rps25	1.11562	9.25217	4.35581	0.00390525	0.0199334	-2.49239
10455346	Tcerg1	1.11562	8.24453	13.0609	6.25459e-06	0.000299875	4.60919
10498168	Exosc8	1.11454	8.6241	8.68818	7.90291e-05	0.00134068	1.83397
10508392	Rnf19b	1.11397	8.81778	7.76176	0.000156012	0.00206826	1.07969
10485402	Fjx1	1.11312	7.83523	8.55475	8.68218e-05	0.00142305	1.72982
10435271	Heg1	1.11259	7.35464	9.53056	4.48546e-05	0.000942083	2.45987
10459930	Ctdp1	1.11227	8.09826	6.12255	0.000623355	0.0053071	-0.460486
10457508	Npc1	1.11204	10.3316	9.42005	4.81912e-05	0.000984211	2.38072
10358978	Ier5	1.11131	7.66598	15.7746	1.88059e-06	0.000156761	5.88652
10556216	Ipo7	1.10602	10.42	11.8118	1.17937e-05	0.000429716	3.92327
10567297	Itpripl2	1.10391	6.83527	7.32846	0.000219544	0.00259658	0.700101
10538338	Creb5	1.10284	8.36964	7.35983	0.000214063	0.00255057	0.728206
10440661	Rpl13	1.10267	7.37257	6.24037	0.00055921	0.00494061	-0.339735
10378088	Mybbp1a	1.10235	9.48918	9.65797	4.13309e-05	0.000894467	2.55007
10363486	Lrrc20	1.09991	8.80185	9.4552	4.71001e-05	0.000971632	2.40599
10412562	Flnb	1.09954	9.65071	5.9288	0.000747757	0.00599724	-0.662769
10568873	Adam8	1.09852	7.14979	8.04381	0.000125956	0.0018072	1.31727
10500666	Ptgfrn	1.09648	8.48789	16.8826	1.21737e-06	0.00013017	6.33978
10580782	Dok4	1.09621	9.26161	14.193	3.69028e-06	0.000221928	5.17403
10587792	Plscr1	1.09396	11.348	20.101	3.96089e-07	8.09885e-05	7.48175
10385455	Timd2	1.09164	10.3482	14.129	3.7979e-06	0.000225071	5.14341
10350146	Phlda3	1.08967	10.014	4.31549	0.00409276	0.02063	-2.54395
10432404	Tuba1a	1.08887	9.06944	7.88418	0.000142063	0.00195027	1.18371
10556381	Mical2	1.08873	7.96594	17.7485	8.82949e-07	0.000114583	6.67087
10488929	Eif6	1.08864	11.6135	16.2171	1.57541e-06	0.000146049	6.07172
10553993	Snrpa1	1.08802	9.4884	15.5048	2.09989e-06	0.000163269	5.77073
10494857	Nras	1.08756	9.54298	12.9668	6.54755e-06	0.000308392	4.55992
10569569	Cttn	1.08666	10.6823	18.3508	7.12413e-07	0.000103022	6.89022
10448416	Kctd5	1.08629	9.4087	15.342	2.24638e-06	0.00016745	5.69977
10569057	Rnh1	1.0846	11.0691	18.7047	6.30003e-07	9.85716e-05	7.01515
10378833	Ssh2	1.08381	8.50432	11.0045	1.83803e-05	0.000543007	3.43964
10411459	Tmem171	1.08303	10.2167	19.7519	4.43485e-07	8.47008e-05	7.36887
10557843	Fus	1.0822	9.85574	11.6708	1.27181e-05	0.000447452	3.84122
10490989	Cp	1.08117	10.0521	5.39137	0.001268	0.00874693	-1.24924
10422227	Spry2	1.07956	8.44153	5.82982	0.000821986	0.00644099	-0.767947
10383819	Sec14l2	1.07918	8.50404	13.8746	4.26289e-06	0.000242517	5.02018
10538420	Gars	1.07898	10.8557	7.11791	0.000260737	0.00292362	0.508909
10393341	Rhbdf2	1.07798	8.89335	16.141	1.62357e-06	0.000146967	6.04029
10366446	Tspan8	1.07757	8.52649	6.07588	0.000651029	0.00547273	-0.508782
10425321	Apobec3	1.07754	7.53847	4.2828	0.00425207	0.0212206	-2.58591
10593508	Ddx10	1.07724	8.55086	10.7166	2.16868e-05	0.000600665	3.25865
10562181	Lsr	1.07315	10.6512	19.7548	4.43065e-07	8.47008e-05	7.36982
10523766	Lrrc8c	1.0716	6.89151	5.95436	0.000729844	0.00590123	-0.635818
10531724	Plac8	1.07138	8.58898	3.84513	0.0072015	0.0315111	-3.16279
10575034	Cdh3	1.07135	8.84094	7.92601	0.000137626	0.00191355	1.21893
10428998	Asap1	1.07051	9.08656	16.0423	1.68861e-06	0.000148615	5.99925
10542470	Mgst1	1.07012	10.7734	6.34336	0.00050921	0.0046287	-0.235569
10514133	Ttc39b	1.06994	7.69546	11.3386	1.52434e-05	0.000491762	3.64395
10585778	Sema7a	1.06819	7.04959	15.4463	2.15124e-06	0.000163269	5.74532
10471535	Fam129b	1.06555	9.01599	13.6458	4.73775e-06	0.00025561	4.90726
10535043	Pdgfa	1.06512	10.2941	20.9932	2.99236e-07	7.22321e-05	7.75954
10462922	Plce1	1.06463	7.81001	6.99277	0.000289356	0.0031451	0.393092
10424370	Trib1	1.06308	8.7959	6.33011	0.000515349	0.00466776	-0.248896
10440794	Mis18a	1.06265	8.11429	13.8514	4.30846e-06	0.00024312	5.00883
10517465	Kdm1a	1.0626	9.6359	8.24123	0.000108838	0.00163295	1.47932
10358849	Dhx9	1.06208	10.3949	9.19756	5.58067e-05	0.00108593	2.21874
10390352	Kpnb1	1.06177	9.96996	12.7708	7.20991e-06	0.000326104	4.45608
10361897	Ifngr1	1.06164	10.524	8.30558	0.000103843	0.00159153	1.53142
10571036	Plpp5///Plpp5	1.05944	9.71982	9.12308	5.86567e-05	0.00112296	2.16371
10426016	Gtse1	1.05893	7.19044	18.0569	7.90379e-07	0.00010774	6.78427
10369815	Cdk1	1.05787	7.54366	10.9157	1.93344e-05	0.000562082	3.38431
10389207	Ccl5	1.05769	7.90556	6.65976	0.00038458	0.00379881	0.0766587
10491721	Spry1	1.0575	9.20509	15.1023	2.48406e-06	0.000177287	5.59373
10358057	Shisa4	1.05689	10.2985	8.63034	8.23048e-05	0.00137544	1.789
10563014	Prmt1	1.05652	8.63303	16.774	1.26884e-06	0.000131155	6.29686
10369206	Rps8	1.05643	7.06216	6.55885	0.000420121	0.0040419	-0.0216589
10410973	4833422C13Rik	1.0539	6.11142	7.8269	0.000148404	0.00200643	1.13521
10563441	Emp3	1.053	7.45589	10.7294	2.15257e-05	0.000598705	3.26682
10382713	Itgb4	1.0523	8.24015	7.98602	0.000131534	0.00185481	1.26919
10430794	Pmm1	1.05196	9.0375	7.52912	0.000187044	0.00233788	0.878163
10400635	Rps29	1.05192	11.868	6.98929	0.000290201	0.00315329	0.38985
10563350	Fut2	1.05124	7.56756	5.53472	0.00109757	0.0078744	-1.08906
10398727	Klc1	1.05028	8.99201	8.35748	0.000100005	0.00155187	1.57317
10603362	Ccdc120	1.05001	9.15511	13.5421	4.97301e-06	0.000262708	4.85536
10380403	Lrrc59	1.04846	11.2766	14.3767	3.40026e-06	0.000211643	5.26112
10430660	Pdgfb	1.04715	9.49131	4.97575	0.00195634	0.0119723	-1.7297
10517236	Zfp593	1.04692	9.00073	12.046	1.04237e-05	0.000396618	4.05735
10493798	S100a16	1.04585	10.9542	19.7915	4.37789e-07	8.47008e-05	7.38181
10581674	Sf3b3	1.04425	10.2625	9.7579	3.87878e-05	0.000861523	2.62003
10351259	Slc19a2	1.04388	10.0322	7.61669	0.000174604	0.00223134	0.954633
10465424	Gm14964	1.04376	8.71669	5.00653	0.00189301	0.0116876	-1.69328
10415875	Pinx1	1.04337	9.39187	12.3171	9.05973e-06	0.000367464	4.20931
10465282	Pola2	1.04284	7.73387	11.4764	1.41316e-05	0.000472019	3.72649
10502395	4930579F01Rik	1.04104	7.7705	4.31809	0.00408033	0.0205882	-2.54061
10407120	Rps3a1	1.04049	9.23161	7.31983	0.000221078	0.00260851	0.692359
10388784	Snord42b	1.03784	6.12075	8.49785	9.04091e-05	0.00145559	1.68497
10502359	Dapp1	1.0373	7.25129	5.16499	0.00160125	0.0103207	-1.50793
10592891	Phldb1	1.0361	9.06142	8.04914	0.000125455	0.00180274	1.32169
10360806	Capn2	1.035	10.8831	12.0934	1.0169e-05	0.000392312	4.08418
10396926	Srsf5	1.03477	7.95222	8.49334	9.07006e-05	0.001458	1.6814
10519324	Cdk6	1.0344	10.2718	8.6232	8.27194e-05	0.00137971	1.78343
10371446	Bpifc	1.03394	6.87473	12.7607	7.24592e-06	0.00032625	4.45071
10520234	Chpf2	1.03344	8.50535	9.24071	5.42279e-05	0.00106315	2.25044
10370946	Mob3a	1.03333	9.2012	9.32234	5.13789e-05	0.00102287	2.31003
10515396	Btbd19	1.03295	7.61194	6.6973	0.000372236	0.00371594	0.112949
10395780	1700047I17Rik2///Fam177a	1.03239	10.5811	7.99959	0.000130199	0.00184422	1.2805
10569890	Aida	1.03189	10.0065	22.1321	2.12661e-07	5.81893e-05	8.09331
10375123	C530030P08Rik	1.03169	7.33196	7.97425	0.000132704	0.00186602	1.25935
10545130	Gadd45a	1.03044	9.36209	3.81547	0.00747116	0.03245	-3.20287
10533729	Vps37b	1.03014	8.79241	13.9661	4.08856e-06	0.000236864	5.06477
10583586	Slc44a2	1.02913	8.75699	10.4885	2.47952e-05	0.000650969	3.11186
10586816	Sltm	1.02874	8.18487	4.67072	0.00273003	0.0152889	-2.09796
10447566	Atp5g2	1.02767	11.0527	4.90789	0.00210451	0.0126169	-1.81046
10400357	Baz1a	1.02724	7.82903	8.1592	0.000115607	0.00169772	1.4124
10391332	Ptrf	1.02627	8.40182	15.4483	2.14946e-06	0.000163269	5.74619
10490736	Rgs19	1.02389	8.52117	13.3036	5.56603e-06	0.000279993	4.73454
10598638	Mid1ip1	1.02192	9.95098	10.2254	2.90346e-05	0.000728695	2.93861
10391301	Stat3	1.01965	11.039	15.1788	2.40518e-06	0.000173093	5.62778
10483025	Rbms1	1.01852	9.7634	19.3234	5.10843e-07	9.00107e-05	7.22696
10583905	Sept7	1.01766	10.0112	15.972	1.7367e-06	0.000148615	5.96988
10356312	Ncl	1.0172	10.8866	13.2206	5.79141e-06	0.000287997	4.69191
10363173	Gja1	1.01685	6.65548	9.27254	5.30962e-05	0.00104805	2.27373
10469816	Il1rn	1.01681	7.52255	6.14689	0.000609449	0.00523129	-0.435401
10573261	Asf1b	1.01599	7.40842	9.42535	4.80247e-05	0.000982541	2.38454
10600597	Tmem47	1.01585	7.15621	5.877	0.000785615	0.00623518	-0.717657
10554142	Kansl2	1.01539	10.0063	8.57868	8.53616e-05	0.00140824	1.74861
10579860	Smad1	1.01514	8.96319	9.43174	4.78252e-05	0.000980179	2.38914
10363905	Zwint	1.01327	11.639	16.0974	1.65193e-06	0.000147612	6.0222
10558090	Tacc2	1.01098	9.94576	9.7801	3.82475e-05	0.000856405	2.63548
10559883	Vmn2r51///Vmn2r36///Vmn2r34///Vmn2r28///Vmn2r48///Vmn2r35///Vmn2r33///Vmn2r43///Vmn2r29///Vmn2r32///Vmn2r42///Vmn2r30///Vmn2r37	1.01002	6.97702	4.39742	0.00372169	0.0192547	-2.43944
10563303	Bax	1.00942	8.89695	7.72384	0.000160644	0.00210796	1.0472
10444895	Flot1	1.00934	9.22915	10.6753	2.22152e-05	0.000611402	3.23229
10352320	Tmem63a	1.00886	9.41645	11.6942	1.25593e-05	0.000443495	3.85489
10490159	Pmepa1	1.00877	11.7254	8.46236	9.27324e-05	0.00147898	1.65685
10365891	Tmcc3	1.00793	9.30429	8.28547	0.000105375	0.00160417	1.51518
10569707	Myadm	1.00779	8.73674	8.35419	0.000100243	0.00155487	1.57053
10562905	Atf5	1.00769	8.17115	5.53517	0.00109708	0.00787414	-1.08857
10607116	Ammecr1	1.00734	8.59098	6.22791	0.000565628	0.00498131	-0.352427
10380289	Mmd	1.00669	8.36629	6.34636	0.000507833	0.00461739	-0.232557
10425240	Micall1	1.00604	8.99876	9.45875	4.69915e-05	0.000970232	2.40854
10404686	Bmp6	1.00567	11.1689	11.4267	1.45216e-05	0.000477581	3.69683
10532157	Tmed5	1.00478	9.25933	15.4516	2.14654e-06	0.000163269	5.74762
10465209	Fam89b	1.00391	10.9392	15.8757	1.80528e-06	0.000152348	5.92934
10427035	Nr4a1	1.00059	8.15529	7.52168	0.000188147	0.00234648	0.871632
10570201	Atp11a	-1.00103	11.9999	-12.7148	7.41279e-06	0.000330344	4.42615
10530819	Hopx	-1.00114	7.74236	-10.326	2.73233e-05	0.000697838	3.00532
10394119	Zfp750	-1.00128	7.87297	-5.98373	0.000709849	0.00579289	-0.604941
10352439	Susd4	-1.00173	8.52941	-3.43848	0.0120596	0.0467214	-3.72259
10418702	Sh3bp5	-1.00344	9.91861	-4.92127	0.00207434	0.0124789	-1.79449
10393904	Notum	-1.00463	7.47393	-12.0729	1.02779e-05	0.000394762	4.07262
10561008	Ceacam1	-1.00468	9.8914	-8.35336	0.000100304	0.00155501	1.56986
10536931	Ahcyl2	-1.00478	11.6126	-14.4838	3.24321e-06	0.000209039	5.31137
10512156	Aqp3	-1.00509	9.17653	-9.36092	5.00923e-05	0.0010093	2.33803
10520154	Abcb8	-1.00628	8.94253	-10.4938	2.4718e-05	0.000650446	3.11528
10481654	Fpgs	-1.00632	9.7596	-8.48246	9.14083e-05	0.00146557	1.67279
10558872	Tmem80	-1.00777	8.49759	-6.00744	0.000694159	0.00571235	-0.580095
10458560	Fgf1	-1.00784	11.6233	-12.045	1.04289e-05	0.000396618	4.0568
10415742	Mipep	-1.00787	9.55523	-17.1346	1.10698e-06	0.000126159	6.43811
10417708	Oxsm	-1.00815	10.3681	-15.1512	2.43339e-06	0.000174761	5.61548
10362294	Arhgap18	-1.00857	9.68783	-15.3817	2.20967e-06	0.000166251	5.71712
10467979	Scd1	-1.00874	11.9681	-5.08882	0.00173467	0.0109506	-1.59658
10404975	Id4	-1.00921	7.88889	-17.9274	8.27844e-07	0.000111534	6.7369
10492846	Gatb	-1.00977	9.38417	-10.2375	2.88224e-05	0.00072494	2.94667
10465089	Snx32	-1.0098	7.59346	-4.46757	0.00343357	0.0181247	-2.35074
10471139	Hmcn2	-1.01028	7.89217	-13.9314	4.15366e-06	0.000239042	5.0479
10486172	Rmdn3	-1.01172	10.1187	-7.01045	0.000285104	0.00311152	0.409558
10563820	Svip	-1.01398	9.61828	-11.2576	1.59435e-05	0.000505652	3.59497
10506134	Atg4c	-1.01445	7.8518	-5.74167	0.000895139	0.00683396	-0.862668
10553773	Gabrb3	-1.01458	8.7963	-9.74997	3.8983e-05	0.000862522	2.6145
10597748	Gorasp1	-1.0155	9.14408	-9.13442	5.82123e-05	0.00111855	2.17212
10410501	Irx1	-1.01614	9.43894	-11.08	1.76107e-05	0.000535562	3.48638
10580765	Pllp	-1.01808	9.96287	-3.90753	0.00666856	0.0297713	-3.07888
10478326	Sgk2	-1.01909	11.3306	-9.63307	4.19938e-05	0.000901609	2.53253
10507479	Tmem53	-1.01948	10.2328	-7.29796	0.000225025	0.00264163	0.672689
10359571	Fmo1	-1.01984	11.9637	-19.4036	4.97385e-07	9.00107e-05	7.25381
10509410	Rap1gap	-1.02118	9.30016	-11.4675	1.42006e-05	0.000472809	3.72119
10467102	Rnls	-1.02159	8.01119	-4.22642	0.00454334	0.0223154	-2.65868
10422608	Oxct1	-1.02196	11.1077	-13.8599	4.2918e-06	0.000242969	5.01297
10524555	Mvk	-1.02225	8.96275	-8.45343	9.33272e-05	0.00148198	1.64977
10558227	Acadsb	-1.02267	9.79033	-20.687	3.29027e-07	7.52433e-05	7.66588
10448743	Fahd1	-1.0227	9.18494	-9.17507	5.66503e-05	0.00109581	2.20217
10381683	Acbd4	-1.02392	8.5868	-6.11514	0.000627657	0.00533041	-0.468134
10587368	Mto1	-1.02414	9.29189	-7.93749	0.000136436	0.0019031	1.22857
10401028	Sgpp1	-1.02447	10.7763	-8.82307	7.19516e-05	0.00125997	1.93781
10424349	Sqle	-1.02683	10.0168	-6.45053	0.000462479	0.00432843	-0.128507
10363056	Sim1	-1.02708	9.12587	-8.60374	8.38628e-05	0.00139344	1.76823
10458016	Proc	-1.02764	10.0509	-15.9671	1.74011e-06	0.000148615	5.96783
10554819	Me3	-1.02816	9.09679	-10.3567	2.68241e-05	0.000687616	3.02556
10403333	Akr1c21	-1.03333	11.1432	-10.2137	2.92418e-05	0.000729529	2.9308
10410709	Rfesd	-1.03398	8.46899	-6.00052	0.000698699	0.00574015	-0.587342
10377560	Sat2	-1.03438	8.50456	-6.74021	0.000358675	0.00362956	0.154228
10395058	Adi1	-1.03491	11.0728	-4.83162	0.00228624	0.0134398	-1.90203
10605711	Pdk3	-1.03596	10.6309	-10.0093	3.31445e-05	0.000782147	2.79309
10537712	Gstk1	-1.03661	11.1917	-17.4196	9.95735e-07	0.000121799	6.54734
10386171	Ndufs3	-1.03678	10.1184	-5.85827	0.000799828	0.00632093	-0.737583
10447923	Tcte2	-1.03702	6.92605	-14.4078	3.35371e-06	0.000210263	5.27578
10460891	Map4k2	-1.03718	9.52019	-8.8511	7.05738e-05	0.00124525	1.95921
10409833	Gas1	-1.03719	8.99136	-7.46706	0.000196471	0.00241661	0.82352
10588357	Acad11	-1.03765	11.1582	-10.3643	2.67017e-05	0.000686604	3.03058
10422013	Klf12	-1.03787	9.13926	-10.236	2.88493e-05	0.000725091	2.94565
10431711	Slc2a13	-1.03843	7.52747	-9.90458	3.53725e-05	0.000815034	2.72151
10435832	Usf3	-1.04138	9.12635	-21.046	2.94414e-07	7.15651e-05	7.77553
10367059	BC089597	-1.04141	9.44426	-7.02337	0.00028204	0.00308681	0.421572
10529636	Stk32b	-1.0417	8.76276	-7.34728	0.000216237	0.00256708	0.716971
10362794	Ppil6	-1.04184	7.01369	-6.74177	0.000358193	0.00362785	0.155725
10553521	Gas2	-1.04198	10.9904	-17.5795	9.38952e-07	0.000117624	6.60773
10438672	Tbccd1	-1.0424	9.70975	-9.60647	4.27157e-05	0.000913722	2.51374
10491915	Noct	-1.04436	9.54899	-8.50859	8.97195e-05	0.00144965	1.69345
10430474	Baiap2l2	-1.0448	9.15455	-6.58662	0.000409982	0.00396631	0.00551435
10597239	Pth1r	-1.04486	11.5062	-16.3356	1.50361e-06	0.000142802	6.12036
10517147	Dhdds///Dhdds	-1.0449	9.78085	-9.23264	5.45193e-05	0.00106826	2.24452
10430993	1700001L05Rik	-1.04572	7.98651	-7.05806	0.000274003	0.00302342	0.453723
10603109	Piga	-1.04625	7.76983	-8.69683	7.85522e-05	0.0013365	1.84067
10465485	Esrra	-1.04854	9.47882	-8.24499	0.000108538	0.00163254	1.48238
10561335	Prkcz	-1.04904	10.3605	-8.20685	0.000111618	0.00165653	1.45135
10458386	Ndufa2	-1.04955	11.4592	-7.48773	0.000193273	0.00239081	0.841755
10480459	Hnmt	-1.0502	7.28509	-6.37861	0.000493273	0.00453723	-0.200204
10385826	Sowaha	-1.05105	7.15199	-9.6387	4.18428e-05	0.000899318	2.5365
10518781	Per3	-1.0513	7.86236	-12.9678	6.54461e-06	0.000308392	4.56041
10537157	Akr1b10	-1.05256	9.22748	-13.6469	4.73552e-06	0.00025561	4.90776
10402096	Ttc7b	-1.05409	10.5225	-21.0567	2.93448e-07	7.15651e-05	7.77876
10548207	Pzp	-1.05499	10.1883	-4.08709	0.00536247	0.0253165	-2.84046
10565786	Mogat2	-1.0572	9.60273	-5.43166	0.00121727	0.00849944	-1.20394
10452404	Nudt12	-1.05767	9.5532	-8.89704	6.83797e-05	0.00122212	1.99414
10474915	Gchfr	-1.05893	10.1046	-5.93721	0.00074181	0.00596468	-0.653893
10444756	Atp6v1g2	-1.05962	8.84165	-8.54648	8.73329e-05	0.00142677	1.72332
10480155	Cubn	-1.06061	11.4723	-10.7942	2.07328e-05	0.000587823	3.30791
10568328	Vkorc1	-1.06068	10.506	-12.2495	9.37936e-06	0.000376135	4.17177
10347807	Col4a3	-1.06106	8.47534	-8.28716	0.000105246	0.00160417	1.51654
10527516	Wasf3	-1.06158	8.01067	-9.52253	4.50878e-05	0.000943177	2.45415
10494395	Hist1h2al///Hist1h2ao///Hist2h2ab///Hist1h3a///Hist2h2aa2///Hist1h2ai///Hist2h2ac///Hist1h2af///Hist1h2ab///Hist1h2ap///Hist1h2an///Hist1h2ak///Hist1h2ah///Hist1h2ag///Hist1h2ae///Hist1h2ad///Hist1h2ac///Hist1h2aa///Hist2h3b///Hist1h3i///Hist1h3h///Hist1h3e///Hist1h3b///Hist1h3d///Hist1h3c///Hist1h3f///H2afj///Hist1h3g///Hist2h3c2///H2afx///Hist2h2aa1///Hist2h3c1///Hist1h3d	-1.06162	9.94895	-5.09408	0.00172507	0.0109084	-1.59043
10539119	Ggcx	-1.06181	7.96118	-10.0112	3.31053e-05	0.000782147	2.7944
10382189	Apoh	-1.06232	8.11888	-6.34064	0.000510465	0.00463526	-0.238306
10418747	Hacl1	-1.06372	8.8477	-4.08959	0.00534646	0.025271	-2.83718
10445558	Dnph1	-1.06401	10.3423	-9.12844	5.84465e-05	0.00112047	2.16768
10554521	Pde8a	-1.0648	10.3842	-13.2097	5.82172e-06	0.000288482	4.6863
10579852	Mmaa	-1.0655	7.60125	-13.4006	5.31562e-06	0.000272524	4.78394
10564818	Anpep	-1.06702	11.6403	-12.163	9.80767e-06	0.000384997	4.12339
10437483	Rogdi	-1.06769	10.694	-6.41406	0.000477816	0.00443259	-0.164794
10463716	Cnnm2	-1.06798	9.80574	-12.0812	1.02335e-05	0.000393493	4.07731
10494551	Acp6	-1.06845	10.7193	-8.91198	6.76828e-05	0.00121749	2.00548
10570516	Kbtbd11	-1.07136	7.31031	-5.46686	0.0011748	0.00828835	-1.16453
10439463	Timmdc1	-1.07139	10.5073	-6.16287	0.000600511	0.00518474	-0.418974
10514713	Wdr78	-1.07143	6.6232	-11.5236	1.37725e-05	0.000463137	3.75453
10405753	Me1	-1.07157	10.2852	-4.10048	0.00527709	0.0250282	-2.82287
10470936	Tbc1d13	-1.07257	10.5382	-9.81654	3.7379e-05	0.000845896	2.66078
10407124	Pde4d	-1.07638	7.40384	-6.59716	0.000406206	0.00394626	0.015805
10426812	Gpd1	-1.07678	11.7329	-7.8919	0.000141231	0.00194236	1.19022
10475350	Serf2	-1.07705	8.7516	-7.52611	0.00018749	0.00234009	0.875515
10351781	Kcnj10	-1.07925	9.16416	-8.72356	7.70989e-05	0.00132018	1.86134
10503410	Tmem64	-1.08087	10.0171	-11.2897	1.56621e-05	0.00050038	3.61439
10590245	Slc25a38	-1.08093	10.1285	-7.57397	0.000180551	0.00228134	0.91742
10523960	Pigg	-1.08188	7.94762	-9.35931	5.01455e-05	0.0010093	2.33686
10589541	Kif9	-1.08304	7.26732	-8.39825	9.71032e-05	0.00152178	1.60581
10373950	Nipsnap1	-1.08414	10.7171	-11.4241	1.45421e-05	0.000477581	3.6953
10469312	Pter	-1.08465	11.4856	-16.9299	1.19575e-06	0.000129322	6.35834
10409021	Tpmt	-1.08584	11.7519	-6.31208	0.000523841	0.00471851	-0.267075
10405462	BC038268	-1.08633	11.8068	-8.00525	0.000129648	0.00183791	1.28521
10383556	Fn3krp	-1.08665	9.46252	-7.03564	0.000279169	0.0030631	0.432953
10399470	Trib2	-1.08706	9.41681	-4.85986	0.00221698	0.013117	-1.86803
10411722	Mrps36	-1.08837	10.077	-5.40404	0.0012518	0.00866263	-1.23497
10416689	Olfm4	-1.08918	8.64824	-6.59795	0.000405924	0.00394573	0.0165783
10344725	Adhfe1	-1.09003	11.9007	-8.53683	8.79336e-05	0.00143073	1.71573
10352725	Tmem206	-1.09035	9.03041	-13.0096	6.41261e-06	0.00030547	4.58234
10442240	Zfp760	-1.09079	6.40017	-9.51172	4.54043e-05	0.000947331	2.44644
10346235	Hibch	-1.09264	9.03476	-10.2538	2.85401e-05	0.000719401	2.95748
10570663	Defa27///Defa-ps1///Defa28///Defa23///Defa17///Defa3///Defa25///Defa31	-1.09278	7.96999	-5.51066	0.00112428	0.00802959	-1.11575
10498547	Veph1	-1.09316	9.17243	-5.23138	0.0014943	0.00980592	-1.43133
10599463	Xpnpep2	-1.09404	7.25123	-4.94892	0.00201349	0.0122289	-1.76155
10579023	Slc18a1	-1.09481	11.5943	-6.91538	0.000308836	0.00328014	0.320633
10425601	Tef	-1.09593	9.7483	-16.8445	1.23518e-06	0.000130479	6.32474
10556598	Xylt1	-1.09857	9.80788	-7.71243	0.000162069	0.00211866	1.03739
10411709	Cdk7	-1.10099	6.41309	-7.77476	0.000154459	0.0020563	1.09081
10582008	Cmc2	-1.10128	10.1833	-7.33384	0.000218591	0.00258683	0.704934
10406795	Gfm2	-1.10146	8.93668	-8.58343	8.50756e-05	0.00140553	1.75233
10597377	Fbxl2	-1.10349	8.53053	-13.1142	6.09539e-06	0.000295092	4.63692
10377372	Slc25a35	-1.10471	9.83759	-8.35893	9.99e-05	0.00155187	1.57434
10434029	Lztr1	-1.1053	10.1558	-11.0177	1.82429e-05	0.000543007	3.44784
10378341	Shpk	-1.1058	8.48942	-7.97443	0.000132686	0.00186602	1.25951
10458547	Gm8615///Gnpda1	-1.10627	10.8618	-9.65716	4.13524e-05	0.000894467	2.5495
10391649	Slc4a1	-1.10644	7.36603	-13.8059	4.39948e-06	0.000245074	4.98649
10599747	Adgrg4	-1.10691	6.21342	-8.65088	8.1124e-05	0.00136226	1.805
10488639	Defb29	-1.10694	10.0259	-5.96579	0.000721989	0.0058542	-0.623791
10389627	Rad51c	-1.10696	6.43717	-14.7642	2.8701e-06	0.000193064	5.44099
10515930	AA415398	-1.10735	8.01465	-10.8998	1.95108e-05	0.000564694	3.37437
10412882	Thrb	-1.10872	9.23775	-13.1623	5.95575e-06	0.00029158	4.66184
10456071	Csf1r	-1.10993	8.76299	-8.80027	7.30956e-05	0.00127231	1.92036
10364237	Gm10787	-1.11052	8.13544	-9.56044	4.39984e-05	0.000931415	2.48113
10585010	Apoa4	-1.11142	9.23899	-6.16929	0.000596963	0.00516822	-0.412383
10411332	Hmgcr	-1.1144	9.87976	-4.98902	0.00192874	0.0118525	-1.71398
10548761	Hebp1	-1.11442	10.0663	-11.7477	1.22043e-05	0.00043734	3.88607
10496251	Bdh2	-1.11537	11.1565	-16.3448	1.49818e-06	0.000142802	6.12414
10380699	Copz2	-1.11616	9.82893	-11.2335	1.61585e-05	0.000509682	3.58035
10375864	Phykpl	-1.11667	9.06719	-6.86283	0.000322908	0.00338387	0.271072
10594762	Fam81a	-1.11751	8.23541	-21.2084	2.80147e-07	7.0057e-05	7.82435
10493052	Insrr	-1.11793	6.78307	-18.5754	6.5877e-07	9.95602e-05	6.96984
10473224	Dusp19	-1.11795	9.44478	-5.40282	0.00125334	0.0086716	-1.23634
10425999	Ttc38	-1.11803	9.31733	-6.79201	0.000343044	0.00353101	0.203789
10366310	Osbpl8	-1.11957	10.1781	-23.6169	1.39679e-07	4.7864e-05	8.49668
10385932	Lyrm7	-1.12029	6.76372	-8.84932	7.06601e-05	0.00124614	1.95785
10497773	Mccc1	-1.12052	9.83034	-5.64232	0.000986528	0.00730699	-0.97064
10353346	Pkhd1	-1.12114	9.14211	-11.0679	1.77315e-05	0.000536543	3.47891
10439442	Pla1a	-1.12207	8.50316	-8.92702	6.69898e-05	0.00121153	2.01686
10425082	Kctd17	-1.12342	10.108	-7.84137	0.000146772	0.00198823	1.14749
10418500	Smim4	-1.12368	7.78066	-17.0868	1.12699e-06	0.000127189	6.4196
10470959	Phyhd1	-1.12373	10.025	-13.5169	5.03204e-06	0.00026462	4.84272
10408346	Mrs2	-1.12571	8.96853	-7.21325	0.000241084	0.00276473	0.596048
10549813	Zfp444	-1.1265	8.6032	-10.4937	2.47192e-05	0.000650446	3.11523
10467897	Cyp2c44	-1.12667	9.22711	-5.13332	0.00165528	0.0106002	-1.5447
10501199	Gstm7	-1.12854	9.06616	-10.8203	2.04226e-05	0.000582355	3.3244
10591884	Glb1l2	-1.12904	10.1512	-9.21777	5.50608e-05	0.0010765	2.23361
10556734	Acsm1	-1.12971	9.00775	-18.0786	7.84294e-07	0.00010767	6.79217
10505705	Sh3gl2	-1.1302	9.87266	-6.71735	0.00036583	0.00367451	0.132258
10458122	Nme5	-1.13089	7.43241	-9.83865	3.68631e-05	0.00083948	2.67608
10571815	Gpm6a	-1.13114	10.6233	-23.0715	1.62497e-07	5.08866e-05	8.35246
10367050	Rdh18-ps	-1.13145	5.9432	-12.1974	9.63467e-06	0.000382307	4.14268
10597841	Hhatl	-1.13145	7.51034	-9.77128	3.84612e-05	0.000858637	2.62935
10578950	Apela	-1.13268	11.4065	-5.65961	0.000969894	0.00722536	-0.951757
10489372	Hnf4aos	-1.13395	7.32831	-10.123	3.09045e-05	0.000755247	2.87003
10370766	Gamt	-1.13486	9.85951	-9.92863	3.48458e-05	0.000808202	2.73802
10420672	Dleu7	-1.13498	8.82776	-12.5278	8.14025e-06	0.000346334	4.32506
10602865	Map3k15	-1.13517	9.18658	-12.3246	9.02495e-06	0.000367282	4.21348
10362115	Slc18b1	-1.13565	10.3456	-9.00661	6.34538e-05	0.0011776	2.07683
10397153	Acot4	-1.13592	9.73778	-5.94311	0.00073767	0.00594376	-0.647673
10483046	Dpp4	-1.13596	9.19914	-11.3337	1.52846e-05	0.000492394	3.641
10359582	Fmo2	-1.1377	11.2961	-12.9291	6.66935e-06	0.000311177	4.54008
10364784	Reep6	-1.1379	12.1906	-8.76493	7.49097e-05	0.00129523	1.89323
10489958	Kcng1	-1.13922	8.54454	-6.85776	0.000324304	0.0033945	0.266274
10379321	Rab11fip4	-1.14348	8.15059	-12.5707	7.96647e-06	0.00034187	4.34838
10553967	Pcsk6	-1.14363	9.07512	-5.81596	0.000833022	0.00650011	-0.782766
10482172	Zbtb26	-1.14394	7.99289	-7.04392	0.000277247	0.00304778	0.440637
10529613	Evc	-1.1447	9.81302	-12.86	6.8992e-06	0.000317424	4.50357
10524460	Acacb	-1.14472	8.11067	-9.74641	3.90711e-05	0.000863389	2.61202
10527870	Kl	-1.14511	11.6019	-14.2901	3.53348e-06	0.000216239	5.22025
10397507	Gstz1	-1.14531	10.6348	-19.3712	5.0277e-07	9.00107e-05	7.24299
10361250	Camk1g	-1.14729	6.34291	-3.70079	0.00862302	0.0360998	-3.35899
10496789	Lpar3	-1.14735	8.69086	-9.69802	4.02895e-05	0.000878583	2.57819
10407387	Gm7120	-1.14998	10.5976	-7.0141	0.000284236	0.00310729	0.412949
10602454	Fam120c	-1.15191	8.12508	-5.75649	0.000882338	0.0067585	-0.846667
10404097	Slc17a3	-1.15224	11.7963	-9.05864	6.12576e-05	0.00115008	2.11576
10486061	Rasgrp1	-1.15282	7.83406	-10.1106	3.11403e-05	0.000755891	2.86168
10379184	Slc46a1	-1.15324	10.3856	-14.2178	3.64953e-06	0.000219857	5.18585
10412392	Gm10732	-1.15348	6.06671	-9.91301	3.51868e-05	0.000812686	2.72731
10536143	Gm7982	-1.15733	6.54131	-3.47416	0.0115148	0.0451213	-3.67262
10349571	Fcamr	-1.15826	7.00541	-4.01299	0.00586371	0.0270186	-2.93828
10568997	Sirt3	-1.15954	10.0785	-17.0742	1.13233e-06	0.00012728	6.41472
10373515	Suox	-1.1605	9.87321	-19.2009	5.32225e-07	9.02283e-05	7.18567
10590149	Xylb	-1.16102	11.733	-10.4696	2.50751e-05	0.000654853	3.09955
10503023	Cth	-1.16165	11.0794	-8.92175	6.72315e-05	0.00121401	2.01288
10528102	Crot	-1.16226	11.7082	-8.06215	0.000124243	0.00179124	1.33247
10568374	9130023H24Rik	-1.16298	9.28971	-8.46576	9.25063e-05	0.00147679	1.65956
10442643	Nme3	-1.16328	9.79133	-7.10372	0.000263815	0.00294578	0.495859
10515574	St3gal3	-1.16457	10.5375	-10.1544	3.03164e-05	0.000746902	2.89115
10377662	Ybx2	-1.16728	8.08356	-20.944	3.03801e-07	7.2596e-05	7.74462
10508961	Slc30a2	-1.16751	10.1366	-9.20895	5.53851e-05	0.00108035	2.22712
10379034	Tlcd1	-1.16778	10.0544	-7.81939	0.00014926	0.00201155	1.12883
10417183	Pcca	-1.16783	9.7182	-10.644	2.26259e-05	0.000616887	3.21222
10425078	Mpst	-1.16804	10.1302	-14.2334	3.62413e-06	0.000219087	5.19329
10353181	Lactb2	-1.16819	11.5752	-16.7621	1.27463e-06	0.000131155	6.29214
10413710	Nt5dc2	-1.16891	11.0223	-11.1519	1.69128e-05	0.000522568	3.53054
10565612	Aamdc	-1.16936	8.87998	-18.4243	6.94329e-07	0.000101407	6.9164
10417544	Acox2	-1.17025	10.304	-12.0273	1.05261e-05	0.000398135	4.04674
10458033	Stard4	-1.17166	8.95559	-7.33759	0.000217931	0.00258278	0.708296
10558825	Lrrc56	-1.17168	8.75953	-12.1717	9.76393e-06	0.000384997	4.12824
10569163	Cend1	-1.1727	7.41677	-7.24724	0.000234488	0.00271241	0.626892
10350614	Trmt1l	-1.17452	8.4664	-7.13205	0.00025771	0.00289903	0.521896
10521038	Slc5a1	-1.17458	9.7136	-5.07956	0.00175173	0.0110248	-1.60742
10455647	Tnfaip8	-1.17829	11.0433	-7.08253	0.000268488	0.00297882	0.476334
10362104	Slc2a12	-1.1784	7.41752	-7.61049	0.000175454	0.00223563	0.949236
10474836	Ivd	-1.17854	10.9755	-23.4268	1.47186e-07	4.8266e-05	8.44691
10568169	Qprt	-1.17887	10.5328	-9.83194	3.70188e-05	0.00084048	2.67144
10386219	Zfp39	-1.17902	8.16058	-7.99444	0.000130704	0.00184836	1.27621
10552008	Atp4a	-1.17906	8.20471	-3.51198	0.0109665	0.0434615	-3.61983
10527896	Ankib1	-1.17917	10.9055	-20.1738	3.86952e-07	8.02614e-05	7.50499
10355717	Slc23a3	-1.17962	7.48835	-6.44068	0.000466566	0.00435729	-0.138291
10529052	Slc5a6	-1.18192	8.2681	-11.1893	1.65624e-05	0.000517557	3.5534
10374356	Vstm2a	-1.18253	8.3424	-13.7434	4.5283e-06	0.000249451	4.95563
10553004	Hsd17b14	-1.18295	7.37092	-6.27564	0.000541485	0.00482293	-0.303917
10439068	Slc51a	-1.1832	10.8102	-6.6329	0.000393694	0.00385271	0.0506057
10479726	Pcmtd2	-1.18374	9.24364	-8.93503	6.66238e-05	0.00120932	2.02292
10358733	Rgl1	-1.1838	11.1873	-24.1732	1.20119e-07	4.39963e-05	8.63932
10582287	Car5a	-1.18544	6.89883	-18.4802	6.80918e-07	0.000100453	6.93624
10520612	Khk	-1.18758	11.1425	-15.3013	2.2849e-06	0.000168626	5.68186
10461408	Rab3il1	-1.1876	8.88799	-6.93346	0.000304153	0.00325203	0.337627
10467784	Pyroxd2	-1.18864	9.87741	-9.54819	4.43472e-05	0.000934814	2.47242
10363132	Nepn	-1.18931	6.88998	-7.71924	0.000161217	0.00211382	1.04324
10397966	Otub2	-1.18944	7.76152	-13.145	6.00553e-06	0.00029237	4.65289
10370413	D10Jhu81e	-1.19015	10.3378	-16.1088	1.64446e-06	0.000147612	6.02694
10600235	Abcd1	-1.19016	8.21473	-7.89271	0.000141145	0.00194228	1.1909
10449061	Rhbdl1	-1.19083	7.433	-11.3377	1.52508e-05	0.000491762	3.64342
10545874	Nat8f5	-1.19123	10.7949	-8.19133	0.0001129	0.00166783	1.43868
10448755	Eme2///Eme2///Spsb3	-1.1916	8.55248	-18.7263	6.25338e-07	9.8489e-05	7.02269
10463911	Add3	-1.19166	9.9325	-11.7774	1.20117e-05	0.00043391	3.90337
10438098	Sdf2l1	-1.19168	9.20073	-8.05872	0.000124561	0.00179434	1.32963
10356145	Slc19a3	-1.19225	9.43657	-8.27452	0.000106221	0.00161162	1.50632
10504865	Invs	-1.19491	8.5096	-9.36323	5.00165e-05	0.00100898	2.3397
10562736	1700028J19Rik	-1.19496	8.36011	-8.80896	7.26571e-05	0.00126712	1.92702
10518520	Ubiad1	-1.19498	10.5357	-11.0889	1.75225e-05	0.000534297	3.49186
10461526	Vwce	-1.1965	8.29107	-7.37156	0.000212053	0.00253315	0.73869
10396610	Mthfd1	-1.19666	10.2723	-16.4852	1.41831e-06	0.000138484	6.18118
10366293	Csrp2	-1.19876	11.4029	-6.38981	0.000488328	0.00450485	-0.188997
10381776	Mapt	-1.2005	9.28208	-15.0287	2.56272e-06	0.000180324	5.56081
10597273	Rtp3	-1.2014	6.67014	-9.9283	3.48531e-05	0.000808202	2.73779
10512315	LOC100861978///Ccl27b///Gm2506///Gm13306///Ccl27a	-1.20157	9.76764	-8.05613	0.000124802	0.00179558	1.32749
10465742	Slc22a28///Slc22a30///Slc22a29	-1.20212	11.0567	-7.22135	0.000239492	0.00274911	0.603415
10498485	Slc33a1	-1.20285	9.71838	-10.0101	3.31287e-05	0.000782147	2.79362
10553015	Bcat2	-1.20306	9.79634	-19.4883	4.83608e-07	8.94147e-05	7.28204
10547191	Tmem72	-1.20357	9.99498	-10.6644	2.23569e-05	0.000613777	3.22532
10569203	Chid1	-1.20489	8.34976	-8.96652	6.52076e-05	0.00119296	2.04668
10439955	Nxpe3	-1.20707	8.98063	-8.54228	8.75935e-05	0.00142812	1.72002
10445347	Clic5	-1.20753	9.93433	-7.66556	0.000168073	0.0021686	0.996984
10568266	Ccdc189	-1.20828	7.75295	-9.10327	5.94428e-05	0.00112909	2.149
10480751	C8g	-1.20855	8.90179	-14.5958	3.08788e-06	0.000203286	5.36346
10506213	Ube2u	-1.20907	8.10341	-8.55976	8.65141e-05	0.00142119	1.73376
10491526	Acad9	-1.21002	9.44699	-16.3226	1.51128e-06	0.000143139	6.11506
10478854	Slc9a8	-1.21113	11.0592	-10.0406	3.25093e-05	0.000774078	2.81438
10458262	Slc23a1	-1.21265	11.6658	-13.72	4.57745e-06	0.00025057	4.94409
10373400	Myl6b	-1.2141	9.18956	-12.0246	1.05406e-05	0.000398166	4.04524
10435626	Hgd	-1.21425	11.804	-10.9633	1.88158e-05	0.000551464	3.41404
10353871	Lman2l	-1.21481	9.333	-12.8252	7.01868e-06	0.000321012	4.48507
10404376	Agtr1a	-1.21496	10.2025	-6.93987	0.000302513	0.00324247	0.34364
10481634	Slc25a25	-1.21552	9.47644	-10.7976	2.06929e-05	0.000587651	3.31002
10496519	Unc5c	-1.21565	7.20243	-25.2246	9.11452e-08	3.86695e-05	8.89721
10559312	Dhcr7	-1.2165	9.22229	-6.30059	0.000529334	0.00475289	-0.278674
10464858	Bbs1	-1.2169	8.79013	-14.9427	2.65832e-06	0.00018451	5.52211
10383767	Osbp2	-1.2176	9.86387	-15.8363	1.83417e-06	0.000153999	5.91272
10542981	Gmfg	-1.218	9.12507	-7.20177	0.000243358	0.00278055	0.585608
10592336	Spa17	-1.21963	8.70991	-10.2134	2.92473e-05	0.000729529	2.93059
10518679	Nmnat1	-1.21978	9.7472	-7.64317	0.000171031	0.00219698	0.977604
10398751	Zfyve21	-1.22074	9.21254	-7.87797	0.000142734	0.00195795	1.17847
10362904	Rtn4ip1	-1.22174	10.4502	-11.4301	1.44944e-05	0.000477559	3.69887
10563615	Hps5	-1.22303	8.36351	-11.2265	1.62223e-05	0.000511229	3.57605
10461237	Bscl2	-1.22433	11.1406	-7.98688	0.000131449	0.00185464	1.2699
10402394	Serpina1d	-1.22536	9.97125	-6.7546	0.000354255	0.00360504	0.168021
10406176	Slc9a3	-1.22918	10.7522	-7.80911	0.000150439	0.00201953	1.12009
10402575	Degs2	-1.23239	10.537	-8.22347	0.000110265	0.0016471	1.46488
10596481	Abhd14a	-1.23481	9.78287	-13.185	5.89122e-06	0.00028961	4.67355
10524889	Ksr2	-1.23541	7.85532	-10.9087	1.94116e-05	0.000562758	3.37995
10546725	Pdzrn3	-1.23557	9.41363	-6.91571	0.000308749	0.00328014	0.320944
10386604	Shmt1	-1.2388	8.68175	-9.80389	3.7678e-05	0.000849895	2.652
10607412	4921511M17Rik///Gm16445///Gm15140///Gm10057///Samt1	-1.23924	5.75694	-6.32192	0.000519186	0.00468994	-0.257146
10600901	Ar	-1.2418	10.872	-12.06	1.03477e-05	0.00039588	4.06528
10397158	Acot3	-1.24183	7.86232	-4.59278	0.00297896	0.0162594	-2.19423
10419416	3632451O06Rik	-1.24217	7.41914	-11.6501	1.28608e-05	0.000450354	3.82908
10608422	Rmi1	-1.24244	8.47796	-11.3032	1.55452e-05	0.000497561	3.62256
10487700	Lzts3	-1.24273	9.51032	-5.85422	0.000802939	0.00633746	-0.741896
10553140	Tmem143	-1.24298	9.43577	-17.531	9.55777e-07	0.000117624	6.58948
10413461	Erc2	-1.24583	8.19969	-6.98629	0.000290932	0.00315562	0.387053
10393926	Dcxr	-1.24898	10.8201	-16.415	1.45763e-06	0.000140742	6.15272
10357660	Mfsd4a	-1.24921	10.0094	-8.9885	6.42392e-05	0.00118396	2.06322
10506274	Dnajc6	-1.24971	9.74742	-13.3286	5.50028e-06	0.000279109	4.7473
10447084	Galm	-1.25132	10.3766	-15.6673	1.96446e-06	0.00015976	5.84075
10411532	Mccc2	-1.25293	9.62732	-13.0883	6.17213e-06	0.000297151	4.62347
10556769	Acsm3	-1.25318	11.9149	-10.7404	2.13894e-05	0.000597428	3.27377
10449142	Fam195a	-1.25577	10.8104	-13.951	4.11683e-06	0.000237709	5.05741
10347226	Tmem169	-1.25908	7.17749	-7.27607	0.000229055	0.00266911	0.652955
10447100	Morn2	-1.26101	11.0763	-13.051	6.28482e-06	0.000300909	4.60401
10466903	4430402I18Rik	-1.26197	7.66481	-14.5521	3.14746e-06	0.000205095	5.34318
10458992	C330018D20Rik	-1.26466	8.56717	-6.2918	0.000533581	0.00477928	-0.287563
10383409	Gcgr	-1.26808	8.3975	-11.1029	1.73858e-05	0.000531512	3.50042
10446214	Alkbh7	-1.26922	8.4232	-10.7831	2.08666e-05	0.000589214	3.30087
10383532	Narf	-1.26969	9.24741	-12.3426	8.94208e-06	0.000365782	4.22346
10484307	Frzb	-1.27013	8.89809	-11.6415	1.29203e-05	0.000450914	3.82406
10430319	Tst	-1.27202	9.66679	-13.7548	4.50434e-06	0.000248525	4.96131
10514500	Cyp2j11	-1.27346	11.3125	-17.1461	1.10223e-06	0.000126032	6.44255
10402406	Serpina1c	-1.27424	6.50567	-6.6419	0.000390613	0.00383443	0.0593457
10389775	Pctp	-1.27448	10.2751	-4.29302	0.00420153	0.0210349	-2.57278
10452854	Srd5a2	-1.27505	8.09334	-4.28645	0.00423397	0.0211553	-2.58123
10570356	Tmco3	-1.27574	9.65273	-12.7649	7.2309e-06	0.00032625	4.45295
10554502	Slc28a1	-1.27642	8.17992	-15.4879	2.11455e-06	0.000163269	5.76341
10384956	Chac2	-1.27838	10.1361	-10.0936	3.14669e-05	0.000759278	2.85021
10402383	Serpina1f	-1.27849	11.084	-5.38396	0.00127759	0.00879562	-1.2576
10415279	Fitm1	-1.27866	11.0744	-12.6922	7.49668e-06	0.000333228	4.414
10538459	Aqp1	-1.28078	11.7066	-17.5257	9.57643e-07	0.000117624	6.58747
10529977	Ppargc1a	-1.28173	8.46891	-6.59596	0.000406634	0.00394711	0.0146336
10596857	Apeh	-1.282	10.5371	-19.2212	5.28612e-07	9.02283e-05	7.19253
10409265	Auh	-1.28228	10.2589	-12.0286	1.05188e-05	0.000398135	4.04748
10390103	Pdk2	-1.28258	11.8841	-8.44657	9.37876e-05	0.00148725	1.64431
10479047	Pck1	-1.28648	12.4405	-6.92484	0.000306376	0.00326476	0.329524
10397440	Esrrb	-1.28701	8.78534	-6.44566	0.000464495	0.00434028	-0.133345
10454015	Ttc39c	-1.28702	9.85093	-10.8874	1.96503e-05	0.000566841	3.36659
10433702	Mpv17l	-1.28712	11.5797	-16.7452	1.28288e-06	0.000131155	6.28545
10586591	Car12	-1.28896	10.473	-9.66456	4.11575e-05	0.000892473	2.5547
10558694	Scgb1c1	-1.29124	7.40244	-13.5949	4.85161e-06	0.000258257	4.88183
10587871	Paqr9	-1.29265	10.5682	-14.5495	3.15106e-06	0.000205095	5.34197
10580233	Gcdh	-1.29288	11.0506	-18.6326	6.45857e-07	9.88872e-05	6.98994
10373202	Shmt2	-1.29375	10.5691	-12.8954	6.78044e-06	0.000314286	4.52228
10453736	Unkl	-1.29482	10.125	-10.769	2.10377e-05	0.00059192	3.29193
10508887	Nr0b2	-1.29635	6.72854	-13.4774	5.12635e-06	0.000266755	4.82282
10360631	Coq8a	-1.29718	9.53129	-7.36652	0.000212915	0.00254028	0.734184
10545891	Nat8f1	-1.29825	9.83414	-15.9893	1.72472e-06	0.000148615	5.97712
10544487	Tpk1	-1.29833	10.306	-23.8314	1.31731e-07	4.62522e-05	8.55221
10465106	Ovol1	-1.29965	8.27069	-10.1034	3.12784e-05	0.000758185	2.85681
10409445	Pfn3	-1.30055	8.95249	-6.90864	0.0003106	0.0032906	0.314298
10494372	Sv2a	-1.30168	8.23764	-13.9039	4.20624e-06	0.000240871	5.03447
10368806	Smpd2	-1.30198	10.181	-9.78806	3.80557e-05	0.000854598	2.64102
10557058	Polr3e	-1.30232	7.77107	-5.7744	0.00086715	0.00667896	-0.827377
10514939	Podn	-1.30425	9.73858	-15.2454	2.33888e-06	0.000170439	5.65726
10351517	Cfap126	-1.30524	8.47077	-20.843	3.13438e-07	7.31216e-05	7.71382
10347417	Bcs1l	-1.30952	9.49346	-9.73996	3.92308e-05	0.000865269	2.60752
10392983	Slc25a19	-1.30965	9.55182	-11.0487	1.79249e-05	0.000538988	3.46706
10484987	Nr1h3	-1.31161	10.568	-9.86347	3.62937e-05	0.000831074	2.69322
10474307	Them7	-1.31179	12.1303	-13.6547	4.71839e-06	0.00025561	4.91164
10393851	Pcyt2	-1.31237	9.35585	-12.048	1.04128e-05	0.000396618	4.05848
10347910	Fbxo36	-1.31284	11.3716	-11.9738	1.08252e-05	0.00040504	4.01634
10397763	9030617O03Rik	-1.31537	10.7978	-8.64636	8.1382e-05	0.00136461	1.80148
10541873	Mrpl51	-1.31578	10.0377	-6.166	0.000598777	0.00517749	-0.415758
10361023	Prox1	-1.31703	7.38565	-8.46866	9.23146e-05	0.00147541	1.66186
10406646	Dmgdh	-1.31903	9.90581	-9.67086	4.09923e-05	0.000891115	2.55913
10543460	Tmem229a	-1.31905	10.9557	-17.3871	1.00775e-06	0.000121799	6.53499
10539990	Uroc1	-1.31908	7.6491	-9.3697	4.98046e-05	0.00100769	2.34438
10590060	Ctdspl	-1.32014	9.55469	-23.5307	1.43027e-07	4.7864e-05	8.47418
10577093	Gm15348	-1.32054	7.86432	-8.01247	0.000128947	0.00183245	1.29123
10376216	Slc36a1	-1.32094	10.4417	-23.7513	1.34636e-07	4.67995e-05	8.53155
10440926	Dnajc28	-1.32492	7.75042	-12.3626	8.85131e-06	0.000363678	4.2345
10527886	Gatad1	-1.32505	8.32748	-16.2276	1.56886e-06	0.000146049	6.07607
10549102	Kcnj8	-1.32539	7.7329	-8.48083	9.15148e-05	0.0014666	1.6715
10491877	D3Ertd751e	-1.32548	7.17111	-14.1273	3.80083e-06	0.000225071	5.14258
10461758	Keg1	-1.3312	12.3422	-4.7685	0.00244995	0.0141368	-1.97845
10473024	Agps	-1.33225	10.5522	-10.2089	2.93269e-05	0.000729708	2.92761
10524422	Dao	-1.33422	11.4929	-18.4727	6.82703e-07	0.000100453	6.93357
10388440	Serpinf2	-1.33813	11.3051	-16.1282	1.63185e-06	0.000147333	6.03498
10474545	Slc12a6	-1.3387	9.44242	-18.2377	7.41315e-07	0.000105856	6.8497
10449207	Rab11fip3	-1.33882	10.0831	-12.7364	7.33393e-06	0.000328046	4.43769
10452257	Slc25a23	-1.33912	10.649	-7.69156	0.000164712	0.00214001	1.01942
10489444	Wfdc15b	-1.34585	11.3014	-7.57117	0.00018095	0.00228223	0.914969
10438272	Prodh	-1.34675	9.89992	-16.1563	1.61376e-06	0.000146844	6.04662
10423505	Cmbl	-1.34906	11.2306	-15.4126	2.18151e-06	0.0001652	5.73062
10349876	Plekha6	-1.3495	9.21136	-9.63802	4.18613e-05	0.000899318	2.53602
10345074	Cetn4	-1.35344	7.72266	-5.4133	0.0012401	0.00859734	-1.22456
10572466	Pde4c	-1.35409	8.26429	-5.88528	0.000779421	0.0061997	-0.708861
10523376	Fras1	-1.35417	7.78077	-6.87483	0.000319634	0.00335918	0.282409
10407286	BC067074	-1.35431	8.49718	-6.35728	0.000502849	0.00458888	-0.221588
10457862	Rprd1a	-1.35542	8.60182	-6.78525	0.000345041	0.00354212	0.197334
10538408	Mturn	-1.35587	8.97385	-15.0007	2.59344e-06	0.00018102	5.54822
10368893	Lace1	-1.35649	8.7602	-8.7516	7.56073e-05	0.00130266	1.88297
10542112	Clec2h	-1.35745	7.41576	-5.88723	0.000777968	0.00619097	-0.706787
10479938	Echdc3	-1.35859	9.14103	-19.4172	4.9515e-07	9.00107e-05	7.25834
10498647	B3galnt1	-1.35932	7.30096	-9.37166	4.97408e-05	0.00100698	2.3458
10425763	Cyp2d9	-1.35946	9.51211	-8.36285	9.96173e-05	0.00155139	1.57748
10428714	Slc22a22	-1.36157	10.5775	-8.7142	7.76041e-05	0.00132621	1.85411
10584334	Siae	-1.36934	8.69479	-7.91379	0.000138906	0.00192441	1.20866
10411456	Tmem174	-1.36989	10.8157	-8.92071	6.72797e-05	0.00121425	2.01208
10554118	Fam169b	-1.36999	7.50443	-14.4166	3.34071e-06	0.000209988	5.2799
10447120	Tmem178	-1.37447	10.2996	-23.1817	1.57562e-07	4.97894e-05	8.38196
10414433	Tmem260	-1.37555	9.42836	-5.7065	0.000926353	0.00699635	-0.900743
10590073	Vill	-1.37691	9.09384	-11.5507	1.35714e-05	0.00046171	3.77054
10382532	Slc16a5	-1.37766	8.67895	-9.77612	3.83436e-05	0.000857122	2.63272
10441539	Rnaset2a///Rnaset2b///Rnaset2b	-1.38263	7.6059	-4.07648	0.00543125	0.025526	-2.85442
10426557	Pfkm	-1.38894	9.05953	-12.0474	1.04159e-05	0.000396618	4.05815
10603125	Asb9	-1.39033	9.03459	-9.66682	4.10981e-05	0.000892298	2.55629
10592938	Ttc36	-1.39234	12.2671	-15.5052	2.09957e-06	0.000163269	5.77089
10604542	Hs6st2	-1.39284	6.52341	-19.1725	5.37321e-07	9.02283e-05	7.17606
10495518	Olfm3	-1.39831	6.90372	-10.7557	2.12007e-05	0.000595264	3.28348
10467110	Lipo3	-1.40056	9.83058	-7.69127	0.000164749	0.00214001	1.01918
10412466	Hmgcs1	-1.40061	11.2154	-17.3431	1.02426e-06	0.000122348	6.51824
10400748	Cdkl1	-1.40146	10.0491	-7.75003	0.000157429	0.00208069	1.06966
10533360	Acad12	-1.40293	7.53058	-9.45032	4.72499e-05	0.000974143	2.40249
10409629	Klhl3	-1.40528	9.01123	-20.7012	3.2757e-07	7.52433e-05	7.67027
10492438	Lekr1	-1.4062	6.75759	-11.734	1.22938e-05	0.000439107	3.87812
10532339	Pxmp2	-1.40685	7.79573	-5.18232	0.00157253	0.0101828	-1.48788
10497079	Ptger3	-1.40849	8.47117	-10.4737	2.5014e-05	0.000654241	3.10222
10606658	Trmt2b	-1.40898	9.90926	-10.6921	2.19987e-05	0.00060765	3.24301
10373218	Nxph4	-1.41028	7.33406	-10.1009	3.13254e-05	0.000758555	2.85516
10451451	Gnmt	-1.41035	9.46957	-19.0088	5.67838e-07	9.22106e-05	7.12031
10483679	Gpr155	-1.41211	8.31851	-17.1862	1.08581e-06	0.000124976	6.45805
10434837	Cldn16	-1.41873	10.1005	-7.47858	0.000194681	0.00240395	0.833691
10496125	Dkk2	-1.41983	7.77004	-9.48406	4.62252e-05	0.000959276	2.42668
10532828	Mmab	-1.42248	8.81966	-15.9049	1.78417e-06	0.000151633	5.94166
10439303	Casr	-1.42264	9.89785	-14.2704	3.56473e-06	0.000217535	5.21088
10476401	Plcb1	-1.42323	8.4991	-11.4619	1.42443e-05	0.000472905	3.71784
10402708	Ckb	-1.42324	11.1081	-12.4872	8.30875e-06	0.000351781	4.30292
10545881	Nat8f2	-1.4242	9.88923	-6.59999	0.000405199	0.00394199	0.0185666
10360914	Lyplal1	-1.42727	10.4742	-8.03115	0.000127155	0.00181759	1.30676
10501235	Gstm4	-1.42857	10.1155	-5.01549	0.00187501	0.0116074	-1.68271
10382692	Smim5	-1.42983	7.38751	-14.098	3.85132e-06	0.000226667	5.12852
10494402	Hist1h3a///Hist2h3b///Hist1h3i///Hist1h3h///Hist1h3e///Hist1h3b///Hist1h3d///Hist1h3c///Hist1h3f///Hist1h3g///Hist2h3c2///Hist2h3c1///Hist1h3d	-1.42995	8.59884	-9.35209	5.03836e-05	0.00101233	2.33163
10469151	Itih5	-1.43765	7.25245	-13.182	5.89971e-06	0.00028961	4.672
10549108	Abcc9	-1.43825	7.21311	-16.2167	1.57562e-06	0.000146049	6.07159
10559333	Shank2	-1.44006	9.39946	-11.4702	1.41798e-05	0.000472569	3.72278
10540952	Ift122	-1.44032	8.54338	-13.4268	5.25004e-06	0.000269958	4.79725
10513604	Hdhd3	-1.44049	8.82353	-9.07186	6.07135e-05	0.00114581	2.12563
10365545	Pah	-1.44298	11.8139	-14.7136	2.93368e-06	0.000196193	5.41778
10573637	Phkb	-1.44391	9.35219	-12.4437	8.4938e-06	0.000355669	4.2791
10552672	Aspdh	-1.4464	9.5504	-8.84437	7.09015e-05	0.00124724	1.95408
10481186	Sardh	-1.44664	10.9013	-14.3605	3.42466e-06	0.000212573	5.25352
10496077	Etnppl	-1.45201	6.36726	-15.0833	2.50414e-06	0.000177641	5.58523
10410959	Atg10	-1.45249	10.0893	-6.81041	0.000337681	0.00349339	0.221318
10572130	Lpl	-1.45251	11.2298	-3.58913	0.00993396	0.0402174	-3.51268
10551162	Atp5sl	-1.45308	9.69642	-10.8649	1.99051e-05	0.000572292	3.35249
10584741	Slc37a4	-1.45781	10.9758	-26.3133	6.92879e-08	3.30257e-05	9.14924
10441718	Park2	-1.45917	7.98506	-10.1106	3.11401e-05	0.000755891	2.86168
10388377	Srr	-1.46117	10.6222	-14.7894	2.8391e-06	0.000192172	5.45249
10462237	Smarca2	-1.46455	10.5524	-9.46691	4.67428e-05	0.00096657	2.41439
10472933	Scrn3	-1.46644	9.29968	-15.0109	2.58226e-06	0.000180966	5.55279
10590467	Tcaim	-1.46713	9.17996	-16.0024	1.71569e-06	0.000148615	5.98261
10451818	Sult1c2	-1.46839	10.5037	-6.82852	0.000332493	0.00345463	0.238538
10366229	Lin7a	-1.4689	7.85386	-20.1021	3.95944e-07	8.09885e-05	7.48211
10478145	Ppp1r16b	-1.46986	10.4649	-11.378	1.49156e-05	0.000486367	3.66765
10497636	Lrrc31	-1.4713	7.16009	-7.78767	0.000152934	0.00204069	1.10182
10545271	Thnsl2	-1.47151	8.96199	-10.5746	2.35656e-05	0.000630593	3.16763
10361620	Gm5512///Rmnd1	-1.47394	10.1805	-10.3291	2.72713e-05	0.000697021	3.00742
10605571	Gk	-1.47397	10.9697	-20.7595	3.21667e-07	7.45411e-05	7.68824
10428857	Mtss1	-1.4759	10.0504	-13.734	4.54784e-06	0.000249996	4.95103
10558742	Nlrp6	-1.4764	9.52456	-14.9054	2.70106e-06	0.000186287	5.50524
10463670	Sfxn2	-1.47922	8.60841	-15.3617	2.22805e-06	0.000166553	5.7084
10475890	Mertk	-1.49004	9.40998	-19.0336	5.63085e-07	9.22106e-05	7.1288
10452793	Galnt14	-1.49184	9.09091	-18.6509	6.41778e-07	9.88872e-05	6.99637
10549222	Bcat1	-1.49262	10.4557	-4.87104	0.0021902	0.0130073	-1.85459
10579958	Il15	-1.49552	8.3921	-11.693	1.25674e-05	0.000443495	3.85419
10594679	Tln2	-1.49616	8.55705	-18.0775	7.84609e-07	0.00010767	6.79176
10372208	Acss3	-1.50161	7.46217	-12.0533	1.03837e-05	0.000396618	4.06151
10383813	Mtfp1	-1.50206	8.91423	-11.675	1.26892e-05	0.000447134	3.8437
10461909	Nmrk1	-1.50209	10.478	-6.15622	0.000604209	0.00520374	-0.4258
10483584	Mettl8	-1.5041	8.17946	-7.25347	0.000233302	0.00270049	0.632528
10433597	Snx29	-1.50422	9.8187	-10.6686	2.23016e-05	0.00061281	3.22803
10368703	Mfsd4b5	-1.50555	10.7988	-14.5591	3.13778e-06	0.000205095	5.34645
10568638	Uros	-1.50686	8.01319	-13.186	5.88838e-06	0.00028961	4.67407
10439357	Fbxo40	-1.50941	9.39938	-15.475	2.12584e-06	0.000163269	5.75781
10505994	Fggy	-1.51003	8.46198	-9.36018	5.01167e-05	0.0010093	2.33749
10598833	Chst7	-1.51069	7.28174	-8.29659	0.000104525	0.00159846	1.52416
10373846	Sec14l3	-1.51257	7.14579	-20.6429	3.33585e-07	7.5787e-05	7.65227
10539111	Tmem150a	-1.51526	11.1496	-11.7305	1.23167e-05	0.000439107	3.8761
10597949	Slc6a20b	-1.51769	11.4498	-12.4609	8.4199e-06	0.000353473	4.28855
10439321	Slc15a2	-1.5183	9.0004	-11.5625	1.34848e-05	0.000459991	3.77752
10509204	Tcea3	-1.51975	10.084	-16.7515	1.27979e-06	0.000131155	6.28795
10549382	Mansc4	-1.52289	8.50057	-4.92096	0.00207503	0.0124789	-1.79486
10587534	Bckdhb	-1.52507	9.7832	-8.34941	0.000100591	0.00155626	1.56669
10357003	Rnf152	-1.52509	8.35669	-12.734	7.34235e-06	0.000328046	4.43645
10541075	Cxcl12	-1.5256	7.68623	-18.5361	6.67819e-07	0.000100205	6.95598
10596718	Slc38a3	-1.52716	11.1815	-8.57434	8.56245e-05	0.00141057	1.7452
10460273	Tbx10	-1.5275	8.06796	-8.08831	0.000121845	0.00176385	1.3541
10407467	Akr1e1	-1.52774	9.91209	-5.86983	0.000791021	0.00627187	-0.725278
10500272	Ciart	-1.53134	8.61305	-27.189	5.60213e-08	3.22209e-05	9.34163
10596652	Hemk1	-1.53161	8.3571	-12.9321	6.65956e-06	0.000311177	4.54166
10422387	Oxgr1	-1.53267	7.58402	-10.9859	1.85757e-05	0.000546271	3.42808
10584634	Usp2	-1.53553	10.5794	-8.95942	6.5524e-05	0.00119623	2.04133
10402195	Tc2n	-1.54208	8.32222	-6.13681	0.000615161	0.00526027	-0.445774
10582310	Mvd	-1.54249	9.67886	-20.8644	3.11367e-07	7.31216e-05	7.72036
10551872	Syne4	-1.54388	9.16817	-15.6243	1.99929e-06	0.00015976	5.8223
10355464	Pecr	-1.54433	11.6735	-16.4751	1.42389e-06	0.00013864	6.17709
10521391	Acox3	-1.5454	10.3787	-15.6575	1.97235e-06	0.00015976	5.83654
10466521	Gcnt1	-1.54986	11.1278	-7.08438	0.000268077	0.00297616	0.478039
10382271	Arsg	-1.55142	8.06452	-12.5516	8.0434e-06	0.000344746	4.33799
10499329	Rhbg	-1.55175	8.97493	-7.51544	0.000189078	0.00235061	0.866145
10545812	Sfxn5	-1.55236	9.10902	-12.7628	7.23857e-06	0.00032625	4.4518
10380721	Scrn2	-1.55738	9.16531	-22.9954	1.6601e-07	5.10972e-05	8.33199
10433445	Abat	-1.55758	11.1471	-17.9653	8.16657e-07	0.000110887	6.75083
10359867	Lrrc52	-1.56203	7.68056	-13.9809	4.06112e-06	0.000235667	5.07195
10579987	Scoc	-1.56255	10.3365	-7.20498	0.000242719	0.00277703	0.588532
10364038	Upb1	-1.56549	10.0855	-13.6224	4.78974e-06	0.000257328	4.89557
10516518	Tlr12	-1.5673	7.45698	-11.0619	1.77925e-05	0.000537331	3.47516
10426894	Mettl7a3///Methig1///Mettl7a2///Higd1c///Mettl7a1	-1.56846	10.2325	-10.6129	2.3042e-05	0.000623922	3.19225
10398795	Aspg	-1.56869	8.129	-13.5687	4.91144e-06	0.000260644	4.86871
10526712	Azgp1	-1.5711	8.37032	-11.037	1.80443e-05	0.000541173	3.45981
10515115	Slc5a9	-1.57326	8.32729	-8.26169	0.000107221	0.00161966	1.49592
10487011	Gatm	-1.57386	12.0019	-14.4761	3.25425e-06	0.000209039	5.30776
10467162	Pank1	-1.5739	11.6892	-13.992	4.04072e-06	0.000235269	5.07732
10540028	Klf15	-1.57502	9.5716	-13.7818	4.44864e-06	0.000246627	4.97461
10514763	C8a	-1.58023	7.00257	-15.8416	1.83028e-06	0.000153999	5.91494
10542911	Samd9l	-1.58698	9.50098	-7.50495	0.000190654	0.00236515	0.856919
10567657	Ndufab1	-1.59672	9.34964	-7.75424	0.000156918	0.0020771	1.07326
10568369	Cox6a2	-1.59721	8.09658	-10.3038	2.76901e-05	0.000704103	2.99068
10532241	Slc26a1	-1.59869	9.83712	-9.72417	3.96257e-05	0.000871215	2.59649
10408647	Eci3	-1.60279	11.0387	-9.33079	5.10942e-05	0.00102012	2.31617
10365640	Slc5a8	-1.6104	11.7032	-23.4631	1.45715e-07	4.82386e-05	8.45647
10495206	Slc16a4	-1.61168	11.2902	-13.1793	5.90719e-06	0.00028961	4.67064
10542477	Pik3c2g	-1.61314	6.71708	-3.49433	0.0112187	0.0442092	-3.64444
10346576	Stradb	-1.61374	10.0351	-8.94475	6.61831e-05	0.00120509	2.03026
10445992	Shd	-1.61571	8.19836	-10.4909	2.47606e-05	0.000650969	3.11339
10574488	Pdp2	-1.61615	7.9606	-16.489	1.4162e-06	0.000138484	6.18273
10522335	Atp10d	-1.61873	8.00613	-4.19893	0.00469327	0.0228421	-2.69431
10382300	Map2k6	-1.62032	7.90088	-12.147	9.88963e-06	0.000384997	4.11437
10428534	Trps1	-1.62137	8.64436	-11.4736	1.41533e-05	0.000472138	3.72482
10509790	Aldh4a1	-1.62244	10.3303	-25.2213	9.12226e-08	3.86695e-05	8.89642
10375704	3010026O09Rik	-1.62483	9.02983	-12.2043	9.60077e-06	0.000381834	4.1465
10468722	Gfra1	-1.62632	8.38894	-5.22847	0.00149882	0.00982258	-1.43468
10600310	Avpr2	-1.62671	6.99303	-14.3903	3.37973e-06	0.000211294	5.26756
10465619	Flrt1	-1.62698	9.2645	-7.10606	0.000263304	0.00294196	0.498017
10584862	Scn4b	-1.63269	8.07696	-9.75844	3.87746e-05	0.000861523	2.62041
10404521	Bphl	-1.63516	10.2649	-17.3633	1.01663e-06	0.000121856	6.52594
10447521	Tfb1m	-1.63721	9.07231	-7.15604	0.000252667	0.00286361	0.543872
10588505	Abhd14b	-1.63955	10.8752	-14.6826	2.97341e-06	0.000198	5.40352
10426315	Lrrk2	-1.64133	9.9214	-22.3617	1.98921e-07	5.66762e-05	8.15797
10592752	Pdzd3	-1.64352	9.19659	-13.0619	6.25156e-06	0.000299875	4.60971
10431564	Gm44502///Cpt1b	-1.65167	9.17471	-10.3763	2.65112e-05	0.000684642	3.03844
10421418	Dmtn	-1.65182	10.7602	-12.1999	9.62234e-06	0.000382254	4.14407
10501963	Ugt8a	-1.65199	10.5054	-14.1498	3.76249e-06	0.000223637	5.15339
10465764	Slc22a30	-1.65516	9.7235	-6.08474	0.000645668	0.00544215	-0.499589
10574780	Hsd11b2	-1.65839	10.509	-5.5513	0.00107958	0.00778675	-1.07072
10453231	Slc8a1	-1.66196	6.30477	-19.3048	5.14032e-07	9.00107e-05	7.2207
10506050	Nfia	-1.66711	8.69619	-12.1136	1.00625e-05	0.000389938	4.09558
10484283	Pde1a	-1.67345	9.29786	-11.1829	1.66221e-05	0.000517729	3.54947
10593884	Gm10658	-1.68316	6.87999	-10.6171	2.29841e-05	0.000623674	3.19501
10399478	Lpin1	-1.68538	10.0332	-7.25233	0.000233518	0.00270209	0.631501
10579199	Slc25a42	-1.68975	10.5345	-13.455	5.18079e-06	0.000268382	4.81149
10397364	Mfsd7c	-1.69213	7.97718	-10.9803	1.86346e-05	0.000546616	3.42462
10453260	Haao	-1.69251	11.1165	-9.64321	4.17226e-05	0.000898346	2.53967
10363224	Fabp7	-1.69406	9.15933	-5.48403	0.0011547	0.0081863	-1.14538
10590096	Dlec1	-1.6993	8.15126	-17.6269	9.22843e-07	0.000117379	6.62551
10514912	Dio1	-1.70015	8.37227	-6.99923	0.000287794	0.00313203	0.399113
10368317	Enpp3	-1.70139	10.6706	-9.9041	3.53829e-05	0.000815034	2.72119
10372988	Slc16a7	-1.70167	10.6768	-16.8263	1.24377e-06	0.000130479	6.31755
10496605	Kyat3	-1.70181	8.89377	-15.4712	2.12919e-06	0.000163269	5.75615
10577114	Grtp1	-1.70334	10.0426	-8.99243	6.40679e-05	0.00118206	2.06618
10428176	Snx31	-1.70392	8.41829	-6.32943	0.000515668	0.00466776	-0.249585
10571840	Hpgd///Hpgd	-1.70458	7.72587	-8.61988	8.29132e-05	0.0013803	1.78084
10434934	Bdh1	-1.70725	10.1779	-22.9087	1.70119e-07	5.14203e-05	8.30856
10537509	Mgam	-1.70882	9.93503	-17.397	1.00405e-06	0.000121799	6.53877
10593169	Apoc3	-1.71347	9.95353	-8.51567	8.92675e-05	0.00144524	1.69905
10417411	Gm3696///Gm3558///Gm10408///Gm10413///Gm3500///Gm10409///Gm3383///Gm3020///Gm3002///Gm2237///Gm10406///Gm3373///Gm9602///Gm3317///Gm5797///Gm5796///Gm16440///Gm5795///Gm5458///D830030K20Rik///4930555G01Rik///Hn1l///Gm10406	-1.71401	6.66784	-4.91163	0.00209603	0.0125769	-1.806
10463430	Sema4g	-1.72528	8.56761	-11.1127	1.729e-05	0.000529667	3.50646
10397189	Ptgr2	-1.72731	9.72036	-9.26672	5.33011e-05	0.00105091	2.26948
10487879	Rnf24	-1.73587	9.84301	-10.8496	2.00812e-05	0.00057561	3.34286
10553092	Dbp	-1.74015	10.697	-16.7899	1.26114e-06	0.000131155	6.30318
10514865	Acot11	-1.74231	8.77663	-18.9982	5.69882e-07	9.22106e-05	7.11668
10512279	Cntfr	-1.7429	8.25339	-15.6002	2.01918e-06	0.000160611	5.81191
10587104	Arpp19	-1.7494	9.89284	-8.62094	8.28514e-05	0.0013803	1.78167
10383717	Inpp5j	-1.74993	9.17179	-9.50544	4.55892e-05	0.000949235	2.44196
10361234	Hsd11b1	-1.75478	8.85939	-10.5854	2.3417e-05	0.000627687	3.17456
10541670	C1rl	-1.75838	7.83449	-18.0767	7.84844e-07	0.00010767	6.79145
10486197	Rhov	-1.76151	8.2086	-12.0164	1.0586e-05	0.000399099	4.04058
10427816	Pdzd2	-1.7622	8.74368	-17.7615	8.78805e-07	0.000114583	6.6757
10384378	Ddc	-1.76361	8.90414	-5.97024	0.000718954	0.00583899	-0.619109
10348234	Neu2	-1.7694	9.13561	-17.1928	1.08315e-06	0.000124976	6.46059
10565627	Aqp11	-1.78001	10.2628	-9.30117	5.21013e-05	0.00103311	2.29462
10482695	Cacnb4	-1.78372	8.65809	-12.7798	7.17794e-06	0.000325725	4.46088
10548978	Slco1a1	-1.80032	10.3399	-6.78734	0.000344423	0.00353891	0.199328
10525893	Aacs	-1.8035	9.83172	-18.2311	7.43064e-07	0.000105856	6.84729
10507551	2610528J11Rik	-1.80528	9.9119	-10.2212	2.91095e-05	0.000728995	2.93578
10362701	Ddo	-1.8057	9.02842	-6.72507	0.000363397	0.00365923	0.139681
10553324	Tmem86a	-1.8108	8.96001	-22.9277	1.69209e-07	5.14203e-05	8.3137
10474450	Slc5a12	-1.81328	10.8625	-5.61734	0.00101113	0.00744168	-0.997998
10542192	Tmem52b	-1.81885	11.7661	-4.95391	0.0020027	0.0121891	-1.75561
10422312	Cldn10	-1.82744	10.8391	-12.8394	6.96976e-06	0.000319616	4.49261
10502105	Egf	-1.82764	10.579	-7.52729	0.000187316	0.00234009	0.87655
10382985	Afmid	-1.82774	10.4013	-30.7115	2.53777e-08	2.59449e-05	10.0338
10400023	Tspan13	-1.82943	9.59895	-11.9927	1.07184e-05	0.000401909	4.0271
10522666	2310040G07Rik	-1.83309	7.36488	-13.9347	4.14743e-06	0.000239042	5.04951
10588883	Amt	-1.83561	9.6665	-11.6946	1.25565e-05	0.000443495	3.85514
10500283	Car14	-1.83916	9.55718	-6.88994	0.000315559	0.0033249	0.296679
10492306	Sucnr1	-1.84033	7.5547	-9.17758	5.65554e-05	0.00109458	2.20402
10588655	Zmynd10	-1.84541	7.20447	-11.4254	1.45318e-05	0.000477581	3.69606
10576901	Slc10a2	-1.85173	9.08327	-3.44624	0.0119389	0.0463478	-3.71171
10379153	Aldoc	-1.85184	7.97556	-6.18058	0.000590778	0.00513258	-0.400802
10480003	Itih2	-1.85467	6.97681	-19.7715	4.40653e-07	8.47008e-05	7.37528
10471945	Zeb2os	-1.85723	7.6334	-19.3192	5.1156e-07	9.00107e-05	7.22555
10395389	Sostdc1	-1.86154	10.8499	-4.92981	0.00205533	0.0124033	-1.78431
10500555	Hsd3b3	-1.8639	9.92082	-35.0878	1.06614e-08	2.3338e-05	10.7428
10500539	Gm10681///Hsd3b5///Hsd3b4	-1.87108	11.513	-27.8439	4.79963e-08	3.22209e-05	9.47989
10449712	Cbs	-1.87243	10.3297	-31.2005	2.28993e-08	2.59449e-05	10.1206
10584138	Kcnj1	-1.8728	10.7697	-5.29734	0.00139592	0.00935028	-1.35583
10479902	Dhtkd1	-1.8755	8.62856	-6.64516	0.000389505	0.00382679	0.0625057
10432939	Csad	-1.87888	10.1565	-31.3311	2.2285e-08	2.59449e-05	10.1435
10472199	Upp2	-1.89003	6.95322	-13.8664	4.2791e-06	0.000242645	5.01613
10461856	Gna14	-1.89221	8.15761	-13.4012	5.31396e-06	0.000272524	4.78428
10539449	Atp6v1b1	-1.8982	9.38067	-7.31604	0.000221756	0.00261473	0.688956
10563314	Dhdh	-1.90387	8.4713	-11.8273	1.16968e-05	0.00042798	3.93224
10512022	Mob3b	-1.90743	9.63046	-7.96727	0.000133404	0.00187283	1.25352
10519196	Vwa1	-1.91004	8.66192	-14.9909	2.60429e-06	0.000181413	5.54381
10367600	Esr1	-1.91095	8.30519	-12.2304	9.47225e-06	0.00037889	4.1611
10508614	Fabp3	-1.91877	9.65908	-11.2864	1.56907e-05	0.000500819	3.61241
10387743	Slc2a4	-1.92446	8.38988	-20.0173	4.06899e-07	8.22314e-05	7.4549
10506269	Ak4	-1.92816	10.849	-34.3809	1.21728e-08	2.42923e-05	10.638
10421870	Gm10845	-1.92904	9.92002	-9.46087	4.69266e-05	0.000969779	2.41006
10352000	Kmo	-1.93517	10.7689	-40.4396	4.22619e-09	1.48444e-05	11.436
10607124	Chrdl1	-1.93519	7.01338	-21.5818	2.50262e-07	6.49187e-05	7.93485
10369806	1700040L02Rik	-1.93607	8.74131	-6.59605	0.000406603	0.00394711	0.0147193
10535841	Slc46a3	-1.94348	9.25125	-33.205	1.5269e-08	2.59449e-05	10.4557
10577645	Ido2	-1.94556	8.13252	-40.6657	4.07526e-09	1.48444e-05	11.4619
10363669	Dnajc12	-1.95906	10.3331	-16.9842	1.17143e-06	0.000128047	6.37961
10494536	Pdzk1	-1.96844	10.5054	-16.9537	1.18498e-06	0.000129122	6.3677
10482762	Idi1	-1.97191	9.61082	-5.73817	0.00089819	0.00684523	-0.866449
10433163	Ppp1r1a	-1.97652	10.4678	-19.5077	4.80529e-07	8.94147e-05	7.28845
10424691	Ly6f	-1.98686	8.37117	-7.24086	0.000235711	0.00272203	0.621108
10477935	Tldc2	-1.98842	8.22192	-9.1137	5.90276e-05	0.00112652	2.15675
10491825	Abhd18	-1.99565	8.11642	-20.1723	3.87141e-07	8.02614e-05	7.5045
10541318	Slc6a13	-2.01073	10.9321	-41.3223	3.67098e-09	1.48444e-05	11.5355
10552553	Klk1b7-ps	-2.01234	8.35497	-6.53535	0.000428923	0.00409823	-0.0447233
10564762	Rhcg	-2.01261	9.06815	-12.9604	6.56824e-06	0.000308947	4.55653
10511870	Fut9	-2.01316	9.54609	-15.1134	2.47243e-06	0.000176835	5.59868
10607848	Egfl6	-2.02186	7.89626	-13.1259	6.06126e-06	0.000293849	4.64296
10490559	Chrna4	-2.04145	9.63328	-27.5307	5.16561e-08	3.22209e-05	9.41435
10500547	Hsd3b2	-2.05039	10.8556	-10.0596	3.21321e-05	0.000768141	2.82721
10425354	Mgat3	-2.05791	7.69921	-17.2284	1.06885e-06	0.000124675	6.4743
10425814	Mpped1	-2.05969	8.76272	-4.77182	0.00244102	0.0140946	-1.97441
10423090	Amacr	-2.06122	11.4677	-26.0549	7.3872e-08	3.46999e-05	9.09073
10424686	BC025446	-2.06472	8.53579	-8.84681	7.07826e-05	0.00124628	1.95594
10409162	Susd3	-2.06753	9.07723	-10.9544	1.89114e-05	0.000552844	3.4085
10607658	Reps2	-2.07181	9.65476	-25.8341	7.80659e-08	3.57049e-05	9.04011
10349694	Pm20d1	-2.10052	9.69076	-18.1175	7.73547e-07	0.00010767	6.80626
10491171	Slc2a2	-2.10068	10.0443	-5.72741	0.000907646	0.00688875	-0.878082
10502973	Tyw3	-2.10482	7.87757	-10.4535	2.53166e-05	0.000660664	3.08903
10400483	Slc25a21	-2.11562	8.688	-9.97749	3.38036e-05	0.000791255	2.77143
10512892	Acnat1	-2.12429	9.86455	-5.16222	0.0016059	0.0103487	-1.51114
10527920	Cyp51	-2.13016	9.65308	-15.9401	1.75909e-06	0.000149867	5.95648
10497296	Slc10a5	-2.1343	8.65774	-11.1241	1.71789e-05	0.000527509	3.51349
10510129	Dhrs3	-2.16014	10.3323	-18.2767	7.31197e-07	0.000105026	6.86371
10499906	Smcp	-2.16217	9.11967	-13.633	4.76613e-06	0.000256456	4.90087
10417561	Fam107a	-2.16964	8.96219	-15.5741	2.04092e-06	0.000161852	5.80066
10477649	Acss2	-2.17852	10.0628	-13.8168	4.3775e-06	0.000244633	4.99184
10491820	Gm2011///Abhd18///Abhd18	-2.18329	8.29321	-11.1991	1.64719e-05	0.000516288	3.55938
10596465	Acy1	-2.18414	9.60202	-24.669	1.05307e-07	4.12821e-05	8.76278
10363629	Pbld1	-2.19855	10.2483	-14.296	3.52424e-06	0.000216239	5.22303
10530627	Lrrc66	-2.19865	7.88842	-23.5261	1.43207e-07	4.7864e-05	8.47299
10363860	Slc16a9	-2.20206	10.7623	-8.50946	8.96633e-05	0.00144963	1.69415
10567735	3110040M04Rik	-2.20351	8.0938	-10.5456	2.39717e-05	0.000638021	3.1489
10356240	Slc16a14	-2.21655	10.6149	-13.8352	4.34073e-06	0.000244148	5.00085
10451291	Slc22a7	-2.22725	9.75861	-10.3717	2.65841e-05	0.000685024	3.03543
10500570	Hao2	-2.22756	10.1972	-11.1396	1.70299e-05	0.000525254	3.52301
10394060	Sectm1b	-2.23874	9.35904	-11.1945	1.65142e-05	0.000516681	3.55659
10388254	Aspa	-2.24013	10.4219	-15.2819	2.30343e-06	0.000169292	5.67336
10494565	Fmo5	-2.2406	9.91533	-9.31339	5.16828e-05	0.00102657	2.30352
10597612	Slc22a13	-2.24533	10.7547	-17.4085	9.99821e-07	0.000121799	6.54312
10462484	A1cf	-2.28489	9.23882	-14.2292	3.63089e-06	0.000219114	5.1913
10356886	Slco4c1	-2.30008	6.83334	-19.9328	4.18157e-07	8.25558e-05	7.42766
10571891	Aadat	-2.30722	10.1845	-26.4074	6.77019e-08	3.30257e-05	9.17033
10380862	Ppp1r1b	-2.31079	9.15264	-18.6069	6.51617e-07	9.89091e-05	6.98093
10520288	Galnt11	-2.31088	11.044	-25.119	9.36593e-08	3.87571e-05	8.87197
10383564	Fn3k///Fn3k	-2.32065	7.77416	-14.4248	3.3287e-06	0.000209988	5.28373
10533612	Hpd	-2.32281	8.06254	-8.67836	7.95743e-05	0.0013465	1.82636
10516753	Gm853	-2.32488	8.72994	-11.2848	1.57046e-05	0.000500819	3.61144
10460072	Cndp1	-2.33	8.73517	-17.3239	1.03157e-06	0.000122799	6.51091
10423080	C1qtnf3	-2.34778	8.77538	-13.2484	5.71484e-06	0.000285035	4.70621
10501302	Sypl2	-2.35753	9.32765	-27.124	5.68988e-08	3.22209e-05	9.32765
10569823	C330021F23Rik	-2.39651	7.84679	-19.2658	5.20767e-07	9.02283e-05	7.20759
10405820	1810034E14Rik	-2.39883	7.52581	-17.5918	9.34758e-07	0.000117624	6.61234
10355500	Igfbp5	-2.40464	9.23433	-10.9135	1.93588e-05	0.000562165	3.38293
10465715	Slc22a19	-2.42276	10.5142	-15.8087	1.85475e-06	0.000154978	5.90102
10430297	Pvalb	-2.42602	8.32409	-8.89112	6.8658e-05	0.00122325	1.98965
10389786	Hlf	-2.43547	9.96483	-24.3746	1.13831e-07	4.30083e-05	8.68987
10388834	Slc13a2	-2.43554	9.37451	-19.498	4.82059e-07	8.94147e-05	7.28526
10429588	9030619P08Rik	-2.43866	8.91097	-11.386	1.48497e-05	0.000485128	3.67248
10570957	Sfrp1	-2.44881	10.065	-30.7855	2.49832e-08	2.59449e-05	10.0471
10592926	Tmem25	-2.46442	9.41613	-16.8528	1.23127e-06	0.000130479	6.32802
10596433	Glyctk	-2.46782	10.1089	-9.52336	4.50638e-05	0.000943177	2.45474
10530089	Cckar	-2.47464	10.5583	-30.9184	2.42929e-08	2.59449e-05	10.0708
10422946	Ranbp3l	-2.53382	8.94555	-18.677	6.3603e-07	9.86983e-05	7.0055
10588132	A4gnt	-2.53908	7.28229	-26.9573	5.92218e-08	3.22209e-05	9.29159
10514806	Bsnd	-2.56047	9.47433	-9.40459	4.868e-05	0.000992444	2.36959
10501074	Cym	-2.56146	8.59044	-17.6591	9.12086e-07	0.000116559	6.63755
10556701	Acsm5	-2.58946	9.24946	-25.2554	9.04258e-08	3.86695e-05	8.90455
10437191	B3galt5	-2.60218	7.80555	-24.2791	1.16765e-07	4.36424e-05	8.66596
10585467	Hykk	-2.60276	10.9384	-11.294	1.56244e-05	0.000499636	3.61702
10593332	Bco2	-2.61586	7.29507	-25.5131	8.46629e-08	3.77292e-05	8.96544
10345091	B3gat2	-2.63032	9.81484	-26.375	6.82436e-08	3.30257e-05	9.16307
10374228	Gm11992	-2.63607	9.67892	-16.7785	1.26664e-06	0.000131155	6.29866
10409208	Gm8700///Gm906///Gm904	-2.66298	6.95246	-22.4624	1.93226e-07	5.55084e-05	8.18602
10347310	Pnkd	-2.66642	9.93789	-28.8848	3.78121e-08	3.00469e-05	9.69026
10381387	G6pc	-2.68141	11.1837	-13.3211	5.51988e-06	0.000279257	4.74348
10510516	Slc2a5	-2.69315	9.54881	-15.875	1.80574e-06	0.000152348	5.92908
10501183	4933431E20Rik	-2.70521	8.21166	-16.185	1.59551e-06	0.000146482	6.05849
10465726	Slc22a26	-2.71715	8.94613	-20.3265	3.68573e-07	7.85987e-05	7.55338
10503497	Slc7a13	-2.72701	10.8765	-8.5822	8.51492e-05	0.00140574	1.75137
10407435	Akr1c18	-2.73485	10.1457	-9.33204	5.10521e-05	0.00101987	2.31708
10488678	Dusp15	-2.74074	6.90731	-7.40916	0.000205757	0.00249025	0.772192
10549162	St8sia1	-2.76177	9.39171	-24.0918	1.22774e-07	4.39963e-05	8.61872
10549079	Gys2	-2.77803	7.59296	-14.4502	3.2916e-06	0.000209039	5.29564
10436727	Map3k7cl	-2.79331	10.5207	-9.90307	3.54057e-05	0.000815034	2.72048
10404132	Cmah	-2.80437	9.51217	-32.0791	1.91131e-08	2.59449e-05	10.2715
10491091	Tnfsf10	-2.80792	8.3947	-7.33999	0.000217511	0.00258043	0.710444
10490867	Slc7a12	-2.82988	8.88357	-7.43097	0.000202202	0.00246569	0.791564
10545869	Nat8f6///Nat8f7///Nat8f3	-2.83523	10.4786	-18.9958	5.70348e-07	9.22106e-05	7.11585
10475580	Slc12a1	-2.84034	10.022	-32.473	1.76536e-08	2.59449e-05	10.3371
10474077	Gm10804	-2.84732	8.35213	-18.4946	6.77521e-07	0.000100453	6.94132
10389795	Stxbp4	-2.86431	8.67941	-10.2637	2.83689e-05	0.000718117	2.96409
10546953	Fancd2os	-2.91104	7.96649	-26.3935	6.79328e-08	3.30257e-05	9.16723
10411147	Bhmt2	-2.98625	9.93164	-25.7217	8.03069e-08	3.62528e-05	9.0141
10366524	D630029K05Rik	-3.10479	10.4575	-17.2345	1.06642e-06	0.000124675	6.47665
10501084	Prok1	-3.16073	9.11153	-29.4212	3.35489e-08	2.9154e-05	9.79442
10497381	Cyp7b1	-3.24828	10.4043	-22.0542	2.17566e-07	5.81893e-05	8.07119
10561478	Nccrp1	-3.31252	8.8894	-8.17038	0.000114656	0.00168732	1.42156
10598203	Ccl28	-3.34662	9.86904	-10.4863	2.48286e-05	0.000651353	3.11038
10438778	Tmem207	-3.36299	7.38035	-15.5259	2.08175e-06	0.000163269	5.77984
10349431	Acmsd	-3.48707	9.99045	-31.7704	2.03546e-08	2.59449e-05	10.2192
10454212	Mep1b	-3.53991	8.7545	-54.4001	6.09873e-10	1.40136e-05	12.6532
10561055	Ceacam2	-3.91757	9.31438	-9.57627	4.35524e-05	0.00092592	2.49236
10403291	Akr1c14	-3.91843	9.85466	-11.5677	1.34467e-05	0.000459434	3.78059

## Sheet: Table S1. GroupSet B
ID_REF	Gene	logFC	AveExpr	t	P.Value	adj.P.Val	B
10390850	Krt20	5.64569	9.88253	45.4055	2.3097e-09	7.97353e-06	12.0073
10493870	Sprr2f	5.49607	10.538	19.5856	5.17769e-07	5.47507e-05	7.21104
10493873	Sprr2g	4.72862	10.7097	6.23408	0.000583784	0.00375436	-0.45986
10456353	Grp	4.44999	9.85746	14.2867	3.84005e-06	0.000134087	5.0982
10587331	Gm10639///Gm3776///Gsta2///Gsta1	4.09023	8.04024	10.4627	2.68405e-05	0.000434641	2.9716
10469793	Il1f6	4.02447	8.4662	15.4587	2.33314e-06	0.00010481	5.63296
10441003	Runx1	3.71232	9.54988	32.2789	2.09173e-08	1.86432e-05	10.2754
10433885	Cebpd	3.67644	10.1028	13.5214	5.43128e-06	0.00016317	4.72323
10451953	Lrg1	3.52631	9.05907	23.8506	1.46608e-07	3.70269e-05	8.47523
10460585	Fosl1	3.50692	9.60439	26.7257	7.05575e-08	2.90149e-05	9.17583
10534667	Serpine1	3.46337	9.58393	45.8161	2.17912e-09	7.97353e-06	12.0478
10507826	Hpcal4	3.20045	10.1284	14.4576	3.5626e-06	0.000129265	5.17901
10393449	Socs3	3.12479	9.64893	24.5023	1.23307e-07	3.48468e-05	8.6434
10576049	Foxf1	3.04568	8.0175	9.90764	3.75223e-05	0.000532574	2.6006
10598976	Timp1	2.97115	8.3929	9.20867	5.86408e-05	0.000716469	2.10477
10383479	Hmga1-rs1///Hmga1	2.95863	10.9423	20.9095	3.408e-07	4.67489e-05	7.63695
10382328	Sox9	2.8638	9.45947	14.3886	3.67164e-06	0.000131574	5.14654
10367634	Akap12	2.80932	10.3315	22.9378	1.88321e-07	3.95388e-05	8.22953
10556113	Rbm3	2.79342	11.5567	51.2371	1.05725e-09	7.97353e-06	12.5266
10523156	Cxcl2	2.78967	8.17884	5.50107	0.00117162	0.00634977	-1.23685
10507833	Nt5c1a	2.78442	9.73381	14.9275	2.91087e-06	0.000116593	5.39616
10513739	Tnc	2.77026	8.99147	6.85105	0.000340061	0.00251565	0.143802
10404783	Edn1	2.74495	7.93656	12.0199	1.13525e-05	0.000252957	3.91918
10417568	Oit1	2.72961	9.00515	10.151	3.23307e-05	0.000487555	2.76563
10568873	Adam8	2.71476	8.41898	21.3735	2.96128e-07	4.50199e-05	7.77859
10398075	Serpina3n	2.66918	8.66323	8.92168	7.10531e-05	0.000815589	1.89115
10454198	Rnf125	2.6192	9.27883	26.9069	6.75565e-08	2.89909e-05	9.21661
10425283	Maff	2.59548	8.61412	18.0521	8.71067e-07	6.78885e-05	6.67306
10375463	Havcr1	2.57229	8.87043	7.43351	0.000211242	0.00176891	0.675751
10518735	Spsb1	2.57111	9.69129	23.8407	1.47e-07	3.70269e-05	8.47262
10566258	Hbb-bt///Hbb-bs///Hbb-b2///Hbb-b1///Hbb-bt///Hbb-bs///Hbb-b2///Hbb-b1	2.55752	9.99577	10.2242	3.09349e-05	0.000476427	2.81451
10499899	Sprr1a	2.54843	10.8438	14.511	3.48052e-06	0.000128024	5.20411
10351551	Adamts4	2.50613	8.58905	6.73961	0.000373855	0.00269351	0.0379468
10467136	Ch25h	2.50578	8.25659	16.4548	1.57025e-06	8.70729e-05	6.05399
10357155	Inhbb///Inhbb	2.48065	9.16229	21.6328	2.74119e-07	4.37081e-05	7.85612
10373452	Ciart	2.46388	9.39493	11.6195	1.40195e-05	0.000287328	3.68761
10582275	Slc7a5	2.45098	9.55088	16.1519	1.76683e-06	9.14055e-05	5.92897
10502655	Cyr61	2.44832	10.3348	15.3851	2.40472e-06	0.000106618	5.60068
10471844	Nek6	2.42266	9.28392	22.6885	2.01988e-07	4.01206e-05	8.16029
10440522	Adamts1	2.40933	10.5889	11.7957	1.2766e-05	0.000270908	3.79047
10438769	Cldn1	2.39086	8.58477	17.1071	1.22654e-06	7.70456e-05	6.31467
10456400	Tubb6	2.38411	10.283	36.7988	8.98018e-09	1.48643e-05	10.9836
10550906	Plaur	2.38029	10.4952	14.0955	4.18048e-06	0.000141218	5.00654
10545588	Hk2	2.34739	8.90437	14.8577	2.99834e-06	0.00011884	5.3644
10583519	Icam1///Icam1	2.32369	9.87634	6.68824	0.000390704	0.00278068	-0.0113045
10372781	Irak3	2.3231	9.92305	23.4635	1.62842e-07	3.76782e-05	8.37252
10443463	4930567H12Rik///Cdkn1a	2.30561	12.1	41.4821	4.14225e-09	1.10757e-05	11.5851
10412267	Itga2	2.2885	8.72333	6.55643	0.00043803	0.0030348	-0.139041
10604375	Apln	2.28342	9.9585	14.8001	3.07292e-06	0.000120694	5.33802
10519983	Fgl2	2.28154	7.77879	10.62	2.44806e-05	0.000408912	3.07334
10427471	Osmr	2.27002	9.15649	12.9214	7.22234e-06	0.00019416	4.41341
10584674	Mcam	2.26498	9.85022	15.8624	1.98157e-06	9.67408e-05	5.80707
10514338	Mir31	2.24863	7.34913	20.4066	3.98235e-07	4.82058e-05	7.47908
10530130	Rell1	2.24012	9.63101	33.2697	1.7212e-08	1.86432e-05	10.4432
10488382	Cd93	2.23353	11.1237	17.7556	9.67964e-07	7.0984e-05	6.56296
10448307	Tnfrsf12a	2.22822	10.5622	10.0779	3.37988e-05	0.000499935	2.71644
10451974	Sema6b	2.22807	9.10264	15.1761	2.62218e-06	0.000110803	5.50809
10364712	Cirbp	2.20481	10.9067	25.7935	8.86504e-08	3.08149e-05	8.96002
10543017	Pdk4	2.15787	11.8472	12.7859	7.71561e-06	0.000201499	4.3414
10537146	Akr1b8	2.14098	10.6349	11.359	1.61419e-05	0.00031522	3.53261
10432236	Rnd1	2.137	8.4275	13.4033	5.7393e-06	0.000167919	4.66337
10485405	Cd44	2.13348	7.90825	13.1064	6.60614e-06	0.000183703	4.5105
10362201	Ctgf	2.11348	12.1574	29.6487	3.61739e-08	2.40779e-05	9.79102
10509514	Sh2d5	2.09705	8.84947	11.1818	1.77959e-05	0.000336187	3.4252
10557326	Il4ra	2.09287	9.452	17.298	1.14295e-06	7.6216e-05	6.38886
10593225	Zbtb16	2.07286	10.8558	18.9044	6.49078e-07	6.08139e-05	6.97834
10502772	Adgrl2	2.0676	8.24917	11.0626	1.90185e-05	0.000348779	3.35198
10375058	Hba-a2///Hba-a1	2.06624	10.2925	7.04283	0.000289713	0.00224086	0.322839
10437639	Emp2	2.03966	10.1846	15.9006	1.95153e-06	9.59479e-05	5.82332
10425333	Apobec3	2.03079	10.2452	17.6083	1.02068e-06	7.27027e-05	6.50749
10424400	Myc	2.02754	11.2694	17.7349	9.75181e-07	7.11816e-05	6.5552
10541071	8430408G22Rik	2.02528	9.95735	8.79738	7.73433e-05	0.000865289	1.7967
10396952	Ttc9	2.0175	9.69201	19.0458	6.18915e-07	5.878e-05	7.02747
10507908	Fhl3	2.01508	9.83131	21.2872	3.03905e-07	4.53771e-05	7.75252
10472820	Itga6	2.00969	10.509	13.6313	5.1617e-06	0.000157387	4.77843
10387536	Cd68	1.99148	8.32461	8.50116	9.50738e-05	0.00100388	1.56674
10398831	Inf2	1.97793	9.55669	16.5739	1.49999e-06	8.57562e-05	6.10241
10430245	Myh9	1.96809	7.64883	26.0692	8.27939e-08	3.03546e-05	9.02492
10450374	D17H6S56E-5	1.96213	10.5839	16.1132	1.79391e-06	9.18427e-05	5.91282
10521205	Sh3bp2	1.95943	8.85527	17.5012	1.06113e-06	7.4215e-05	6.46678
10585778	Sema7a	1.94656	9.90282	27.8087	5.46443e-08	2.73807e-05	9.41416
10373918	Lif	1.93358	7.89848	21.1612	3.15671e-07	4.53771e-05	7.71426
10358787	Lamc2	1.92921	10.3201	13.4343	5.6565e-06	0.000166345	4.67915
10493864	Sprr2d	1.92691	8.00195	20.8762	3.44295e-07	4.67489e-05	7.62664
10408557	Serpinb1a	1.92629	10.7963	18.2958	7.99712e-07	6.60237e-05	6.76203
10375121	C530030P08Rik	1.9227	8.62073	4.66315	0.0028226	0.0125287	-2.21349
10463945	Dusp5	1.92121	9.8689	18.2386	8.15844e-07	6.61043e-05	6.74126
10502417	2410002F23Rik	1.9202	8.80743	33.4661	1.65707e-08	1.86432e-05	10.4755
10542335	Gprc5a	1.91196	10.7261	13.3447	5.89949e-06	0.000170746	4.63348
10478890	Cebpb	1.90708	10.1466	20.2265	4.21467e-07	4.96616e-05	7.42139
10344981	Pi15	1.90672	6.89528	8.15023	0.0001224	0.00119618	1.285
10456904	Pstpip2	1.9008	8.41682	14.3053	3.80862e-06	0.000134087	5.10706
10509965	Epha2	1.8972	9.82215	29.4875	3.74667e-08	2.40779e-05	9.75933
10358177	5730559C18Rik	1.88274	9.65078	26.6425	7.19857e-08	2.90149e-05	9.157
10522208	Uchl1	1.86504	9.32905	12.8846	7.35266e-06	0.000195762	4.39392
10409486	Pdlim7	1.86076	10.4789	31.3764	2.51132e-08	2.08321e-05	10.1159
10572897	Hmox1	1.85727	10.7152	28.5522	4.61092e-08	2.56845e-05	9.57051
10583071	Mmp3	1.85301	7.32306	8.83032	7.56163e-05	0.000852278	1.82185
10367641	Mthfd1l	1.85253	8.54963	30.104	3.27912e-08	2.37516e-05	9.87923
10464761	Syt12	1.85235	8.20369	17.5525	1.04152e-06	7.34343e-05	6.48633
10449452	Fkbp5	1.85117	10.532	19.6275	5.10751e-07	5.45608e-05	7.22503
10394674	Socs2	1.84877	11.0277	13.2315	6.22361e-06	0.000176887	4.57537
10493794	S100a14	1.84649	7.94824	12.5446	8.69274e-06	0.000215934	4.21126
10599927	Aff2	1.83958	7.67733	8.73678	8.06393e-05	0.000891133	1.75022
10361091	Atf3	1.83273	10.1724	9.02098	6.64463e-05	0.000778395	1.96576
10556266	Wee1	1.8327	10.6364	23.4448	1.63677e-07	3.76782e-05	8.3675
10458340	Hbegf	1.83141	10.2138	10.7478	2.27369e-05	0.000391448	3.15496
10583297	Taf1d	1.82582	7.15505	11.9268	1.19164e-05	0.000260762	3.86603
10572635	Sfn	1.8197	11.0308	24.1692	1.34636e-07	3.60059e-05	8.55817
10378568	Mir22hg///Mir22	1.8177	10.6763	23.147	1.77667e-07	3.92009e-05	8.28693
10391036	Krt19	1.81526	10.7619	5.72044	0.00094482	0.00540341	-0.997094
10558687	Urah	1.80999	8.47471	5.29076	0.00144816	0.00747672	-1.47275
10370721	Sbno2	1.80763	10.5268	17.0992	1.23016e-06	7.70456e-05	6.31158
10352954	Hmgb3	1.80547	7.98802	11.1539	1.80739e-05	0.000339314	3.40812
10458555	Spry4	1.80262	10.4553	27.7387	5.55386e-08	2.73807e-05	9.39913
10492735	Fgg	1.78863	7.89663	6.60535	0.000419745	0.00293864	-0.0914055
10558410	Ptpre	1.78778	8.12394	30.5795	2.96419e-08	2.23989e-05	9.96933
10453857	Gata6	1.78458	9.12824	17.1252	1.21833e-06	7.70456e-05	6.32174
10458894	Lox	1.78269	7.85779	14.7182	3.18254e-06	0.000122917	5.30037
10428004	Ankrd33b	1.78262	9.7201	19.7873	4.84955e-07	5.29306e-05	7.27812
10533729	Vps37b	1.78	10.1849	17.5066	1.05904e-06	7.4215e-05	6.46884
10564520	Snora21	1.77941	6.54976	15.6202	2.18447e-06	0.000101258	5.70322
10518350	Hmgb2	1.77669	7.4522	5.16826	0.00164275	0.0082102	-1.61296
10495405	Slc25a24	1.76559	11.5149	27.0191	6.5772e-08	2.89397e-05	9.24168
10426650	Tuba1c///Tuba1b///Tuba1a	1.76179	11.1984	23.4014	1.65635e-07	3.7878e-05	8.35584
10523758	Lrrc8b	1.76071	9.98037	19.2279	5.82439e-07	5.71724e-05	7.09008
10374908	Rtn4	1.75086	9.76496	15.7465	2.07582e-06	9.84441e-05	5.7576
10593913	1700017B05Rik	1.74901	9.69826	22.3008	2.2559e-07	4.07829e-05	8.05066
10504450	Glipr2	1.74587	8.72984	8.25973	0.000113011	0.00113011	1.37403
10466659	Gda	1.74516	8.1917	13.6596	5.09495e-06	0.000156036	4.79254
10415052	Mmp14	1.74421	8.61633	21.1183	3.19796e-07	4.53771e-05	7.70117
10352867	Plxna2	1.74273	9.67752	27.9689	5.26611e-08	2.69191e-05	9.44833
10377673	Cldn7	1.74206	10.9268	17.1067	1.22676e-06	7.70456e-05	6.31449
10395925	Mia2	1.74187	10.0695	5.8203	0.000858335	0.00502793	-0.890041
10534395	Cldn4	1.73541	12.1081	15.4671	2.3251e-06	0.00010481	5.63665
10503212	Chd7	1.72955	8.20398	10.6634	2.38717e-05	0.000402807	3.10116
10382802	Sphk1	1.72124	10.9853	19.1659	5.94586e-07	5.77313e-05	7.06882
10580183	Ier2	1.71778	9.25544	9.05233	6.50633e-05	0.000765865	1.98916
10485624	Prrg4	1.71642	9.08257	17.1975	1.18613e-06	7.69228e-05	6.3499
10451604	Mdfi	1.71354	9.52434	8.64765	8.57831e-05	0.00093474	1.68134
10490080	Cyp24a1	1.71268	9.32994	4.38713	0.00385246	0.0159304	-2.55726
10518069	Efhd2	1.70727	11.2207	15.0548	2.75868e-06	0.000113439	5.45374
10517677	Nbl1	1.70721	9.55574	11.6308	1.39355e-05	0.000286981	3.69421
10409767	Golm1	1.70452	10.018	16.28	1.68045e-06	8.91791e-05	5.98214
10409278	Nfil3	1.70066	9.52069	6.00253	0.000722578	0.00440028	-0.69796
10475990	Slc20a1	1.69868	9.29766	12.6942	8.07146e-06	0.00020655	4.29222
10399337	Klhl29	1.69858	8.47594	17.9629	8.98998e-07	6.88308e-05	6.64015
10561204	Itpkc	1.69602	9.09129	18.6884	6.98457e-07	6.25382e-05	6.9025
10412537	LOC100861615///Gm3739///Gm3696///Gm3667///Gm3194///Gm3558///Gm10413///Gm3500///Gm10409///Gm3383///Gm3264///Gm3020///Gm3002///Gm10340///Gm2897///Gm2237///Gm10406///Gm3373///Gm3317///Gm8108///2610042L04Rik///Gm5796///Gm16440///Gm5795///4930555G01Rik///Gm3696///Gm3667///Gm10413///Gm3264///Gm3636///Gm2897///Gm2237///Gm5795	1.6927	6.74954	4.45335	0.0035718	0.0150328	-2.47376
10427895	Basp1	1.6916	9.63142	8.05924	0.000130882	0.00125191	1.21024
10574985	Slc7a6	1.68545	9.07798	10.0502	3.43745e-05	0.000504159	2.69773
10520452	Il6	1.67854	6.48898	5.38808	0.00131198	0.00692598	-1.36284
10452485	Rab31	1.67366	10.6911	24.1353	1.35852e-07	3.60059e-05	8.54943
10403352	Klf6	1.67173	11.9616	22.8388	1.93617e-07	3.95388e-05	8.20215
10546834	Rad18	1.67116	9.58538	21.8416	2.57761e-07	4.26655e-05	7.91772
10366546	Cpm	1.66693	9.78548	22.0193	2.44718e-07	4.23205e-05	7.96958
10483000	Itgb6	1.66378	10.4965	13.0602	6.75425e-06	0.000186817	4.48637
10559580	Syt5	1.65966	8.22697	10.3495	2.87011e-05	0.000452655	2.89746
10396926	Srsf5	1.65625	9.13133	18.8046	6.71365e-07	6.15548e-05	6.94345
10586168	Snord16a	1.6525	6.51058	7.08862	0.000278982	0.00217724	0.365008
10492748	Fga	1.65045	8.18783	4.19851	0.0047957	0.0189538	-2.79859
10351206	Selp	1.64014	7.93887	5.27057	0.00147838	0.00758387	-1.49572
10492335	Rap2b	1.63936	9.49131	17.8048	9.51072e-07	7.03389e-05	6.58136
10584458	Olfr920	1.6306	6.98976	6.05431	0.000688562	0.00424219	-0.644144
10507976	Yrdc	1.62839	9.73305	18.7463	6.84801e-07	6.16675e-05	6.92295
10540269	Gpr27	1.6245	9.20919	11.1985	1.76318e-05	0.000333874	3.4354
10531383	Sdad1	1.61847	8.66404	19.7964	4.83536e-07	5.29306e-05	7.28112
10526553	Vgf	1.61727	8.80935	10.4043	2.77829e-05	0.000445861	2.93343
10597758	Csrnp1	1.61131	10.1759	13.2259	6.24021e-06	0.00017698	4.57247
10536794	Hilpda	1.60988	8.34271	16.5316	1.52451e-06	8.58866e-05	6.08527
10540812	Tatdn2	1.60382	10.7473	23.2878	1.70888e-07	3.8693e-05	8.32519
10429802	Plec	1.60178	9.22476	8.4467	9.88173e-05	0.00103057	1.52369
10592106	Tirap	1.5997	10.066	26.4491	7.54399e-08	2.9464e-05	9.11286
10560709	Pvr	1.59926	10.0571	13.2406	6.19693e-06	0.000176331	4.58004
10495035	Slc16a1	1.598	8.53772	6.83619	0.000344361	0.00253237	0.129763
10462132	Tmem252	1.59645	9.43504	16.2252	1.71676e-06	9.01429e-05	5.95947
10356475	Arl4c	1.59529	9.37381	21.8796	2.54906e-07	4.25588e-05	7.92885
10433114	Itga5	1.59138	8.76727	8.50325	9.49335e-05	0.0010027	1.56839
10499655	Il6ra	1.59034	9.40461	20.4245	3.96006e-07	4.813e-05	7.48479
10546454	Adamts9	1.59006	8.54888	16.5122	1.53591e-06	8.63888e-05	6.07739
10404965	Rnf144b	1.58923	10.3984	13.7981	4.7815e-06	0.000150184	4.8613
10526241	Cldn3	1.58858	9.59156	14.2387	3.92237e-06	0.000136205	5.07532
10573342	Mir23a	1.58729	7.30922	9.7033	4.26275e-05	0.000579707	2.45909
10359849	Uck2	1.58625	9.33008	8.34156	0.00010653	0.00108497	1.43989
10391490	Etv4	1.58578	7.82548	17.9038	9.18046e-07	6.92007e-05	6.61827
10485170	Cry2	1.5811	10.5538	11.538	1.46476e-05	0.000295674	3.63945
10586967	Gm7265	1.58066	7.70795	7.69448	0.000172336	0.00152582	0.903098
10398717	Trmt61a	1.57792	8.71943	18.2487	8.12951e-07	6.60237e-05	6.74496
10514221	Plin2	1.57583	11.4999	22.4063	2.18864e-07	4.07829e-05	8.08074
10576973	Col4a1	1.57532	10.0553	13.8818	4.60278e-06	0.000148141	4.90252
10467420	Pdlim1	1.57415	9.97088	7.97895	0.000138927	0.00130906	1.14367
10463836	Gsto1	1.56582	10.6394	16.3178	1.65588e-06	8.84151e-05	5.99776
10507112	Stil	1.56254	6.78436	12.9989	6.95643e-06	0.000189479	4.45426
10566810	Nrip3	1.56126	8.33374	13.9283	4.5069e-06	0.000146904	4.92529
10454077	Taf4b	1.56009	9.95849	16.4814	1.55428e-06	8.6921e-05	6.06481
10400504	Foxa1	1.55953	8.33582	9.42409	5.09436e-05	0.000654156	2.26118
10476301	Smox	1.55584	10.5918	12.6173	8.38424e-06	0.000211492	4.25072
10596200	Tmem108	1.55331	9.48695	7.57195	0.000189483	0.00163354	0.79717
10512774	Coro2a	1.54789	10.4492	12.7393	7.89398e-06	0.000203835	4.31647
10506714	Lrp8	1.54723	8.4534	21.2069	3.11343e-07	4.53771e-05	7.72817
10394471	Sdc1	1.54642	9.37333	12.0052	1.14394e-05	0.00025408	3.91082
10573344	Mir27a	1.5352	8.12794	8.48999	9.58284e-05	0.00100939	1.55793
10508829	Map3k6	1.53268	8.96137	11.3524	1.62001e-05	0.000316002	3.52864
10555027	Gab2	1.53044	10.6576	15.2983	2.49239e-06	0.000108566	5.5624
10345715	Map4k4	1.52841	10.0719	29.7444	3.54306e-08	2.40779e-05	9.80972
10444814	H2-Q4	1.52312	10.0565	17.8725	9.28332e-07	6.96951e-05	6.60664
10463070	Entpd1	1.5209	10.4035	25.5123	9.51226e-08	3.17788e-05	8.89286
10581737	Ddx19b	1.51846	8.72569	21.1267	3.18986e-07	4.53771e-05	7.70373
10394978	Rrm2	1.5182	9.2829	11.3067	1.6611e-05	0.000321133	3.50107
10359034	Qsox1	1.5143	9.3032	28.3054	4.87602e-08	2.56845e-05	9.51923
10493867	Sprr2e	1.50917	7.07964	20.6738	3.66442e-07	4.80661e-05	7.56353
10555174	Lrrc32	1.50808	10.5383	21.874	2.55329e-07	4.25588e-05	7.9272
10501778	Ptbp2	1.50667	9.69486	8.14754	0.000122641	0.00119748	1.2828
10475517	AA467197	1.50228	8.9732	6.89014	0.000329039	0.0024586	0.180616
10560685	Bcl3	1.49214	9.76481	14.1186	4.13766e-06	0.000140454	5.01766
10523151	Cxcl1	1.48716	8.9663	7.28594	0.000237629	0.00193171	0.54426
10492021	Postn	1.48411	7.19535	3.41356	0.0126409	0.0402279	-3.85712
10571312	Dusp4	1.48221	8.8565	17.1658	1.20012e-06	7.69228e-05	6.33758
10463517	Pprc1	1.48214	9.37412	12.174	1.04848e-05	0.000241803	4.00629
10531887	Slc10a6	1.47896	7.5831	15.618	2.18646e-06	0.000101258	5.70225
10526014	Sfswap	1.47757	9.97855	11.4494	1.53661e-05	0.00030508	3.58679
10529206	Fndc4	1.47753	8.71388	17.2399	1.16771e-06	7.68623e-05	6.36635
10554789	Ctsc	1.47607	10.0312	13.9537	4.45552e-06	0.000146107	4.93769
10438603	Igf2bp2	1.47604	8.82594	13.6411	5.13861e-06	0.00015682	4.78329
10436232	Rpl24	1.47569	9.34741	12.688	8.09617e-06	0.000206777	4.28888
10533720	Hcar2	1.4745	7.56742	20.3027	4.11453e-07	4.88743e-05	7.44587
10409579	Cxcl14	1.47255	8.90906	14.2272	3.94255e-06	0.000136361	5.06979
10405587	Tgfbi	1.47211	8.96613	18.0899	8.59533e-07	6.77195e-05	6.68695
10495675	F3	1.47208	10.6211	11.3328	1.63743e-05	0.000318151	3.51687
10450038	Angptl4	1.47115	9.5029	5.69143	0.000971761	0.00552143	-1.02844
10576386	Rhou	1.47072	10.2579	11.0225	1.94511e-05	0.000353805	3.32718
10519497	Steap4	1.46901	8.2098	5.55109	0.00111494	0.00612153	-1.18162
10440019	Tmem45a	1.46747	7.41189	12.2934	9.86472e-06	0.000232494	4.073
10365260	Txnrd1	1.46065	11.4591	20.3042	4.11262e-07	4.88743e-05	7.44634
10474793	Pak6	1.45994	9.88778	16.398	1.60516e-06	8.71779e-05	6.03071
10496580	Gbp3	1.45707	8.83912	6.95088	0.000312713	0.00236868	0.237481
10543067	Asns	1.45556	10.4091	14.5978	3.352e-06	0.000125742	5.24459
10513008	Klf4	1.45484	10.0416	14.6796	3.23581e-06	0.000123864	5.28252
10580282	Junb	1.45476	10.2374	20.3973	3.99404e-07	4.82058e-05	7.4761
10575873	Osgin1	1.45427	9.9731	9.2675	5.64139e-05	0.000698841	2.14782
10488378	Thbd	1.45354	10.3356	12.2575	1.0047e-05	0.00023581	4.05297
10558961	Tspan4	1.45263	11.0021	15.52	2.27543e-06	0.000103934	5.6597
10371400	Cry1	1.45163	8.96684	8.73653	8.06532e-05	0.000891133	1.75003
10367919	Stx11	1.44931	9.06236	11.411	1.56905e-05	0.000309036	3.56381
10542355	Emp1	1.44917	11.7161	13.2253	6.24217e-06	0.00017698	4.57213
10524631	Oasl1	1.44469	9.55384	23.6941	1.52936e-07	3.75837e-05	8.43396
10443408	Mapk13	1.44254	10.4179	22.3676	2.21303e-07	4.07829e-05	8.06973
10421981	Dis3	1.44122	10.1058	13.4629	5.58135e-06	0.000165253	4.69366
10472757	Cybrd1	1.43836	8.27774	8.26394	0.000112667	0.00112764	1.37743
10594988	Mapk6	1.43637	11.2887	18.0681	8.66158e-07	6.78549e-05	6.67895
10570068	Col4a2	1.43563	9.77336	10.4147	2.76117e-05	0.000443523	2.94027
10355984	Serpine2	1.43497	8.41297	12.2027	1.0332e-05	0.000239586	4.02236
10491182	Eif5a2	1.43314	9.52058	18.2519	8.12056e-07	6.60237e-05	6.7461
10471129	Ncs1	1.43024	8.68371	12.8274	7.56025e-06	0.00019954	4.36358
10595614	Snhg5	1.42786	7.89612	9.62394	4.48216e-05	0.000598414	2.40338
10482766	Rprm	1.42777	9.06661	10.5994	2.47756e-05	0.000411073	3.0601
10538338	Creb5	1.42542	8.72386	7.48569	0.000202721	0.00171996	0.721738
10434229	Cldn5	1.42443	9.96962	11.096	1.86661e-05	0.000344392	3.37259
10358816	Lamc1	1.42008	10.346	12.8351	7.53198e-06	0.000198945	4.36766
10378754	Fam57a	1.41947	9.41422	22.7891	1.96341e-07	3.95388e-05	8.18835
10565712	Acer3	1.41855	8.42379	10.806	2.19911e-05	0.000382971	3.19178
10461369	Ahnak	1.4156	10.3288	16.3537	1.63296e-06	8.78665e-05	6.01252
10574438	Cdh5	1.41315	11.5998	17.4803	1.06923e-06	7.45675e-05	6.45881
10377473	Aloxe3	1.41221	7.49206	7.86972	0.000150795	0.00138798	1.05217
10352448	Dusp10	1.41156	9.95848	11.5565	1.45024e-05	0.000293938	3.6504
10604393	Elf4	1.41148	9.76715	17.5714	1.03443e-06	7.33813e-05	6.49348
10517236	Zfp593	1.40877	9.64019	21.8141	2.5985e-07	4.26679e-05	7.90965
10374197	Ramp3	1.40755	10.6003	7.19413	0.000255934	0.002047	0.461349
10580139	Zswim4	1.40644	10.0157	15.5303	2.26582e-06	0.000103768	5.66422
10518726	Slc25a33	1.40574	8.86836	8.45264	9.8401e-05	0.0010287	1.5284
10420198	Ripk3	1.40155	8.35694	16.9745	1.28879e-06	7.94295e-05	6.26256
10481122	Surf6	1.3944	8.74569	17.4166	1.09436e-06	7.53266e-05	6.43445
10413393	Hesx1	1.38919	7.43917	4.75517	0.00255079	0.0115781	-2.10135
10351259	Slc19a2	1.38727	9.02882	10.8011	2.20525e-05	0.000383655	3.1887
10531437	Scarb2	1.38448	9.56371	15.6669	2.14358e-06	0.000100149	5.72337
10381744	Arf2	1.38361	11.1263	22.8138	1.94978e-07	3.95388e-05	8.19523
10473281	Itgav	1.37564	11.4906	8.72757	8.11542e-05	0.000894665	1.74313
10359982	Atf6	1.37217	10.5298	10.8632	2.12852e-05	0.000375379	3.22779
10375127	1700072H12Rik	1.36981	8.19018	6.84205	0.000342658	0.0025262	0.135302
10487252	Gabpb1	1.36944	10.2166	23.5148	1.60576e-07	3.76782e-05	8.38625
10387138	Usp43	1.36811	9.30472	14.071	4.22664e-06	0.000141813	4.99468
10443131	Itpr3	1.36752	9.55124	14.2282	3.9408e-06	0.000136361	5.07027
10478258	Lpin3	1.3646	8.81191	22.7811	1.96784e-07	3.95388e-05	8.18612
10397346	Fos	1.36398	8.77967	4.22988	0.00462245	0.0184114	-2.75809
10541246	Il17ra	1.35909	8.41434	9.86867	3.84393e-05	0.000540077	2.57383
10540472	Bhlhe40	1.35749	11.5759	16.1109	1.79556e-06	9.18427e-05	5.91185
10495054	Rhoc	1.3566	11.2372	14.1913	4.00579e-06	0.00013759	5.05262
10606948	Morc4	1.3562	9.0388	13.9886	4.38587e-06	0.000144917	4.95472
10419288	Gch1	1.35563	7.31051	13.71	4.97825e-06	0.000154091	4.81764
10411359	Plp2	1.35216	10.2814	13.6637	5.08522e-06	0.000156013	4.79461
10573217	Ddx39	1.35191	9.11821	11.8588	1.23488e-05	0.000265751	3.82693
10428302	Klf10	1.3499	10.8549	22.8147	1.94933e-07	3.95388e-05	8.19546
10528143	Ppp1r14b	1.34955	10.7461	13.7381	4.91436e-06	0.000152497	4.83163
10532157	Tmed5	1.34857	9.29829	14.3982	3.65637e-06	0.000131161	5.15103
10487021	Slc30a4	1.34795	9.13918	15.2876	2.5035e-06	0.000108615	5.55765
10505788	Acer2	1.34744	7.70688	16.5856	1.49326e-06	8.57562e-05	6.10717
10561104	Axl	1.34717	9.97025	13.3344	5.92812e-06	0.000171147	4.62822
10453629	9430020K01Rik	1.34532	10.5143	15.4963	2.29754e-06	0.000104532	5.64938
10569757	1700019B03Rik	1.34407	7.27585	7.86954	0.000150817	0.00138798	1.05201
10578207	Lonrf1	1.34218	8.7831	17.4771	1.07046e-06	7.45675e-05	6.4576
10420891	Scara3	1.34126	7.32029	7.94844	0.000142132	0.00132738	1.11821
10419370	Exoc5	1.34053	10.3262	15.9608	1.90538e-06	9.51595e-05	5.84877
10505187	Ugcg	1.33761	8.60516	9.1565	6.06998e-05	0.000733377	2.06639
10404250	Dcdc2a	1.33743	9.33955	6.92688	0.000319051	0.00240392	0.215061
10516735	Tinagl1	1.33643	11.7713	17.397	1.10222e-06	7.53964e-05	6.42694
10564507	Arrdc4	1.33522	10.9485	25.4419	9.68268e-08	3.17788e-05	8.8759
10399820	Acp1	1.332	9.30825	4.22133	0.00466896	0.0185623	-2.76911
10383025	C1qtnf1	1.33126	9.69119	6.51339	0.000454869	0.00312466	-0.181181
10438911	Atp13a3	1.3308	9.88982	8.32264	0.000107991	0.00109631	1.42471
10561673	Spred3	1.33005	8.67528	17.8986	9.19756e-07	6.92007e-05	6.61633
10407120	Rps3a1	1.32933	9.83752	7.82684	0.000155768	0.00141889	1.01595
10448409	Prss22	1.32916	8.34151	12.7625	7.8044e-06	0.000202903	4.32892
10410124	Ctsl	1.32582	11.4285	11.0043	1.96512e-05	0.000355529	3.3159
10584288	Robo4	1.32464	10.1958	8.19197	0.000118719	0.00117235	1.31906
10416510	Nufip1	1.31943	10.4607	15.3615	2.42815e-06	0.000107246	5.59032
10501608	Vcam1	1.31863	8.65007	6.04705	0.000693226	0.00426336	-0.651678
10598055	ND3	1.31718	11.8626	3.48476	0.0115325	0.0374259	-3.7577
10459930	Ctdp1	1.31505	9.61808	17.5571	1.03978e-06	7.34343e-05	6.48808
10458314	Tmem173	1.31368	9.16864	8.31635	0.000108481	0.00110032	1.41966
10444932	Ppp1r18	1.3126	8.96443	22.9857	1.85818e-07	3.95388e-05	8.24274
10443836	Rrp1b	1.3123	9.31143	17.1764	1.19544e-06	7.69228e-05	6.34168
10377215	Gas7	1.30969	10.0188	16.8814	1.33465e-06	8.0403e-05	6.22571
10359446	Suco	1.30696	9.36862	10.3129	2.93338e-05	0.000459091	2.87333
10376832	Adora2b	1.30503	7.59039	9.36362	5.29807e-05	0.000670651	2.21761
10463189	Ankrd2	1.30445	8.50883	7.7566	0.000164321	0.00147364	0.956269
10348858	Bok	1.30089	10.8151	13.0811	6.68665e-06	0.000185201	4.49732
10515113	Gm6793///Hnrnpa3	1.30056	8.78097	4.70232	0.00270315	0.0121084	-2.16561
10424584	Dennd3	1.3003	10.0534	7.57476	0.000189068	0.00163158	0.799614
10393379	Mxra7	1.29509	9.62882	14.7837	3.09448e-06	0.000121193	5.33051
10407126	Plk2	1.29311	9.72868	11.6826	1.35551e-05	0.000281972	3.72462
10520483	Ept1	1.29297	9.40264	9.25688	5.68088e-05	0.000701732	2.14006
10361887	Perp	1.29172	9.86223	11.4492	1.53681e-05	0.00030508	3.58665
10465244	Malat1	1.29101	10.5218	4.94418	0.00207957	0.00986031	-1.87487
10361897	Ifngr1	1.28884	10.4019	13.1381	6.50677e-06	0.000181959	4.52699
10350800	Tor1aip2	1.28842	9.51763	12.2561	1.00542e-05	0.000235819	4.05219
10528077	Dbf4	1.287	8.4986	12.0113	1.14034e-05	0.000253603	3.91428
10431282	2810001A02Rik	1.28626	11.0387	15.0463	2.7685e-06	0.000113439	5.44993
10499168	Kirrel	1.28533	9.02466	8.75379	7.96986e-05	0.000883957	1.76329
10466606	Anxa1	1.28483	11.5991	11.4411	1.54358e-05	0.000306249	3.58181
10460385	Clcf1	1.28121	8.51808	6.79263	0.000357323	0.00260171	0.088478
10576034	Irf8	1.27955	8.97494	16.0725	1.82293e-06	9.21004e-05	5.89578
10436456	Pros1	1.27684	9.62493	10.0716	3.39294e-05	0.000500801	2.71217
10453900	Riok3	1.27371	11.2175	24.953	1.09684e-07	3.35768e-05	8.75634
10494817	Ngf	1.27024	7.90052	8.38251	0.000103448	0.00106173	1.47264
10429691	Fam83h	1.2698	10.5416	12.5184	8.80736e-06	0.000217239	4.19696
10455346	Tcerg1	1.26649	9.80779	18.2591	8.09998e-07	6.60237e-05	6.74874
10437040	Chaf1b	1.26555	8.71885	18.4868	7.48482e-07	6.37215e-05	6.8308
10594066	Loxl1	1.26339	8.83993	11.051	1.91426e-05	0.000350025	3.34481
10426081	Fam19a5	1.26311	9.3218	19.5473	5.24288e-07	5.48393e-05	7.1982
10498531	Ccnl1	1.26202	9.56802	15.4329	2.35792e-06	0.000105349	5.62168
10346843	Nrp2	1.26001	9.60473	6.68258	0.000392615	0.002792	-0.0167562
10460529	Rin1	1.25919	8.41061	13.9596	4.44375e-06	0.000146107	4.94055
10403584	Nid1	1.25721	10.3084	10.0187	3.5043e-05	0.000510517	2.67638
10353524	Ogfrl1	1.25373	8.9288	13.4171	5.70231e-06	0.000167183	4.67039
10549276	Bhlhe41	1.24968	8.96623	3.21171	0.0164631	0.0492222	-4.14216
10345777	Il1rl2	1.24921	7.45863	6.73773	0.000374457	0.00269597	0.0361471
10355141	Klf7	1.24863	11.0096	15.7488	2.07392e-06	9.84441e-05	5.75858
10515986	Zfp69	1.24786	7.25581	9.19707	5.90916e-05	0.000719953	2.09625
10580452	Siah1a	1.24751	9.05719	21.4889	2.86088e-07	4.43948e-05	7.81325
10390560	Stac2	1.24526	7.23132	4.34878	0.00402614	0.0164781	-2.6059
10579860	Smad1	1.24507	10.3463	19.7822	4.85755e-07	5.29306e-05	7.27643
10379511	Ccl2	1.2424	8.0716	4.54515	0.00321967	0.0138836	-2.35909
10482030	Stom	1.24216	8.81984	8.28805	0.000110719	0.00111489	1.39689
10411229	F2r	1.24208	10.9816	14.7007	3.20658e-06	0.000123434	5.29228
10411680	Marveld2	1.24191	9.01547	22.0229	2.44464e-07	4.23205e-05	7.97062
10582997	Casp4	1.23901	7.35451	6.03487	0.000701119	0.00430063	-0.664315
10588669	Rassf1	1.23865	9.31383	20.5555	3.80144e-07	4.80875e-05	7.5263
10517301	Ldlrap1	1.23861	10.9627	17.2838	1.14894e-06	7.6216e-05	6.38337
10491730	Gm8624///Rps23	1.23841	8.65494	6.18678	0.000609488	0.00387451	-0.507969
10574276	Adgrg3	1.23711	8.03836	9.64079	4.43452e-05	0.000593547	2.41524
10523766	Lrrc8c	1.23243	10.7449	7.72922	0.0001678	0.00149788	0.932879
10438708	Masp1	1.23231	7.61469	14.529	3.45339e-06	0.000127773	5.21253
10536845	Flnc	1.23186	7.48023	16.5044	1.54055e-06	8.65096e-05	6.0742
10531111	Sult1e1	1.2296	5.92463	4.00546	0.00603399	0.0226283	-3.05096
10474181	Abtb2	1.22956	9.72053	19.3697	5.55753e-07	5.56714e-05	7.13833
10597136	Ptpn23	1.22403	10.2573	11.3257	1.64389e-05	0.000319049	3.51254
10450796	Armcx5	1.22184	6.30734	15.7138	2.10335e-06	9.92027e-05	5.74356
10484307	Frzb	1.22008	8.55399	9.19465	5.9186e-05	0.000720598	2.09448
10593123	Tagln	1.21876	9.3885	7.06011	0.000285611	0.00221604	0.338771
10386402	Zkscan17	1.21875	10.0643	22.8246	1.94389e-07	3.95388e-05	8.19822
10583732	Ldlr	1.21727	9.19429	19.2257	5.82867e-07	5.71724e-05	7.08932
10549979	Tpm3	1.2166	10.2993	13.7836	4.81335e-06	0.000150596	4.85411
10541895	Tnfrsf1a	1.21633	10.6136	14.6548	3.27045e-06	0.000124106	5.27108
10579969	Zfp330	1.21523	9.36621	9.10287	6.29028e-05	0.000748802	2.02673
10556381	Mical2	1.21522	8.51842	10.3564	2.85836e-05	0.000451826	2.902
10458303	Ecscr	1.21341	9.05818	7.24925	0.000244759	0.00197857	0.511228
10597935	Cdcp1	1.211	8.97515	6.14328	0.000634259	0.00399616	-0.552445
10470388	Cacfd1	1.20985	8.29395	21.9026	2.53195e-07	4.25588e-05	7.93558
10470954	Lrrc8a	1.20934	10.7023	18.0029	8.8633e-07	6.87697e-05	6.65495
10353549	Fam135a	1.20837	9.57876	14.0604	4.24664e-06	0.000142073	4.98958
10468253	Nt5c2	1.20789	11.0248	12.5432	8.69888e-06	0.000215934	4.21049
10512129	B4galt1	1.2057	9.67283	22.4071	2.18818e-07	4.07829e-05	8.08095
10605256	Flna	1.20327	10.8682	10.117	3.3005e-05	0.000492595	2.74277
10520862	Fosl2	1.20257	10.9285	10.8168	2.1855e-05	0.000381174	3.19863
10392056	Cyb561	1.20256	9.53356	15.4517	2.33982e-06	0.00010481	5.62991
10361771	Plagl1	1.20181	11.3026	11.8606	1.23372e-05	0.000265701	3.82796
10420114	Tgm1	1.20003	9.32925	3.6946	0.00883898	0.030351	-3.46848
10474045	Chst1	1.19859	9.20186	5.95962	0.000752215	0.00453704	-0.742815
10468802	Fam204a	1.19767	9.77424	20.8882	3.43026e-07	4.67489e-05	7.63037
10475544	Sema6d	1.19764	8.71156	7.7659	0.000163159	0.00146569	0.964195
10550980	Lypd3	1.19738	8.67024	13.4254	5.68014e-06	0.000166758	4.67462
10462346	Rcl1	1.19628	10.3106	24.1111	1.36731e-07	3.60059e-05	8.54316
10345445	Arid5a	1.19454	8.634	9.8048	3.99985e-05	0.000556347	2.52973
10493858	Sprr2a3///Sprr2a1	1.19095	9.46736	9.41037	5.13979e-05	0.000658044	2.25132
10607089	Acsl4	1.19011	11.6719	12.5686	8.58943e-06	0.000214952	4.22432
10424695	Gpihbp1	1.18315	9.44832	18.4324	7.62671e-07	6.39146e-05	6.81131
10493120	Gpatch4	1.18218	8.59205	19.3005	5.68597e-07	5.64698e-05	7.11484
10360832	1700056E22Rik	1.18103	8.84705	10.2037	3.13187e-05	0.000479998	2.80085
10503249	Rpl13	1.18082	8.83925	9.76114	4.1106e-05	0.000565879	2.49942
10483249	Galnt3	1.18055	10.1144	8.06966	0.000129877	0.00124401	1.21885
10451710	Rftn1	1.17986	9.13614	9.38928	5.2105e-05	0.000663685	2.23613
10523451	Anxa3	1.17891	11.6251	11.1019	1.86043e-05	0.000343921	3.37625
10381809	Itgb3	1.17864	7.69992	8.24345	0.000114353	0.00114025	1.36086
10516484	Gjb3	1.17801	7.33727	11.935	1.18657e-05	0.000259978	3.8707
10570855	Plat	1.17665	10.9724	13.3952	5.76112e-06	0.000168142	4.65925
10556297	Adm	1.17569	9.2347	9.9391	3.68e-05	0.000527058	2.62215
10586865	Aldh1a2	1.17476	8.70601	7.4613	0.000206655	0.0017431	0.700275
10393341	Rhbdf2	1.17454	8.98024	16.8463	1.35242e-06	8.08553e-05	6.21177
10371387	Ckap4	1.17432	9.59452	17.7737	9.61704e-07	7.08238e-05	6.56974
10401607	Pgf	1.17169	7.31041	7.11689	0.000272584	0.00214222	0.390932
10400460	Mbip	1.16776	9.97853	13.906	4.55267e-06	0.000147274	4.91436
10455873	Slc12a2	1.16616	9.86224	6.47032	0.000472459	0.0032088	-0.223563
10477717	Procr	1.16598	8.26242	8.15579	0.000121902	0.00119409	1.28955
10594404	Smad3	1.16567	11.2514	16.3749	1.61956e-06	8.75521e-05	6.02125
10515399	Plk3	1.16454	9.43846	5.2313	0.00153917	0.00781501	-1.54055
10425801	Bik	1.16174	8.7565	10.7345	2.29121e-05	0.000393103	3.14648
10431874	Slc38a1	1.16119	7.41881	19.4699	5.37741e-07	5.52165e-05	7.17219
10350516	Ptgs2	1.15974	9.09892	6.57887	0.000429535	0.00298672	-0.117164
10378833	Ssh2	1.1587	9.7364	7.08189	0.000280531	0.00218638	0.358824
10465772	Slc3a2	1.15825	11.9557	17.9069	9.17045e-07	6.92007e-05	6.61941
10420439	Zdhhc20	1.1568	8.45623	16.394	1.60762e-06	8.71779e-05	6.02909
10387625	Chrnb1	1.15571	9.66565	14.7738	3.1076e-06	0.000121195	5.32597
10564713	Mfge8	1.15542	10.7422	13.2837	6.07186e-06	0.000173643	4.60219
10563350	Fut2	1.15403	8.14829	4.22509	0.00464844	0.018498	-2.76426
10567043	Rras2	1.15249	11.8049	18.1016	8.55978e-07	6.77114e-05	6.69127
10596148	Trf	1.15136	8.11093	5.46489	0.00121463	0.0065308	-1.27701
10391518	Mpp3	1.15053	8.3776	6.52215	0.000451385	0.00310696	-0.172592
10556583	Nucb2	1.15041	8.40583	12.1059	1.08585e-05	0.000246501	3.96793
10351182	Sele	1.14993	7.6803	3.47701	0.0116479	0.0377053	-3.7685
10482500	Rnd3	1.14938	9.47574	15.7685	2.05755e-06	9.83706e-05	5.76702
10547056	Tmem40	1.14797	7.59845	10.7676	2.24802e-05	0.000388559	3.16749
10536818	Calu	1.1479	9.83252	18.9728	6.34277e-07	5.99116e-05	7.00217
10422227	Spry2	1.14711	10.0859	10.8774	2.11135e-05	0.000373299	3.23672
10449148	Wfikkn1	1.14661	7.80977	15.8645	1.9799e-06	9.67408e-05	5.80797
10534441	Pom121	1.14575	9.66256	15.7741	2.05292e-06	9.82912e-05	5.76942
10416215	Gm21451///Loxl2	1.14519	8.68745	9.24867	5.71162e-05	0.000704527	2.13406
10589940	Osbpl10	1.14462	9.51755	12.8596	7.44242e-06	0.000197329	4.3807
10504817	Tgfbr1	1.14193	10.4388	9.61291	4.51366e-05	0.00060044	2.3956
10582719	Sipa1l2	1.14077	9.85196	17.3866	1.10643e-06	7.53964e-05	6.42295
10436487	Vgll3	1.13952	8.51592	15.1994	2.59681e-06	0.000110595	5.5185
10410975	Zcchc9	1.13892	10.3162	21.1687	3.14954e-07	4.53771e-05	7.71655
10353438	Tram2	1.13776	8.76502	13.115	6.579e-06	0.000183095	4.51498
10360934	Rrp15	1.13715	8.23497	10.9881	1.98308e-05	0.000357553	3.30586
10454580	Bin1	1.13709	9.55834	13.3295	5.94185e-06	0.000171401	4.62571
10540105	Tmem43	1.13669	9.9824	16.5584	1.5089e-06	8.5842e-05	6.09615
10476314	Prnp	1.13535	8.62668	7.56983	0.000189795	0.00163583	0.795328
10424119	Nov	1.1331	7.23468	7.42566	0.000212557	0.00177651	0.668816
10518145	Prdm2	1.13187	7.99642	9.20724	5.86959e-05	0.000716638	2.10373
10425114	Tmed2	1.13113	9.16108	13.1221	6.55656e-06	0.000182763	4.51869
10363905	Zwint	1.12854	11.3023	18.783	6.76299e-07	6.15548e-05	6.93587
10448455	Atp6v0c	1.12587	10.5715	16.1008	1.80271e-06	9.18427e-05	5.90763
10453553	Gm1976	1.12513	8.41713	10.3639	2.84554e-05	0.000451648	2.90698
10532289	Crlf2	1.12448	9.26065	13.861	4.6465e-06	0.000148859	4.89229
10495042	Ppm1j	1.12402	7.9186	8.26396	0.000112665	0.00112764	1.37745
10406176	Slc9a3	1.12156	9.7454	9.41473	5.1253e-05	0.000656915	2.25446
10372091	Anapc15	1.12133	9.45531	17.2075	1.18173e-06	7.69228e-05	6.3538
10502565	Clca3a2	1.12057	7.50556	3.33471	0.0140052	0.0434662	-3.96792
10350630	Fam129a	1.1178	11.4105	10.458	2.69157e-05	0.000435563	2.96851
10546088	H1fx	1.11648	9.76663	4.29995	0.00426003	0.0172365	-2.66816
10474671	Spred1	1.11638	10.5945	18.2776	8.04801e-07	6.60237e-05	6.75544
10380773	Arhgap23	1.11485	9.79529	17.9455	9.04542e-07	6.8864e-05	6.63374
10395780	1700047I17Rik2///Fam177a	1.11477	11.3769	16.9851	1.28368e-06	7.93961e-05	6.26675
10460118	Socs6	1.11302	10.1402	19.5288	5.27456e-07	5.48934e-05	7.19202
10441422	Zdhhc14	1.11065	9.24004	7.52621	0.000196376	0.0016784	0.757258
10421309	Slc39a14	1.10877	8.20633	9.22693	5.79388e-05	0.000710458	2.11816
10366043	Dusp6	1.10814	10.994	10.6183	2.45054e-05	0.000408953	3.07222
10603252	Larp4	1.10675	10.5722	12.6593	8.21159e-06	0.000208804	4.27343
10354275	Tex30	1.10601	9.16922	10.6982	2.33957e-05	0.000398254	3.12341
10596303	Acpp	1.10562	8.78418	5.84408	0.00083908	0.00494263	-0.864736
10355152	Fzd5	1.1052	8.70145	11.1454	1.81596e-05	0.000339918	3.40291
10381122	Fkbp10	1.10511	9.12003	6.88641	0.000330074	0.00246368	0.17711
10463200	Hoga1	1.10394	10.3725	8.51763	9.39739e-05	0.000996198	1.57971
10543004	Pon2	1.10229	9.13451	14.3217	3.78127e-06	0.000133574	5.11483
10353420	Mcm3	1.10013	7.93066	9.36186	5.30415e-05	0.000671177	2.21634
10590801	Birc3	1.09958	9.79717	11.246	1.71749e-05	0.000327661	3.46432
10501567	Rnpc3	1.09866	9.03094	15.4924	2.30117e-06	0.000104561	5.64769
10542665	Cmas	1.09766	10.1518	17.8094	9.49484e-07	7.03389e-05	6.58311
10458382	Cd14	1.09595	9.08936	3.63011	0.00958505	0.0323661	-3.55675
10594251	Kif23	1.09496	7.38085	9.12732	6.18873e-05	0.000741027	2.04484
10548030	Cd9	1.09485	11.1692	6.67854	0.000393981	0.00279604	-0.0206381
10346747	Cyp20a1	1.09452	10.0013	17.3199	1.13381e-06	7.6216e-05	6.39729
10496490	Eif4e	1.09442	8.01362	12.6156	8.39127e-06	0.000211516	4.24981
10501164	Csf1	1.09371	8.76979	6.38387	0.00051014	0.00340354	-0.309271
10487886	Adra1d	1.09352	8.53616	9.47292	4.9364e-05	0.000639543	2.29618
10472277	7-Mar	1.09283	10.7798	9.30758	5.49525e-05	0.000686117	2.177
10409464	Dbn1	1.09193	9.4604	13.4016	5.74385e-06	0.000167919	4.66251
10413795	Eaf1	1.09137	10.8676	17.0274	1.26351e-06	7.85685e-05	6.28342
10599174	Il13ra1	1.09025	11.2259	15.1348	2.66776e-06	0.000111322	5.48964
10535586	Smurf1	1.09	10.6435	14.6856	3.22744e-06	0.000123689	5.28531
10408629	Pxdc1	1.08987	10.4313	16.2007	1.73335e-06	9.06032e-05	5.94927
10558795	Pkp3	1.08966	9.41995	14.9608	2.87018e-06	0.000115605	5.41126
10431894	Slc38a2	1.0882	11.4886	9.07617	6.4034e-05	0.000758372	2.0069
10524983	Med13l	1.08768	10.6645	15.7645	2.06086e-06	9.83706e-05	5.7653
10468762	Shtn1	1.08605	8.44971	13.701	4.99891e-06	0.000154269	4.81315
10517996	Plekhm2	1.08537	10.1825	13.7365	4.91799e-06	0.000152497	4.83083
10528507	Pus7	1.08493	8.96393	8.38928	0.000102948	0.00105809	1.47804
10575763	Gan	1.08353	8.77636	15.7358	2.08477e-06	9.87283e-05	5.75302
10427461	Ptger4	1.08267	9.10141	6.97066	0.000307593	0.00233701	0.255923
10403727	Gli3	1.082	8.20946	9.31577	5.46592e-05	0.000683682	2.18295
10590031	Itga9	1.08158	9.17356	14.134	4.10933e-06	0.000139766	5.02507
10508019	Gnl2	1.08109	10.7716	19.1108	6.05604e-07	5.81514e-05	7.0499
10487906	Slc23a2	1.08028	9.47397	13.296	6.03667e-06	0.000173274	4.60851
10356601	Per2	1.07984	9.83666	6.4454	0.000482984	0.00326752	-0.248173
10578964	Tma16	1.07978	8.06906	8.97203	6.86729e-05	0.000796283	1.92908
10568553	Chst15	1.0788	9.95778	16.3207	1.65404e-06	8.84151e-05	5.99893
10394862	Asap2	1.07835	10.1789	9.33602	5.39414e-05	0.000678831	2.19764
10531645	Hnrnpdl	1.07528	10.7811	10.3416	2.88355e-05	0.000453919	2.89229
10494857	Nras	1.075	10.6966	18.8047	6.71352e-07	6.15548e-05	6.94347
10504884	Msantd3	1.0742	8.94323	14.2139	3.96574e-06	0.00013662	5.06346
10399874	Bcap29	1.07405	9.0461	22.0485	2.42655e-07	4.23205e-05	7.97803
10402795	Cdca4	1.07376	9.72577	13.1945	6.33404e-06	0.000178421	4.55625
10492428	Tiparp	1.07233	10.4649	11.8544	1.23772e-05	0.000265751	3.82441
10496592	Gbp2///Gbp2b	1.0703	9.49733	17.4187	1.09351e-06	7.53266e-05	6.43527
10562192	Fxyd5	1.06995	11.237	9.923	3.71676e-05	0.000529486	2.61113
10493189	Mef2d	1.06711	9.43811	13.5104	5.45933e-06	0.00016317	4.71765
10425287	Kdelr3	1.06701	7.15649	12.8895	7.33489e-06	0.000195762	4.39656
10368486	Rnf146	1.0663	8.57682	16.5959	1.48741e-06	8.55998e-05	6.11132
10365891	Tmcc3	1.06485	9.45729	14.8389	3.02246e-06	0.000119252	5.3558
10561008	Ceacam1	1.06328	10.0878	11.1555	1.80573e-05	0.000339282	3.40913
10435565	Hcls1	1.06308	8.54766	9.13747	6.14714e-05	0.000737666	2.05234
10602198	Pak3	1.05972	8.10174	6.12279	0.000646323	0.00404723	-0.57348
10472095	Bloc1s2///Bloc1s2	1.05837	9.49466	14.7544	3.13356e-06	0.000121701	5.31703
10430660	Pdgfb	1.05813	10.3266	9.06472	6.45261e-05	0.000761957	1.99839
10545014	Vopp1	1.05664	9.8381	7.67071	0.000175518	0.00154449	0.882667
10418480	Gnl3	1.05648	9.44763	12.5852	8.51884e-06	0.000213852	4.23333
10457225	Map3k8	1.05633	8.33213	6.91831	0.00032135	0.00241777	0.207039
10470948	Slc39a1	1.05605	9.87886	12.5842	8.52317e-06	0.000213852	4.23278
10402490	Syne3	1.05526	8.51508	12.435	9.18328e-06	0.000222972	4.15128
10570982	Fgfr1	1.05339	10.5857	17.1741	1.19645e-06	7.69228e-05	6.34079
10384223	Igfbp3	1.0533	12.1812	9.50876	4.82402e-05	0.000628453	2.32176
10465427	Rps6ka4	1.0532	9.99542	21.1306	3.18612e-07	4.53771e-05	7.70492
10475211	Haus2	1.05256	9.99435	19.5019	5.32126e-07	5.5214e-05	7.18297
10480381	Arhgap21	1.0525	10.3038	8.27398	0.000111851	0.00112179	1.38554
10397853	Rin3	1.05102	10.1328	17.9768	8.9457e-07	6.88198e-05	6.6453
10581664	Il34	1.05075	10.2289	8.81281	7.6529e-05	0.000859498	1.80849
10369630	Ddx21	1.05024	10.8059	8.81157	7.6594e-05	0.000859673	1.80754
10454885	Slc4a9	1.05015	8.69133	9.51628	4.8008e-05	0.000626646	2.32712
10379013	Flot2	1.05011	10.6259	14.2916	3.8317e-06	0.000134087	5.10055
10404702	Gcnt2	1.04968	9.42242	15.6508	2.15756e-06	0.000100263	5.71644
10477169	Id1	1.04746	11.3107	10.1292	3.27615e-05	0.000490435	2.75097
10444879	Psors1c2	1.04621	7.17637	4.50035	0.00338642	0.0144197	-2.4149
10439239	Dirc2	1.04611	9.76069	14.1059	4.16118e-06	0.000140977	5.01153
10432404	Tuba1a	1.04597	11.8339	14.2192	3.95658e-06	0.000136575	5.06596
10372917	Tmem5	1.04523	9.97437	19.4298	5.44858e-07	5.52165e-05	7.15868
10377439	Per1	1.04411	11.4769	9.10354	6.28748e-05	0.000748802	2.02723
10429160	St3gal1	1.04371	10.4119	7.8611	0.00015178	0.00139463	1.0449
10594519	Slc51b	1.04227	8.76608	9.1725	6.00595e-05	0.000727918	2.07818
10372796	Hmga2	1.04168	8.94433	6.26535	0.000567466	0.00367731	-0.428203
10367033	Zbtb39	1.04106	9.66788	16.2022	1.73228e-06	9.06032e-05	5.94993
10369206	Rps8	1.04078	9.11865	4.5624	0.00315791	0.0136733	-2.33767
10370552	Plpp2	1.04064	11.2411	18.0979	8.57106e-07	6.77114e-05	6.6899
10563411	Grwd1	1.03965	9.31207	12.6255	8.35004e-06	0.000210936	4.25518
10474112	Traf6	1.03951	10.7787	13.5602	5.33445e-06	0.000161447	4.74274
10584615	Nectin1	1.03922	8.75237	10.1397	3.25536e-05	0.000489431	2.75802
10375065	Sh3pxd2b	1.03792	8.08725	8.86237	7.39783e-05	0.000838984	1.84624
10414333	Samd4	1.03709	8.89851	8.47088	9.71352e-05	0.00102007	1.54283
10479607	Lime1	1.0368	8.42962	14.6141	3.32847e-06	0.000125214	5.25217
10398881	Zbtb42	1.03402	10.118	16.4654	1.5639e-06	8.69779e-05	6.05828
10487969	Trmt6	1.03297	9.48288	13.3807	5.80056e-06	0.000168413	4.65184
10402268	Lgmn	1.0325	11.069	6.46224	0.000475843	0.00322801	-0.231536
10369761	Reep3	1.03228	10.5084	17.9902	8.90339e-07	6.88198e-05	6.65025
10579331	Gdf15	1.03103	10.0319	4.15907	0.0050238	0.019621	-2.84971
10400357	Baz1a	1.03103	8.77125	4.40679	0.00376665	0.0156669	-2.5324
10550915	Cadm4	1.0298	8.83938	9.11678	6.23229e-05	0.00074496	2.03704
10528268	Ptpn12	1.02929	11.2	14.7336	3.16157e-06	0.000122515	5.30747
10466248	Stx3	1.02815	9.08646	15.6166	2.18772e-06	0.000101258	5.70164
10364249	Slc19a1	1.02784	7.00297	9.17826	5.98309e-05	0.000726553	2.08243
10457853	Ino80c	1.02707	10.9321	14.4878	3.51598e-06	0.000128648	5.1932
10472514	Nostrin	1.02573	8.80721	6.63602	0.000408724	0.00288348	-0.0616799
10348653	Gpc1	1.0257	9.29225	7.94901	0.000142071	0.00132726	1.1187
10413813	Galnt15	1.02435	8.39362	8.66189	8.4937e-05	0.000926974	1.69238
10445061	Rnf39	1.02349	9.39661	13.9676	4.42757e-06	0.000145875	4.94449
10438527	Camk2n2	1.02272	8.43145	12.7309	7.92648e-06	0.000203941	4.31199
10458680	Eif3j2///Eif3j1	1.02223	10.6262	20.1835	4.2724e-07	4.98351e-05	7.40753
10554233	Aen	1.02187	8.92799	16.2253	1.71674e-06	9.01429e-05	5.95949
10384985	Rhbdf1	1.01494	9.46381	14.3294	3.76842e-06	0.000133574	5.1185
10559673	Tmem238	1.01112	10.3694	16.3948	1.60711e-06	8.71779e-05	6.02942
10581395	Slc12a4	1.00955	9.3016	14.2325	3.93325e-06	0.000136311	5.07233
10417070	Ipo5	1.00887	10.6482	10.3868	2.80713e-05	0.000448749	2.92201
10364280	Pttg1ip	1.00878	11.3287	17.0806	1.23872e-06	7.72774e-05	6.30427
10587554	Tpbg	1.00764	7.84218	8.17681	0.000120041	0.00118105	1.30671
10568115	Mvp	1.00712	11.2008	15.4284	2.36233e-06	0.00010541	5.61968
10401428	Elmsan1	1.00595	9.71228	21.1411	3.17602e-07	4.53771e-05	7.70812
10561706	2200002D01Rik	1.00579	9.70125	9.91883	3.72635e-05	0.000530635	2.60827
10505132	Pakap///Akap2	1.00574	10.1751	11.7013	1.34213e-05	0.000280532	3.73552
10363137	Nus1	1.00547	10.9982	14.2621	3.88196e-06	0.000135072	5.08649
10454202	Rnf138	1.00475	9.26088	15.0569	2.75628e-06	0.000113439	5.45467
10367772	Samd5	1.00463	9.76179	3.39506	0.0129474	0.0409546	-3.88304
10389269	Aatf	1.0045	9.78093	16.3354	1.64461e-06	8.80844e-05	6.00499
10415857	Fam167a	1.00439	9.31347	6.44174	0.000484552	0.00327749	-0.251795
10449741	Sik1	1.00375	11.4403	16.2629	1.6917e-06	8.95028e-05	5.97507
10344952	Rdh10	1.00326	10.2358	8.6208	8.74058e-05	0.000945805	1.66046
10537770	Zyx	1.00225	10.9643	10.2116	3.11705e-05	0.000478604	2.8061
10431962	Endou	1.00182	8.04184	3.20329	0.0166475	0.0496498	-4.15414
10374464	Spred2	1.00175	10.8196	16.0974	1.80512e-06	9.18427e-05	5.90621
10487433	Zfp661	-1.00055	7.34176	-10.2128	3.11469e-05	0.000478604	2.80694
10379564	Lig3	-1.00086	8.19307	-6.94655	0.000313846	0.00237383	0.23344
10599612	Phf6	-1.00142	9.34243	-11.5953	1.42025e-05	0.000290058	3.67336
10445574	Cul7	-1.00153	8.81994	-11.9705	1.16479e-05	0.000257558	3.89102
10388532	Nxn	-1.00157	9.95002	-9.93128	3.69781e-05	0.000528337	2.6168
10544252	E330009J07Rik	-1.00232	7.69623	-12.6339	8.31541e-06	0.000210367	4.25972
10584803	Ift46	-1.00252	9.82511	-14.9501	2.88311e-06	0.000115992	5.40644
10408024	Pgbd1	-1.00281	6.70518	-10.2974	2.96057e-05	0.000461684	2.86312
10576598	Coa6	-1.0032	8.30305	-15.3325	2.45738e-06	0.000107988	5.57753
10545629	Htra2	-1.00364	9.77393	-10.7482	2.27325e-05	0.000391448	3.15517
10433057	Calcoco1	-1.00371	10.9732	-12.6662	8.18374e-06	0.000208401	4.27714
10393136	Fbf1	-1.00501	8.16353	-12.7914	7.69486e-06	0.000201259	4.34434
10522430	Dcun1d4	-1.00503	8.5631	-6.69659	0.00038791	0.00276476	-0.00328642
10517147	Dhdds///Dhdds	-1.006	9.3529	-11.0674	1.89674e-05	0.000348654	3.35495
10385842	Rad50	-1.00684	8.46025	-10.0405	3.45786e-05	0.000505955	2.69117
10536593	Tsen15	-1.00692	8.80798	-4.89858	0.00218361	0.0102584	-1.92904
10515844	Zfp691	-1.00706	8.9363	-10.0339	3.47181e-05	0.000506782	2.6867
10431300	Alg12	-1.00823	8.21947	-13.5227	5.42816e-06	0.00016317	4.72386
10467697	Mms19	-1.00831	8.99669	-10.6507	2.40481e-05	0.000403961	3.09303
10549748	Zfp524	-1.00923	9.44901	-11.7386	1.31579e-05	0.000276858	3.75728
10560818	Zfp111	-1.01049	8.00799	-3.88967	0.00694405	0.025222	-3.20489
10596671	Gm9917	-1.0116	6.74063	-12.2221	1.02301e-05	0.000238495	4.03321
10505044	Fktn	-1.01181	7.2956	-8.27699	0.000111608	0.00112071	1.38797
10519988	Fam185a	-1.01196	7.58877	-6.33288	0.000533957	0.00351626	-0.360233
10391685	Fam171a2	-1.01237	8.68862	-4.72168	0.00264618	0.0119116	-2.14202
10412078	Gapt	-1.0125	6.72415	-7.87007	0.000150756	0.00138798	1.05247
10572724	Zfp709	-1.01307	5.48339	-11.2881	1.67813e-05	0.000323081	3.48984
10475051	Mga	-1.01327	9.20601	-7.24753	0.000245099	0.00198039	0.509678
10456383	Impa2	-1.01334	9.12409	-10.6533	2.40125e-05	0.000403961	3.09467
10391378	Ezh1	-1.01344	10.5096	-16.3574	1.63058e-06	8.78665e-05	6.01407
10463704	As3mt	-1.01361	9.42278	-12.5562	8.64273e-06	0.000215481	4.21757
10493555	Kcnn3	-1.01412	6.82499	-4.81262	0.00239598	0.0110398	-2.03197
10457888	Tpgs2	-1.0145	9.8247	-11.9787	1.15979e-05	0.00025678	3.89573
10434733	Eif4a2	-1.01515	10.9334	-12.3534	9.56947e-06	0.000227988	4.10624
10591446	Tyk2	-1.01619	8.20752	-9.77166	4.08359e-05	0.000563566	2.50674
10542911	Samd9l	-1.01629	10.2664	-12.0385	1.12434e-05	0.00025117	3.92976
10515870	AU022252///P3h1	-1.01635	8.93726	-10.5002	2.6255e-05	0.000427458	2.99599
10542006	D6Wsu163e	-1.01823	8.6748	-5.12966	0.00171003	0.00846974	-1.65758
10594911	Tex9	-1.01857	7.33519	-11.6083	1.41038e-05	0.000288212	3.68102
10454254	Dtna	-1.01917	8.14283	-12.9354	7.17337e-06	0.000193142	4.42082
10446351	Fer	-1.01955	8.68478	-7.26589	0.000241496	0.00195628	0.526222
10438098	Sdf2l1	-1.02003	8.79343	-7.42016	0.000213487	0.00178178	0.663942
10552553	Klk1b7-ps	-1.02147	7.50438	-8.08855	0.000128078	0.00123256	1.23441
10470649	Ttf1	-1.02176	7.4521	-5.75708	0.000911992	0.00525806	-0.957664
10553004	Hsd17b14	-1.02189	7.71865	-5.0613	0.00183688	0.00894133	-1.73709
10478389	Hnf4a	-1.02258	10.1987	-3.71083	0.00866136	0.0299243	-3.44634
10554693	Stard5///Stard5	-1.0238	10.8593	-8.16906	0.000120724	0.00118508	1.30038
10517036	Wdtc1	-1.02412	10.1375	-11.2783	1.6872e-05	0.000324196	3.48391
10427280	Hoxc10	-1.02481	8.13707	-12.5611	8.62169e-06	0.000215295	4.22023
10590821	9230110C19Rik	-1.02509	7.16965	-16.6048	1.48234e-06	8.54495e-05	6.11493
10460102	Timm21	-1.02522	9.26694	-4.78982	0.00245614	0.0112454	-2.05945
10526217	Rfc2	-1.0264	8.72429	-6.83612	0.000344382	0.00253237	0.129696
10468746	Hspa12a	-1.0265	9.49872	-7.51237	0.000198517	0.00169336	0.745147
10521969	Immp1l	-1.02661	8.74055	-7.23822	0.00024695	0.00199257	0.501272
10366293	Csrp2	-1.02767	11.3086	-16.4419	1.57813e-06	8.70729e-05	6.04869
10407709	Mtr	-1.02902	8.40302	-4.24795	0.00452584	0.0181013	-2.73484
10565910	Plekhb1	-1.02927	8.68336	-8.07763	0.000129115	0.00123876	1.22541
10532984	Dynll1	-1.02987	7.47775	-17.8413	9.38745e-07	7.01737e-05	6.59499
10401309	Synj2bp-cox16///Cox16	-1.0304	9.14318	-15.694	2.12022e-06	9.95351e-05	5.73505
10574944	Dus2	-1.0309	8.18483	-7.19312	0.000256144	0.00204741	0.460433
10393917	Stra13	-1.03132	10.8148	-14.4514	3.57224e-06	0.00012948	5.1761
10391577	Hdac5	-1.03227	9.09139	-18.1141	8.52226e-07	6.77114e-05	6.69585
10596347	Atp2c1	-1.03292	9.76459	-15.1143	2.69067e-06	0.000111953	5.48048
10448235	Zfp945	-1.03297	7.2845	-12.1641	1.05381e-05	0.000241944	4.00073
10399505	Greb1	-1.03353	7.46732	-4.27242	0.00439852	0.0176918	-2.7034
10603881	Zfp182	-1.03381	6.6604	-8.08178	0.00012872	0.00123615	1.22883
10531610	Rasgef1b	-1.03462	8.24487	-11.3913	1.58593e-05	0.000311276	3.55204
10587446	Myo6	-1.03562	10.6876	-6.63351	0.000409615	0.00288691	-0.0641146
10538126	Gimap4	-1.03615	10.108	-3.27675	0.0151098	0.0460999	-4.04981
10568586	Fam53b	-1.03628	9.48009	-10.7266	2.3016e-05	0.000393912	3.14148
10434815	Trp63	-1.03718	7.17011	-16.5772	1.49806e-06	8.57562e-05	6.10377
10495416	Vav3	-1.03743	9.61444	-10.361	2.85054e-05	0.000451726	2.90503
10580210	Rad23a	-1.03937	10.2298	-13.5164	5.44414e-06	0.00016317	4.72067
10426760	Aqp2	-1.03952	12.4838	-9.14991	6.09657e-05	0.000735009	2.06153
10483824	Ttc30a1	-1.03973	6.04759	-7.92373	0.000144788	0.00134604	1.09755
10551836	Cox7a1	-1.03982	11.0103	-4.82217	0.0023713	0.0109595	-2.02049
10553935	Tarsl2	-1.04173	8.07292	-12.0472	1.1193e-05	0.000250955	3.93468
10608422	Rmi1	-1.04212	9.30998	-12.0058	1.14359e-05	0.00025408	3.91116
10597748	Gorasp1	-1.04223	8.46002	-18.4548	7.5679e-07	6.38496e-05	6.81934
10539393	Slc4a5	-1.04232	7.37742	-4.75773	0.00254366	0.0115533	-2.09825
10444420	Agpat1	-1.04276	9.03119	-10.558	2.53806e-05	0.000417524	3.03344
10504551	Trmt10b	-1.04276	8.42693	-13.9394	4.48441e-06	0.00014664	4.9307
10605431	Rab39b	-1.0432	7.97822	-11.1558	1.80543e-05	0.000339282	3.40932
10442194	Zfp677	-1.04325	7.20327	-8.5318	9.30391e-05	0.000988938	1.59085
10582599	Nup133	-1.04468	8.83322	-10.3392	2.88765e-05	0.000453978	2.89072
10351140	Kifap3	-1.04511	8.84884	-11.9591	1.17172e-05	0.000258765	3.88452
10594928	Pigb	-1.04537	7.47776	-11.7281	1.32315e-05	0.000277552	3.75116
10499045	Trim2	-1.04625	9.21729	-6.13521	0.000638981	0.00401138	-0.560727
10603508	Ftsj1	-1.04655	9.51935	-10.7806	2.23132e-05	0.000386563	3.17572
10366144	Mgat4c	-1.04706	5.85129	-5.10123	0.00176154	0.00867057	-1.69056
10598482	Timm17b	-1.04749	10.3041	-7.91543	0.000145694	0.00135265	1.09059
10472846	Pdk1	-1.04751	9.37965	-10.002	3.54036e-05	0.000514047	2.66504
10465388	Arl2	-1.04847	10.6828	-8.63136	8.67634e-05	0.000941291	1.66868
10515983	Exo5	-1.04962	8.17188	-4.9487	0.00206957	0.00982023	-1.86952
10350668	Colgalt2	-1.05066	7.03226	-6.75295	0.000369617	0.00266664	0.050685
10451016	Mep1a	-1.0508	11.2704	-3.89615	0.00688928	0.0250598	-3.19622
10351304	Mpc2	-1.05111	10.6752	-9.76561	4.09911e-05	0.000564563	2.50253
10590323	5830454E08Rik	-1.05116	6.60294	-11.7176	1.33054e-05	0.000278779	3.74504
10403716	AW209491	-1.05205	7.76086	-6.01423	0.000714734	0.00436245	-0.685779
10551162	Atp5sl	-1.05212	9.46064	-17.4182	1.0937e-06	7.53266e-05	6.43508
10384529	Cep68	-1.05234	8.81503	-10.6827	2.36064e-05	0.000400858	3.11351
10506433	Dab1	-1.05247	9.52697	-12.6402	8.28972e-06	0.000210022	4.2631
10505512	Trim32	-1.05327	8.31756	-5.5336	0.0011344	0.00619666	-1.20089
10514865	Acot11	-1.05331	7.91177	-9.64181	4.43166e-05	0.000593392	2.41596
10389300	Dhrs11	-1.05389	9.57581	-7.59978	0.000185423	0.00161052	0.821358
10402835	Nudt14	-1.05431	9.4229	-11.2956	1.67125e-05	0.00032237	3.49437
10380551	Fyb///Phb	-1.05486	11.0162	-21.938	2.50589e-07	4.2524e-05	7.94592
10357535	Pfkfb2	-1.05559	8.50377	-5.76192	0.000907752	0.00524144	-0.952468
10540880	Syn2	-1.05578	8.0603	-6.00685	0.000719675	0.00438722	-0.693467
10410370	Zfp65	-1.05595	7.45934	-7.85542	0.000152433	0.00139878	1.04011
10539119	Ggcx	-1.05695	7.89954	-9.45996	4.97777e-05	0.000643942	2.28691
10574184	Rspry1	-1.05725	8.46958	-4.17003	0.00495923	0.0194388	-2.83548
10372988	Slc16a7	-1.0574	9.74028	-5.65207	0.00100971	0.00568287	-1.07114
10420935	Ephx2	-1.05752	10.4219	-3.27308	0.0151829	0.0462945	-4.05501
10484283	Pde1a	-1.05759	9.44031	-10.0877	3.35974e-05	0.000498621	2.72306
10520982	Depdc5	-1.05768	8.33405	-7.29718	0.000235491	0.00191835	0.554354
10462618	Ifit3	-1.05812	11.7557	-9.10358	6.28731e-05	0.000748802	2.02726
10528102	Crot	-1.05956	10.6061	-5.35018	0.00136322	0.00714066	-1.40549
10424929	Adck5	-1.06009	8.40872	-6.86806	0.000335216	0.00248991	0.159836
10576073	Banp	-1.06062	9.14342	-14.3655	3.70914e-06	0.000132508	5.13559
10605797	Arhgef9	-1.06109	6.4829	-11.6888	1.35109e-05	0.000281558	3.72821
10543737	Copg2	-1.06234	10.2311	-16.8486	1.35124e-06	8.08553e-05	6.21269
10399768	Trappc12	-1.06243	9.38352	-8.49763	9.5312e-05	0.00100563	1.56395
10558265	Lhpp	-1.06281	8.23257	-7.37653	0.000221013	0.00182827	0.625241
10397002	Sipa1l1	-1.06363	9.53398	-6.62951	0.000411035	0.00289372	-0.0679787
10550250	Kptn	-1.06404	7.73916	-15.9823	1.88914e-06	9.46233e-05	5.85788
10463844	Gsto2	-1.06413	6.80215	-6.71129	0.000383041	0.00273961	0.0108242
10556082	Ppfibp2	-1.06426	8.37627	-7.41916	0.000213655	0.00178178	0.663061
10591241	Zfp426	-1.06452	8.26319	-7.45592	0.000207534	0.00174882	0.69553
10386095	Fam114a2	-1.0648	9.04361	-15.1911	2.60579e-06	0.000110595	5.5148
10520187	Slc4a2	-1.06508	8.916	-14.8966	2.94924e-06	0.000117564	5.38211
10356568	Rab17	-1.06542	9.72388	-10.848	2.14699e-05	0.000377678	3.21825
10470741	Coq4	-1.06624	10.1337	-21.1955	3.12417e-07	4.53771e-05	7.7247
10558811	Ptdss2	-1.06696	9.10681	-10.9575	2.01762e-05	0.000361508	3.28682
10597978	Fyco1	-1.06821	8.80859	-17.4469	1.08233e-06	7.49436e-05	6.44605
10582658	Agt	-1.06835	8.53121	-3.65498	0.00928953	0.0315768	-3.52265
10356593	Hes6	-1.06867	9.24569	-12.086	1.09706e-05	0.000248106	3.95667
10577030	Cars2	-1.06919	8.98814	-14.5565	3.41248e-06	0.000127272	5.22535
10489065	Ndrg3	-1.06942	10.4777	-12.7961	7.67697e-06	0.000200991	4.34687
10463486	Btrc	-1.07012	9.64239	-9.84435	3.90245e-05	0.000546312	2.55707
10442445	Eci1	-1.07031	10.1509	-12.5467	8.68402e-06	0.000215931	4.21236
10471419	Naif1	-1.07135	7.96094	-9.70553	4.25679e-05	0.000579265	2.46064
10439303	Casr	-1.07186	9.28557	-14.7271	3.17043e-06	0.000122659	5.30446
10590467	Tcaim	-1.07187	8.24982	-7.44119	0.000209962	0.0017616	0.682537
10357391	Zranb3	-1.0725	6.76333	-13.3518	5.87988e-06	0.000170463	4.6371
10387363	Cyb5d1	-1.073	9.36049	-5.78172	0.000890645	0.00517273	-0.931252
10601303	Chic1	-1.07361	7.33022	-4.33993	0.00406744	0.016622	-2.61716
10555011	Nars2	-1.07408	7.73791	-7.4689	0.00020542	0.00173608	0.706966
10537102	Exoc4	-1.07486	9.70293	-9.53002	4.75873e-05	0.000623261	2.33689
10354649	Pgap1	-1.07557	9.09349	-4.27153	0.00440307	0.017706	-2.70454
10486029	Dph6	-1.07568	10.1588	-6.86576	0.000335866	0.00249248	0.157673
10543114	Rpa3	-1.0759	8.36647	-10.3744	2.82794e-05	0.000450294	2.91384
10516880	Rab42	-1.07629	6.37562	-11.9977	1.1484e-05	0.000254744	3.90656
10413152	1700112E06Rik	-1.07636	7.5687	-9.45494	4.99389e-05	0.000645788	2.28331
10603651	1810030O07Rik	-1.07729	9.32141	-11.5631	1.44502e-05	0.000293281	3.65436
10379740	Heatr6///Heatr6	-1.07741	8.99177	-13.7592	4.86727e-06	0.000151601	4.84205
10465812	Ttc9c	-1.07809	9.5769	-9.30822	5.49295e-05	0.000686117	2.17746
10400141	Gm6815///4930529C04Rik///Zbed4	-1.07893	6.86051	-3.73421	0.00841241	0.0292884	-3.41453
10596652	Hemk1	-1.07894	6.42379	-12.0014	1.14619e-05	0.000254416	3.90867
10360090	Ppox	-1.07952	8.83354	-18.3919	7.7345e-07	6.44727e-05	6.79673
10374529	Wdpcp	-1.07959	7.2709	-12.0122	1.13981e-05	0.000253603	3.91478
10597288	Mlh1	-1.07978	7.66027	-8.87997	7.30964e-05	0.000831696	1.85959
10402394	Serpina1d	-1.07994	7.40074	-5.67229	0.000990009	0.00558914	-1.04918
10459912	Adnp2	-1.08	8.53321	-3.46186	0.011877	0.0383021	-3.78962
10442893	Wdr24	-1.08114	7.90285	-16.0183	1.86237e-06	9.38202e-05	5.87304
10434224	Gnb1l	-1.08256	8.58419	-17.6477	1.00629e-06	7.2178e-05	6.52235
10537509	Mgam	-1.0832	8.37616	-3.5369	0.0107882	0.0354475	-3.68531
10542395	Atf7ip	-1.08376	7.35102	-5.56448	0.00110031	0.00606802	-1.1669
10348558	Scly	-1.08388	9.01924	-15.2362	2.55737e-06	0.000110018	5.53487
10525766	Gtf2h3	-1.08394	8.17926	-11.1519	1.80935e-05	0.000339412	3.40693
10528702	Prkag2	-1.08411	9.58707	-22.5766	2.08493e-07	4.0473e-05	8.1289
10397507	Gstz1	-1.08426	9.35819	-4.57255	0.0031222	0.0135541	-2.3251
10409208	Gm8700///Gm906///Gm904	-1.08445	6.02979	-7.10521	0.000275208	0.00215629	0.380229
10472984	Hoxd3	-1.08457	8.52334	-8.42217	0.000100558	0.00104093	1.50422
10508887	Nr0b2	-1.08482	6.56879	-6.36162	0.000520382	0.00345397	-0.331472
10546891	Camk1	-1.08498	9.3594	-5.21084	0.00157196	0.00793053	-1.56399
10487994	Fermt1	-1.0851	11.1014	-8.02432	0.000134314	0.00127562	1.18136
10462454	Uhrf2	-1.08533	8.18632	-10.8341	2.16408e-05	0.000379151	3.2095
10546396	Mrps25	-1.08536	8.47539	-14.2142	3.96524e-06	0.00013662	5.0636
10471080	Usp20	-1.08537	8.46722	-14.5425	3.43331e-06	0.000127546	5.21881
10449034	Fam173a	-1.08689	8.97544	-16.476	1.55751e-06	8.6921e-05	6.06261
10463389	Pax2	-1.08781	11.1275	-18.6044	7.18815e-07	6.30048e-05	6.87274
10355278	Erbb4	-1.08781	8.29323	-7.99044	0.000137743	0.00130036	1.15323
10589784	Dclk3	-1.08831	9.46486	-12.3677	9.50053e-06	0.000227594	4.11415
10449071	Rhot2///Wdr90	-1.0888	9.68088	-14.9712	2.85751e-06	0.000115605	5.41601
10344837	Prex2	-1.08906	8.56397	-10.675	2.37125e-05	0.00040173	3.10856
10599654	Cxx1c	-1.08979	8.98781	-9.14629	6.11122e-05	0.000735009	2.05886
10404024	Hist1h4h	-1.08994	8.17895	-11.273	1.69213e-05	0.000324963	3.4807
10572097	Sh2d4a	-1.09091	10.1462	-6.67006	0.000396873	0.00281365	-0.0288078
10422854	Nup155	-1.09149	8.03533	-6.65786	0.000401077	0.00283882	-0.0405809
10572253	Sugp1	-1.09176	8.55668	-13.3156	5.98095e-06	0.000172369	4.61858
10345879	Pou3f3	-1.09193	10.2534	-15.4074	2.38276e-06	0.00010605	5.61048
10470584	Tsc1	-1.09204	8.36448	-4.30434	0.00423842	0.0171667	-2.66255
10598933	Usp11	-1.0925	8.343	-13.618	5.1936e-06	0.000157806	4.77175
10590245	Slc25a38	-1.09271	9.81217	-17.1163	1.22236e-06	7.70456e-05	6.31827
10544501	Ezh2	-1.09272	8.06753	-10.7305	2.29649e-05	0.000393663	3.14394
10352066	Sdccag8	-1.09298	7.83703	-10.2711	3.00752e-05	0.000467538	2.8457
10437454	Anks3	-1.09355	7.70345	-14.7257	3.17234e-06	0.000122659	5.30381
10387316	Chd3	-1.09402	9.77842	-11.231	1.73181e-05	0.000329283	3.45517
10360684	Ephx1	-1.09431	9.83526	-11.2603	1.70404e-05	0.000326529	3.47297
10377541	Naa38	-1.09511	10.9129	-10.3358	2.89353e-05	0.000454492	2.88847
10549615	Leng8	-1.09537	9.10094	-4.63333	0.00291754	0.0128469	-2.2501
10491623	4932438A13Rik	-1.09562	8.9105	-4.05264	0.00570164	0.0216695	-2.98879
10432601	Tfcp2	-1.09594	7.87304	-10.6231	2.4437e-05	0.000408576	3.0753
10497912	Gm5148	-1.09619	7.05339	-11.9349	1.18664e-05	0.000259978	3.87064
10365817	Ntn4	-1.09633	8.73491	-8.41588	0.00010101	0.00104404	1.49922
10476969	Pygb	-1.09637	10.4022	-16.5445	1.51702e-06	8.58866e-05	6.09048
10373073	Arhgef25	-1.09655	6.89244	-8.22227	0.000116127	0.00115265	1.34369
10368703	Mfsd4b5	-1.09697	8.0361	-4.52763	0.00328379	0.0140797	-2.38088
10493347	Ash1l	-1.09739	9.9297	-15.1813	2.6165e-06	0.000110779	5.51041
10505489	Pappa	-1.09742	9.96857	-5.02005	0.00191855	0.00925976	-1.7854
10378341	Shpk	-1.09765	7.91054	-5.94021	0.00076607	0.00460304	-0.76318
10411899	Trappc13	-1.09891	9.95279	-13.1748	6.39392e-06	0.00017969	4.54601
10457967	Myo7b	-1.09995	8.80319	-3.39142	0.0130086	0.0410815	-3.88815
10555063	Ints4	-1.10033	9.21829	-18.3174	7.93716e-07	6.56894e-05	6.76986
10500630	Ttf2	-1.10121	6.83589	-10.2992	2.95747e-05	0.000461408	2.86428
10591632	Dock6	-1.10184	9.02732	-8.49776	9.53028e-05	0.00100563	1.56406
10410332	Zfp58	-1.10202	7.83597	-3.38652	0.0130917	0.0412797	-3.89504
10489127	Rbl1	-1.10234	8.20211	-12.8401	7.51353e-06	0.000198609	4.37033
10435626	Hgd	-1.10342	10.5666	-3.26736	0.0152976	0.0465543	-4.06312
10605222	Irak1	-1.10392	9.19993	-13.4834	5.52834e-06	0.000164104	4.70402
10523905	Mtf2	-1.10394	8.27729	-5.19431	0.00159902	0.00804137	-1.58297
10368175	Pde7b	-1.10413	10.0001	-5.78565	0.000887289	0.00515669	-0.927042
10428955	Gsdmc2	-1.1046	7.96707	-6.77478	0.000362794	0.00263162	0.0715022
10488830	Pigu	-1.10493	9.04365	-8.75261	7.97634e-05	0.000884394	1.76239
10437443	Cdip1	-1.1054	9.69298	-13.3141	5.9853e-06	0.000172369	4.61779
10572485	Rab3a	-1.10582	7.75123	-10.477	2.66152e-05	0.000432108	2.98092
10424662	Psca	-1.10591	6.98672	-17.9429	9.05376e-07	6.8864e-05	6.63277
10539727	C87436	-1.10651	9.2028	-12.7268	7.94273e-06	0.000204029	4.30976
10542836	Klhl42	-1.1066	9.35204	-4.72725	0.00263006	0.0118513	-2.13525
10452793	Galnt14	-1.10799	7.76364	-5.72338	0.00094214	0.00539341	-0.993928
10552725	Vrk3	-1.10965	9.66403	-15.3033	2.48724e-06	0.000108566	5.56462
10368845	Cep57l1	-1.10993	6.44985	-16.6812	1.43972e-06	8.42505e-05	6.14575
10604451	Enox2	-1.11	7.78661	-6.317	0.000541631	0.00355161	-0.37617
10442231	Zfp983	-1.11157	6.83363	-13.7658	4.85254e-06	0.000151277	4.84534
10407916	Yae1d1	-1.11171	8.97497	-6.20046	0.000601921	0.00383904	-0.494022
10578952	BC030870	-1.11277	7.10658	-9.85834	3.86867e-05	0.000542895	2.56671
10540408	Itpr1	-1.11295	9.87268	-7.12538	0.000270694	0.00213267	0.398704
10514576	Kank4	-1.11303	6.75313	-8.47366	9.69433e-05	0.00101867	1.54503
10565315	Fah	-1.11345	10.9277	-4.56759	0.00313959	0.0136136	-2.33124
10394173	Asxl2	-1.11348	9.28427	-9.76736	4.0946e-05	0.000564347	2.50375
10348032	Armc9	-1.11372	7.81507	-14.6664	3.25419e-06	0.000124008	5.27644
10430489	Pla2g6	-1.11374	8.04014	-18.4679	7.53362e-07	6.37215e-05	6.82405
10473783	Rapsn	-1.1144	7.05019	-14.2857	3.8418e-06	0.000134087	5.09771
10492720	Map9	-1.11465	6.72819	-9.84764	3.89448e-05	0.000545416	2.55934
10526952	Gper1	-1.11491	8.66699	-5.68673	0.000976207	0.00553285	-1.03353
10430649	Cbx7	-1.11552	9.90094	-13.5195	5.43617e-06	0.00016317	4.72226
10542093	Nrip2	-1.1161	7.70771	-11.6969	1.34525e-05	0.000281015	3.73297
10449527	Stk38	-1.11687	8.74493	-8.82804	7.57345e-05	0.000853056	1.82011
10592926	Tmem25	-1.11753	7.99383	-12.6412	8.28537e-06	0.000210022	4.26367
10536061	2610021A01Rik///Zfp141	-1.11786	8.83677	-4.26256	0.00444932	0.0178527	-2.71605
10484941	Madd	-1.11825	8.45353	-12.7412	7.88646e-06	0.000203817	4.31751
10529636	Stk32b	-1.11833	8.8741	-10.3979	2.78872e-05	0.000447121	2.92929
10352439	Susd4	-1.11862	8.41779	-9.04775	6.52635e-05	0.000767601	1.98574
10489266	Chd6	-1.11898	8.68425	-7.72006	0.000168983	0.00150457	0.925037
10437970	Spidr	-1.11983	8.6987	-8.58385	8.9696e-05	0.000962888	1.63164
10386495	Tom1l2	-1.11996	9.96519	-13.132	6.52579e-06	0.000182344	4.52381
10447395	Msh2	-1.12038	8.46129	-10.649	2.40715e-05	0.000403961	3.09196
10353773	Gm15455	-1.12081	8.92651	-14.9073	2.93587e-06	0.0001173	5.38699
10447025	Gpatch11	-1.12098	8.45638	-9.48846	4.88729e-05	0.000634599	2.30728
10605328	Fam3a	-1.12099	8.15875	-21.8091	2.6023e-07	4.26679e-05	7.90819
10505998	Fggy	-1.12112	8.17663	-3.60573	0.00988497	0.0331438	-3.59027
10533071	Suds3	-1.12118	10.8157	-18.1989	8.27245e-07	6.6717e-05	6.72682
10360662	Gm5069	-1.12191	8.47468	-7.48392	0.000203005	0.00172193	0.720177
10537157	Akr1b10	-1.12249	9.72868	-19.8869	4.6964e-07	5.21556e-05	7.31095
10536390	Umad1///Glcci1	-1.12268	8.20632	-10.7452	2.27713e-05	0.000391847	3.15328
10472034	Lypd6	-1.12288	9.95631	-7.65659	0.000177441	0.00155715	0.870494
10591763	Zfp810	-1.12386	8.33724	-5.43706	0.00124893	0.00667173	-1.30802
10438690	Rfc4	-1.12397	8.67809	-13.0492	6.79e-06	0.000187021	4.48063
10529875	Ldb2	-1.12502	9.8139	-7.44676	0.000209041	0.00175728	0.687451
10565738	Emsy	-1.12515	9.4526	-6.83823	0.000343766	0.00253056	0.131697
10562084	Haus5	-1.12544	7.51307	-9.86638	3.84941e-05	0.000540628	2.57225
10419977	Ap1g2	-1.12669	7.78818	-11.5621	1.44583e-05	0.000293281	3.65375
10554819	Me3	-1.12681	9.89678	-8.14107	0.000123225	0.00119913	1.27751
10496110	Papss1	-1.12684	10.4576	-16.5693	1.50264e-06	8.57662e-05	6.10055
10534041	Stx2	-1.12738	8.87695	-8.62082	8.74047e-05	0.000945805	1.66047
10379838	Ggnbp2os///Gm10374	-1.12779	6.34696	-12.8085	7.63066e-06	0.000200485	4.35347
10549655	Eps8l1	-1.12793	8.68482	-13.6183	5.19287e-06	0.000157806	4.77191
10514398	Caap1	-1.12854	8.03366	-13.0597	6.75571e-06	0.000186817	4.48614
10589541	Kif9	-1.12895	6.49936	-21.1054	3.21056e-07	4.53771e-05	7.69721
10430289	Ift27	-1.13049	8.42031	-11.2567	1.70741e-05	0.000326625	3.4708
10366073	Cep290	-1.13055	7.16392	-8.27648	0.000111648	0.00112071	1.38756
10551828	Gm5113	-1.13134	5.93667	-14.7719	3.11007e-06	0.000121195	5.32511
10596857	Apeh	-1.13263	10.3251	-5.19651	0.00159539	0.00803139	-1.58044
10520392	Rnf32	-1.13295	5.68173	-20.7574	3.57102e-07	4.73774e-05	7.58968
10371466	Syn3	-1.13306	7.55999	-9.90307	3.76283e-05	0.000533552	2.59747
10359867	Lrrc52	-1.13337	6.83821	-9.02794	6.61365e-05	0.000775609	1.97096
10489498	LOC102638515///Gm10725	-1.13381	9.27559	-11.9134	1.20005e-05	0.000261291	3.85832
10513818	Stmn1	-1.13412	9.31073	-18.5905	7.22247e-07	6.30048e-05	6.8678
10567355	Gprc5b	-1.13505	9.62224	-8.97109	6.87164e-05	0.00079646	1.92837
10526735	Zscan21	-1.13642	8.29273	-10.1343	3.26596e-05	0.000489965	2.75442
10386789	Ulk2	-1.13773	8.99705	-14.5035	3.49189e-06	0.000128036	5.2006
10534990	Taf6	-1.1383	10.5714	-13.0968	6.63669e-06	0.000184406	4.50548
10363312	Ccdc138	-1.13847	6.41136	-16.7312	1.41265e-06	8.29454e-05	6.1658
10383813	Mtfp1	-1.13975	7.69907	-19.3891	5.52204e-07	5.56366e-05	7.14492
10577586	Ap3m2	-1.14022	8.7203	-12.7548	7.83397e-06	0.000203352	4.3248
10601834	Gprasp2///Gprasp1	-1.14104	7.07905	-16.3468	1.63729e-06	8.79632e-05	6.00972
10497773	Mccc1	-1.14175	9.60062	-3.65392	0.00930186	0.0316125	-3.52409
10559766	Zfp583	-1.14208	6.77146	-21.8664	2.55891e-07	4.25588e-05	7.925
10555671	Pgap2///Pgap2	-1.14211	8.57554	-12.3335	9.66617e-06	0.000229977	4.09525
10551469	Dyrk1b	-1.14258	9.81443	-9.11292	6.24834e-05	0.000746365	2.03418
10437852	Marf1	-1.14303	10.3764	-18.0847	8.61106e-07	6.77195e-05	6.68505
10348889	D2hgdh	-1.14403	7.85283	-7.93173	0.000143923	0.00133979	1.10424
10607658	Reps2	-1.1453	10.4953	-18.7815	6.7665e-07	6.15548e-05	6.93533
10462237	Smarca2	-1.14551	10.5134	-13.4702	5.56254e-06	0.000164837	4.69733
10588283	Rab6b	-1.14552	9.39661	-6.41561	0.000495923	0.00333107	-0.277703
10461856	Gna14	-1.14588	6.64964	-11.2301	1.73262e-05	0.000329283	3.45466
10472738	Dcaf17	-1.14661	8.03224	-13.2399	6.19899e-06	0.000176331	4.57967
10376787	B9d1///B9d1	-1.14663	8.88967	-15.9626	1.90401e-06	9.51595e-05	5.84954
10534966	Zfp113	-1.14702	7.87658	-7.95901	0.000141013	0.00132154	1.12704
10585572	Hmg20a	-1.14703	9.23393	-16.5338	1.52326e-06	8.58866e-05	6.08613
10481011	Inpp5e	-1.149	9.32878	-18.5648	7.28649e-07	6.30843e-05	6.85865
10385004	Nprl3	-1.14935	8.98798	-13.6546	5.1066e-06	0.000156255	4.79006
10489723	Zmynd8	-1.15014	10.2938	-17.5418	1.04559e-06	7.34939e-05	6.48224
10371271	Zfp781	-1.15099	8.75045	-5.91222	0.00078656	0.00470259	-0.79263
10548194	Fkbp4	-1.15144	10.3253	-19.547	5.24327e-07	5.48393e-05	7.19812
10454298	Zfp397	-1.15146	9.14327	-6.71275	0.00038256	0.00273811	0.0122292
10424905	Scx	-1.15167	9.40817	-6.59697	0.000422816	0.00295538	-0.099551
10460891	Map4k2	-1.15257	9.36069	-11.0725	1.89125e-05	0.000347831	3.35814
10404941	Kdm1b	-1.15359	9.03726	-14.0319	4.3014e-06	0.000143433	4.97573
10366153	Rassf9///Rassf9	-1.15466	8.7242	-7.97489	0.000139349	0.00131181	1.14029
10484987	Nr1h3	-1.15524	7.67801	-20.4296	3.95381e-07	4.813e-05	7.48639
10428081	Rida	-1.1558	10.1323	-6.56182	0.000435972	0.00302471	-0.133781
10495574	Sass6	-1.15584	7.59584	-5.04719	0.00186437	0.00904473	-1.75359
10479925	Proser2	-1.157	9.68467	-6.33182	0.000534466	0.00351822	-0.361297
10555235	Arrb1	-1.15706	10.411	-11.7119	1.33453e-05	0.000279448	3.74175
10500802	Atg4a	-1.15722	10.1821	-10.048	3.44198e-05	0.00050461	2.69627
10532305	4930522L14Rik///Zfp950///A630089N07Rik///Arid4b///Zfp932	-1.1577	8.55336	-9.29978	5.52335e-05	0.000687653	2.17133
10459183	Slc26a2	-1.15829	8.29022	-10.2352	3.07307e-05	0.000474524	2.82184
10593799	Scaper	-1.15893	8.41181	-14.504	3.49123e-06	0.000128036	5.2008
10345074	Cetn4	-1.15897	7.4688	-8.80227	7.70842e-05	0.000863178	1.80044
10537353	Ttc26	-1.15922	8.37954	-12.1842	1.04304e-05	0.000241226	4.01197
10469140	Gm13262	-1.15934	6.61378	-14.434	3.59941e-06	0.000129788	5.16794
10394429	Ldah	-1.15944	9.78792	-11.1588	1.80241e-05	0.000339208	3.41116
10501811	Slc44a3	-1.15977	9.29387	-10.3586	2.85452e-05	0.000451726	2.90349
10357870	Prelp	-1.16052	7.66154	-10.7627	2.25438e-05	0.000389281	3.16437
10527732	Fry	-1.16453	9.03795	-21.1418	3.17536e-07	4.53771e-05	7.70833
10529305	Tmem129	-1.16563	8.03729	-7.98002	0.000138817	0.00130837	1.14456
10576569	BC021891	-1.16569	8.28238	-7.23697	0.000247199	0.00199412	0.500146
10427849	6030458C11Rik	-1.166	8.25433	-5.29738	0.00143841	0.00743703	-1.46523
10589413	Nme6	-1.16667	9.42987	-9.37887	5.24583e-05	0.000666466	2.22862
10465314	Capn1	-1.16848	10.8215	-11.5843	1.4287e-05	0.0002911	3.66684
10561337	Zfp974	-1.16854	5.9657	-10.3685	2.83779e-05	0.000451036	2.90999
10531794	Wdfy3	-1.16885	10.1077	-14.6955	3.21376e-06	0.000123437	5.28987
10436967	Cbr1	-1.16943	9.80561	-14.9192	2.92107e-06	0.000116843	5.39241
10437561	Eef2kmt	-1.16989	8.48609	-12.3961	9.36513e-06	0.000226064	4.12985
10540401	Lrrn1	-1.17021	6.52652	-7.99954	0.000136812	0.00129334	1.16079
10503334	Gem	-1.17289	9.65422	-8.16043	0.000121488	0.00119124	1.29334
10557111	Scnn1g	-1.17292	11.2067	-5.3914	0.00130759	0.00691071	-1.35911
10551791	Zfp420	-1.17467	6.48279	-5.47514	0.00120226	0.00648218	-1.26561
10362490	Tspyl4	-1.17544	7.21213	-13.3098	5.9972e-06	0.000172569	4.61564
10531653	Tmem150c	-1.17642	9.78544	-7.84187	0.000154004	0.00140836	1.02867
10353346	Pkhd1	-1.17811	9.0453	-6.19665	0.000604016	0.00384887	-0.4979
10492846	Gatb	-1.17858	8.39629	-5.12552	0.00171742	0.00849359	-1.66237
10513190	D630039A03Rik	-1.1795	8.0579	-11.5894	1.42478e-05	0.000290472	3.66986
10425511	Xpnpep3	-1.18227	8.45642	-8.23653	0.00011493	0.00114438	1.35525
10387201	Arhgef15	-1.18311	8.6545	-10.9693	2.00424e-05	0.000360224	3.29416
10389283	Lhx1	-1.18427	8.17517	-7.56766	0.000190118	0.0016382	0.793433
10595570	Slc25a40	-1.18456	6.51992	-14.0305	4.30417e-06	0.000143433	4.97504
10417561	Fam107a	-1.18462	9.05262	-7.7688	0.000162798	0.00146375	0.966666
10550047	Zscan22	-1.18479	7.86576	-10.3866	2.80746e-05	0.000448749	2.92188
10373515	Suox	-1.18517	9.60606	-6.79774	0.000355773	0.00259314	0.0933368
10456723	BC031181	-1.18541	10.8729	-21.098	3.21772e-07	4.53771e-05	7.69496
10412076	Gemin8	-1.18668	7.35898	-16.0874	1.8122e-06	9.18427e-05	5.90205
10373202	Shmt2	-1.18705	10.0761	-4.5503	0.00320109	0.0138267	-2.35269
10437552	AU021092	-1.18816	9.06568	-9.5921	4.57379e-05	0.000606131	2.38091
10436892	Itsn1	-1.1884	7.85769	-16.764	1.39518e-06	8.23368e-05	6.17893
10390186	Abi3	-1.18849	8.66721	-5.79991	0.000875246	0.00510205	-0.911801
10539104	0610030E20Rik	-1.18951	9.11135	-5.79117	0.000882604	0.00513719	-0.921138
10470050	Abca2	-1.1898	8.74497	-14.371	3.70012e-06	0.000132321	5.13821
10440964	Cryzl1	-1.19004	8.74497	-10.4623	2.68462e-05	0.000434641	2.97137
10515277	Lurap1	-1.19079	9.70606	-11.6612	1.37111e-05	0.000283689	3.71205
10471571	Mapkap1	-1.19111	10.2571	-6.14045	0.000635908	0.0039983	-0.555345
10540075	Hdac11	-1.19172	9.57663	-12.9704	7.05273e-06	0.000190929	4.43929
10429957	Fbxl6	-1.19181	8.14818	-12.435	9.18353e-06	0.000222972	4.15125
10578984	Tufm	-1.19275	9.95563	-8.84036	7.50987e-05	0.000848093	1.8295
10346943	Creb1	-1.19299	9.4294	-10.1465	3.24192e-05	0.000488384	2.7626
10607619	Cdkl5	-1.19389	9.62536	-8.00836	0.000135917	0.00128732	1.16812
10371111	Tjp3	-1.19446	9.83955	-10.3507	2.86807e-05	0.000452655	2.89825
10485361	B230118H07Rik	-1.19484	6.95252	-11.3443	1.62722e-05	0.00031723	3.52375
10442250	Zfp229	-1.19537	7.28425	-3.88488	0.00698486	0.0253438	-3.21131
10493335	5830417I10Rik	-1.19539	8.66175	-12.2153	1.02656e-05	0.000238856	4.02941
10421214	Rhobtb2	-1.19565	8.35467	-10.0358	3.46789e-05	0.0005067	2.68796
10435791	Mir568	-1.19623	8.66146	-9.59207	4.57389e-05	0.000606131	2.38089
10461909	Nmrk1	-1.19706	8.29181	-18.365	7.80703e-07	6.47666e-05	6.78704
10415608	Ift88	-1.19735	8.3524	-17.1541	1.20535e-06	7.69228e-05	6.33301
10518679	Nmnat1	-1.19781	8.99291	-9.59639	4.56135e-05	0.000605162	2.38394
10572730	Zfp617	-1.19818	7.51686	-6.15911	0.000625116	0.00395097	-0.536236
10419779	Haus4	-1.19843	9.02438	-4.61956	0.00296256	0.0130064	-2.26704
10479311	Ss18l1	-1.19856	8.63252	-14.4227	3.61725e-06	0.000130161	5.16262
10544563	Zfp467	-1.1996	9.15973	-9.02462	6.62842e-05	0.000777078	1.96848
10539584	Emx1	-1.20021	8.46898	-16.723	1.41702e-06	8.30617e-05	6.16253
10545869	Nat8f6///Nat8f7///Nat8f3	-1.2003	7.06679	-8.41921	0.000100771	0.00104219	1.50187
10523376	Fras1	-1.2014	8.4909	-13.8395	4.6922e-06	0.000149678	4.8817
10438639	Dgkg	-1.20161	7.4709	-7.5826	0.000187918	0.00162398	0.806431
10356423	Usp40	-1.20287	7.52269	-20.1893	4.2645e-07	4.98351e-05	7.40941
10449018	Haghl	-1.20323	8.58289	-9.28616	5.57282e-05	0.000692168	2.16141
10500304	Vps45	-1.20332	7.55601	-14.9795	2.8475e-06	0.000115605	5.41977
10363403	Ascc1	-1.20389	9.33389	-20.7232	3.60883e-07	4.75786e-05	7.57902
10356406	Ngef	-1.20782	8.70801	-15.0366	2.77985e-06	0.000113555	5.44555
10441342	Synj2bp-cox16///Synj2bp	-1.2084	10.5696	-16.1027	1.80138e-06	9.18427e-05	5.90841
10572466	Pde4c	-1.20867	8.60418	-4.20335	0.00476853	0.0188764	-2.79234
10518366	Zfp933	-1.20882	7.72537	-3.99448	0.00611437	0.0228779	-3.06547
10401564	Arel1	-1.20953	9.67303	-9.62292	4.48506e-05	0.000598466	2.40266
10518167	Trappc2	-1.21	9.20633	-8.8554	7.43314e-05	0.000841342	1.84093
10457614	Aqp4	-1.21015	10.2625	-8.92981	7.06624e-05	0.000811975	1.89729
10447264	Slc3a1	-1.21026	9.94668	-3.66015	0.00922927	0.031415	-3.51556
10475580	Slc12a1	-1.2103	10.2281	-5.29246	0.00144566	0.00746672	-1.47082
10557285	Lcmt1	-1.21044	9.49084	-14.8856	2.96308e-06	0.000117711	5.37709
10411306	Polk	-1.21059	7.86724	-9.82555	3.94842e-05	0.000550921	2.54408
10415678	Cab39l	-1.21072	10.9291	-15.1749	2.62351e-06	0.000110803	5.50755
10358432	Zfp825	-1.21154	9.64363	-6.97507	0.000306467	0.00233001	0.260023
10509790	Aldh4a1	-1.21208	10.1374	-7.21895	0.000250832	0.00201686	0.48385
10445214	Mut	-1.21309	10.0602	-6.97603	0.000306222	0.00232866	0.260915
10549899	Zfp418	-1.21443	7.80036	-5.30152	0.00143235	0.00741012	-1.46054
10419676	Rab2b	-1.21528	7.88854	-8.98955	6.78662e-05	0.00079003	1.94223
10464425	Grk5	-1.21563	9.45552	-12.5173	8.81205e-06	0.000217239	4.19637
10365918	Ube2n	-1.21579	8.90819	-18.912	6.47408e-07	6.08139e-05	6.98101
10424213	Zhx2	-1.21615	9.02348	-14.0223	4.31997e-06	0.000143559	4.97108
10405372	Zfp346	-1.21619	8.55116	-11.1625	1.79877e-05	0.000338706	3.41339
10488748	Cdk5rap1	-1.21654	7.83624	-5.52826	0.00114042	0.00622114	-1.20679
10547789	Grcc10	-1.21709	10.8599	-20.9213	3.39572e-07	4.67489e-05	7.6406
10405047	Aspn	-1.21755	6.27164	-9.77084	4.08569e-05	0.000563566	2.50617
10447224	Dync2li1	-1.21802	8.63673	-22.8312	1.94031e-07	3.95388e-05	8.20004
10607403	Kctd12b	-1.21811	8.77789	-8.05027	0.000131754	0.00125782	1.20283
10517383	Nipal3	-1.21875	8.18737	-17.8115	9.488e-07	7.03389e-05	6.58386
10361754	Epm2a	-1.21903	7.9875	-7.55136	0.000192552	0.00165555	0.779225
10519028	Prdm16	-1.21918	9.69597	-12.1217	1.07707e-05	0.00024534	3.97682
10505791	Focad	-1.21936	7.18185	-7.8624	0.000151632	0.00139364	1.04599
10486241	Exd1	-1.22031	6.36074	-16.7868	1.38314e-06	8.21845e-05	6.18808
10476526	Slx4ip	-1.22038	6.57599	-13.028	6.85942e-06	0.000188189	4.46955
10434934	Bdh1	-1.22047	9.46152	-5.12886	0.00171145	0.00847435	-1.6585
10359307	Tnn	-1.22048	7.21087	-16.4293	1.58584e-06	8.71779e-05	6.04353
10441064	Dscr3	-1.22089	9.09461	-7.41067	0.000215098	0.00178785	0.655544
10488639	Defb29	-1.22156	8.8428	-6.27368	0.000563203	0.00365651	-0.419783
10397054	Dcaf4	-1.22181	8.21972	-10.1954	3.1475e-05	0.000481333	2.79534
10552697	Napsa	-1.22193	10.5146	-4.14139	0.00512992	0.0199603	-2.8727
10356936	Ppip5k2	-1.22212	9.10474	-11.6901	1.35015e-05	0.000281531	3.72897
10423090	Amacr	-1.22484	10.6082	-5.49871	0.00117436	0.00636037	-1.23946
10465701	Lgals12	-1.22546	7.53467	-6.21134	0.000595983	0.00380955	-0.482951
10389627	Rad51c	-1.22546	5.92083	-22.5266	2.11477e-07	4.0613e-05	8.11481
10586880	Zfp280d	-1.22627	8.62949	-7.31481	0.000232184	0.00189679	0.570155
10529082	Mpv17	-1.22758	10.5911	-14.644	3.28573e-06	0.000124414	5.26607
10561055	Ceacam2	-1.2297	7.22989	-3.79412	0.00780955	0.0276295	-3.33335
10591224	Zfp560	-1.2304	5.89046	-8.78473	7.80187e-05	0.000870603	1.78702
10407081	Depdc1b	-1.23093	6.42159	-12.2376	1.01494e-05	0.000237411	4.04187
10401443	Fam161b	-1.23208	6.84236	-9.64608	4.41968e-05	0.000592472	2.41896
10396905	Plekhd1	-1.23321	7.43551	-15.4835	2.30958e-06	0.000104669	5.6438
10475293	Tubgcp4	-1.23433	9.97787	-21.424	2.91692e-07	4.46661e-05	7.79376
10604057	Sept6	-1.2355	8.67867	-13.7508	4.88604e-06	0.000152049	4.83789
10442904	Jmjd8	-1.2373	10.4757	-16.4003	1.60373e-06	8.71779e-05	6.03165
10358991	BC034090	-1.23806	8.1507	-13.9312	4.50094e-06	0.000146904	4.92672
10449225	Decr2	-1.2388	10.0332	-15.8424	1.99746e-06	9.69719e-05	5.79857
10416850	Scel	-1.23941	9.44393	-6.52158	0.00045161	0.00310789	-0.173149
10456922	Epg5	-1.24007	7.90664	-9.48326	4.90367e-05	0.000636251	2.30357
10553140	Tmem143	-1.24008	8.28349	-7.58665	0.000187325	0.00162097	0.809957
10460626	Rnaseh2c	-1.24046	9.05372	-17.3806	1.10884e-06	7.53964e-05	6.42066
10503359	Rbm12b2	-1.241	7.0617	-6.60028	0.000421599	0.00294806	-0.0963312
10589061	Dalrd3	-1.24105	10.1263	-20.7948	3.53006e-07	4.71942e-05	7.60136
10552320	Zfp788	-1.24194	7.56332	-11.8921	1.21347e-05	0.00026297	3.84612
10572613	Mrpl34	-1.24314	10.7669	-14.5165	3.47219e-06	0.000127945	5.20669
10554926	Ccdc90b	-1.24334	9.43623	-11.6916	1.34904e-05	0.000281468	3.72987
10550487	Mill1	-1.24629	6.03128	-12.9117	7.25639e-06	0.000194357	4.40828
10410311	Zfp456	-1.24698	7.71502	-6.81977	0.000349184	0.00255959	0.114222
10467153	Slc16a12	-1.24913	8.63853	-8.76189	7.92545e-05	0.000880437	1.76952
10438778	Tmem207	-1.24981	6.30407	-13.7935	4.79159e-06	0.000150184	4.85902
10494664	Wars2	-1.25008	8.20269	-14.024	4.31667e-06	0.000143559	4.97191
10473230	Nup35	-1.25067	9.75787	-7.4993	0.000200566	0.00170695	0.733681
10507635	Cldn19	-1.25101	9.27746	-16.1611	1.76042e-06	9.13314e-05	5.93283
10499620	Flad1///Lenep	-1.253	8.37139	-15.8828	1.96548e-06	9.63612e-05	5.81575
10493421	Fam189b	-1.25309	7.31952	-9.80966	3.98773e-05	0.000554898	2.53309
10365590	Ccdc53	-1.25318	10.1023	-9.33864	5.38494e-05	0.000678437	2.19954
10422312	Cldn10	-1.25377	8.71264	-6.99166	0.000302264	0.00230714	0.275452
10514255	Mllt3	-1.25564	9.35873	-19.9504	4.60172e-07	5.13527e-05	7.33176
10351277	Nme7	-1.25654	8.67533	-19.4654	5.38524e-07	5.52165e-05	7.1707
10524082	Gm15446///Zfp932	-1.25681	9.23737	-9.09393	6.32789e-05	0.000752249	2.0201
10543333	Aass	-1.25708	10.6779	-3.95898	0.00638243	0.0236517	-3.11252
10575840	Gm10617	-1.25717	6.27981	-20.8416	3.47968e-07	4.69167e-05	7.61591
10398147	Papola	-1.25759	11.0344	-11.0145	1.95379e-05	0.00035464	3.32227
10475280	Adal	-1.25778	7.65005	-19.7944	4.83853e-07	5.29306e-05	7.28045
10536176	Vps50	-1.259	7.87231	-11.3835	1.59274e-05	0.000312084	3.54732
10567108	Sox6	-1.2602	9.72556	-14.5503	3.42172e-06	0.000127344	5.22244
10514500	Cyp2j11	-1.26022	9.40219	-3.52684	0.0109276	0.0358377	-3.69925
10558134	Plekha1	-1.26101	10.3146	-19.031	6.22008e-07	5.89128e-05	7.02233
10507286	Ipp	-1.26372	7.11175	-7.34171	0.000227238	0.00186733	0.594209
10458262	Slc23a1	-1.26388	9.05122	-4.09666	0.00540973	0.0207965	-2.93107
10567289	Syt17	-1.26415	8.65688	-14.5262	3.45761e-06	0.000127773	5.21122
10379034	Tlcd1	-1.26471	9.04661	-8.30308	0.000109524	0.00110863	1.40899
10368683	Fam229b	-1.26557	6.59611	-16.1188	1.78998e-06	9.18427e-05	5.91516
10465336	Mrpl49	-1.26562	10.0024	-10.1199	3.29467e-05	0.000492148	2.74473
10545401	Vamp5	-1.26562	8.69428	-11.5332	1.4685e-05	0.000295844	3.63664
10520782	Zfp512	-1.26588	7.85233	-17.9705	8.96553e-07	6.88198e-05	6.64299
10479221	Gm14403	-1.26597	6.22927	-12.1697	1.05082e-05	0.000241944	4.00384
10554938	Rab30	-1.26639	7.28372	-16.3764	1.61864e-06	8.75521e-05	6.02185
10393021	Recql5	-1.2667	7.65974	-13.7691	4.84533e-06	0.000151188	4.84694
10596433	Glyctk	-1.26692	8.14427	-8.61227	8.79281e-05	0.000950072	1.65382
10345698	Rpl31-ps12///Rpl31///Clpb	-1.26696	6.45592	-10.0426	3.45342e-05	0.000505648	2.69259
10397561	Adck1	-1.26727	7.73495	-15.1564	2.64372e-06	0.000110908	5.49933
10398751	Zfyve21	-1.2678	9.23347	-6.24079	0.000580236	0.00373627	-0.453053
10410321	Zfp874a	-1.26869	8.21008	-6.49808	0.000461036	0.00315589	-0.196224
10561345	Zfp780b	-1.26912	7.37709	-5.57065	0.00109363	0.00604072	-1.16011
10531980	Gbp9	-1.26933	7.91162	-14.9707	2.85809e-06	0.000115605	5.41579
10379223	Lyrm9	-1.26981	7.51146	-6.47252	0.00047154	0.00320444	-0.221388
10543846	Slc35b4	-1.27145	9.72231	-11.7393	1.31527e-05	0.000276858	3.75771
10433088	Cbx5	-1.27195	10.2924	-15.3001	2.49051e-06	0.000108566	5.56321
10599696	Ddx26b	-1.27308	8.41179	-8.98607	6.80259e-05	0.000791095	1.93961
10402519	Atg2b	-1.27413	8.41097	-8.47006	9.71916e-05	0.00102035	1.54218
10543872	3110062M04Rik	-1.27481	6.76246	-14.5919	3.3606e-06	0.000125742	5.24184
10442651	Ift140	-1.27525	7.79621	-10.7222	2.3075e-05	0.000394145	3.13866
10367076	Prim1	-1.27551	7.34312	-9.25132	5.70167e-05	0.0007038	2.136
10468853	Sfxn4	-1.27575	7.14816	-14.5417	3.43451e-06	0.000127546	5.21843
10504064	Nudt2	-1.27597	8.38375	-18.5611	7.29571e-07	6.30843e-05	6.85734
10428960	Gsdmc2///Gsdmc3///Gsdmc4	-1.27635	6.76744	-5.40502	0.00128977	0.00684256	-1.34384
10432986	Aaas	-1.27642	9.37102	-8.12394	0.000124785	0.0012099	1.26348
10566514	Mrps36	-1.27703	8.97039	-14.0857	4.19893e-06	0.000141429	5.00178
10374777	Efemp1	-1.27714	9.63047	-10.9475	2.0291e-05	0.000362629	3.28056
10583179	Pgr	-1.27811	6.9941	-8.91683	7.12871e-05	0.000816993	1.88749
10597817	Cck	-1.2785	7.1001	-7.78442	0.000160871	0.00145095	0.979964
10465726	Slc22a26	-1.2787	6.7823	-4.49858	0.00339321	0.0144388	-2.41711
10385656	Zfp2	-1.28068	7.25204	-14.2024	3.98601e-06	0.000137182	5.05796
10443926	Zfp563	-1.28114	7.1617	-5.06796	0.00182408	0.00889893	-1.72932
10573626	Gpt2	-1.28312	7.78188	-10.1024	3.32991e-05	0.000495707	2.73294
10472970	Hoxd4	-1.28323	7.0799	-14.485	3.52016e-06	0.000128665	5.19192
10607877	Prps2	-1.28395	10.5248	-17.2301	1.17195e-06	7.68623e-05	6.36254
10550062	Zfp324	-1.28671	7.53803	-7.8716	0.000150582	0.00138765	1.05375
10518532	Tardbp	-1.28699	8.42945	-13.7694	4.84448e-06	0.000151188	4.84713
10587534	Bckdhb	-1.28729	9.6911	-8.93918	7.02155e-05	0.000807641	1.90435
10378549	Rtn4rl1	-1.28775	8.21034	-15.5693	2.23014e-06	0.000102539	5.68116
10382022	Taco1	-1.28783	8.22906	-8.80745	7.68106e-05	0.000861548	1.8044
10532504	Hscb	-1.28786	7.525	-17.2114	1.18004e-06	7.69228e-05	6.35531
10390635	Mien1	-1.28791	10.6311	-13.142	6.49469e-06	0.000181914	4.52901
10497300	Zfand1	-1.28892	8.70585	-21.3683	2.96593e-07	4.50199e-05	7.77702
10382653	Myo15b	-1.28892	8.81072	-4.13218	0.00518621	0.0201265	-2.88469
10349562	AA986860	-1.28936	8.92416	-11.9343	1.18695e-05	0.000259978	3.87035
10545346	Ptcd3	-1.29046	8.46729	-10.1914	3.15523e-05	0.000481906	2.79262
10410295	Zfp595	-1.29047	6.29496	-6.86994	0.000334684	0.00248794	0.16161
10404061	Hist1h2bb	-1.29106	8.88906	-22.4904	2.13672e-07	4.07829e-05	8.10457
10474223	Cd59b	-1.29119	7.8846	-10.9147	2.06704e-05	0.000368085	3.26013
10388227	Cyb5d2	-1.29177	8.06754	-11.1274	1.83424e-05	0.000341501	3.39187
10590191	Wdr48	-1.29236	10.0708	-11.7999	1.27377e-05	0.000270471	3.79291
10572949	Nr3c2	-1.29271	9.52458	-13.3871	5.78304e-06	0.000168413	4.65513
10423005	Ugt3a1	-1.29285	10.0318	-4.03367	0.00583277	0.0220639	-3.01375
10356339	Pde6d	-1.2929	11.1395	-12.6494	8.25199e-06	0.000209372	4.26808
10410513	Slc6a18	-1.29316	9.02428	-4.00012	0.00607295	0.0227523	-3.05802
10382890	Sec14l1	-1.29317	11.1423	-8.46736	9.73777e-05	0.00102138	1.54005
10348194	Efhd1	-1.29362	11.7979	-26.1058	8.20509e-08	3.03546e-05	9.03346
10538970	Krcc1	-1.29392	8.81106	-9.20652	5.87238e-05	0.000716728	2.1032
10392142	Cd79b	-1.294	8.52222	-7.09853	0.000276721	0.00216543	0.374101
10558754	Athl1	-1.29467	9.02075	-18.2848	8.02783e-07	6.60237e-05	6.75805
10412960	Fam149b	-1.29629	9.48463	-21.9855	2.47143e-07	4.2524e-05	7.95975
10382532	Slc16a5	-1.29726	9.25724	-8.50654	9.47129e-05	0.00100068	1.57098
10524105	Chfr	-1.29837	8.80183	-9.79759	4.01789e-05	0.000558424	2.52473
10506050	Nfia	-1.29909	8.43803	-9.23189	5.77502e-05	0.000709578	2.12179
10494395	Hist1h2al///Hist1h2ao///Hist2h2ab///Hist1h3a///Hist2h2aa2///Hist1h2ai///Hist2h2ac///Hist1h2af///Hist1h2ab///Hist1h2ap///Hist1h2an///Hist1h2ak///Hist1h2ah///Hist1h2ag///Hist1h2ae///Hist1h2ad///Hist1h2ac///Hist1h2aa///Hist2h3b///Hist1h3i///Hist1h3h///Hist1h3e///Hist1h3b///Hist1h3d///Hist1h3c///Hist1h3f///H2afj///Hist1h3g///Hist2h3c2///H2afx///Hist2h2aa1///Hist2h3c1///Hist1h3d	-1.30061	10.6106	-9.09744	6.31312e-05	0.000750749	2.0227
10450614	2310061I04Rik	-1.30063	9.70207	-10.1311	3.2724e-05	0.000490085	2.75224
10431147	Ldoc1l	-1.30063	8.94611	-14.8397	3.0214e-06	0.000119252	5.35617
10406877	Serf1	-1.30152	8.93799	-12.7006	8.04572e-06	0.000206094	4.2957
10413640	Nek4	-1.3028	8.69497	-13.8826	4.60118e-06	0.000148141	4.9029
10430474	Baiap2l2	-1.30291	8.34675	-7.38647	0.000219272	0.00181777	0.634074
10571752	Dctd	-1.30301	9.3039	-11.8046	1.27064e-05	0.000270302	3.79561
10507137	Pdzk1ip1	-1.30468	11.1512	-13.8328	4.70649e-06	0.000149678	4.87841
10550935	Xrcc1	-1.30541	8.53544	-12.7356	7.90854e-06	0.000203859	4.31446
10487011	Gatm	-1.30648	11.1744	-4.87223	0.00224639	0.0104988	-1.96048
10488797	Pxmp4	-1.30752	9.77187	-10.1216	3.29119e-05	0.000491838	2.7459
10558600	Mtg1	-1.30833	7.50082	-15.2282	2.56589e-06	0.000110192	5.53131
10462231	Dmrt2	-1.30849	8.1226	-11.3386	1.63228e-05	0.00031786	3.52034
10471058	Cstad	-1.30902	6.33046	-12.5422	8.7032e-06	0.000215934	4.20995
10586724	Ice2	-1.30939	7.00196	-11.0732	1.89054e-05	0.000347831	3.35855
10396740	Gphn	-1.30979	9.62885	-14.1449	4.08941e-06	0.000139361	5.03032
10456727	Dym	-1.30996	10.0505	-18.7928	6.74053e-07	6.15548e-05	6.93931
10499705	Hax1	-1.31084	9.55181	-15.4525	2.3391e-06	0.00010481	5.63024
10390574	Fbxl20	-1.31179	8.85969	-10.1991	3.14052e-05	0.0004809	2.7978
10603182	Arhgap6	-1.31309	8.64667	-17.6637	1.00049e-06	7.2178e-05	6.5284
10345016	Tfap2b	-1.31361	10.2904	-5.7484	0.000919657	0.00529435	-0.966997
10444394	Pbx2	-1.31513	9.68482	-8.05563	0.000131232	0.00125423	1.20726
10381702	Hexim2	-1.31581	7.84674	-15.7962	2.03475e-06	9.80969e-05	5.77888
10439321	Slc15a2	-1.31657	7.70084	-3.21195	0.0164577	0.0492146	-4.14181
10512411	Fancg	-1.3192	6.87558	-10.8369	2.16056e-05	0.000378888	3.2113
10549842	Zfp667	-1.31969	7.19149	-8.97192	6.86782e-05	0.000796283	1.92899
10471337	Pomt1	-1.31977	7.88593	-15.9227	1.93448e-06	9.56018e-05	5.83266
10351781	Kcnj10	-1.32053	9.39297	-7.76603	0.000163143	0.00146569	0.964305
10508228	Zmym6	-1.32059	7.31228	-14.415	3.62946e-06	0.000130465	5.15899
10397719	Tdp1	-1.32138	8.82623	-11.6234	1.39908e-05	0.000287328	3.68987
10487748	4930402H24Rik	-1.32224	9.84419	-12.2907	9.87854e-06	0.000232494	4.07147
10518642	Ube4b	-1.32244	10.2915	-19.475	5.36839e-07	5.52165e-05	7.17391
10361139	Traf5	-1.32308	8.99621	-8.9935	6.76861e-05	0.000788197	1.94519
10498795	Zfp114///Zfp109///Zfp111///Zfp108///Zfp94///Zfp93	-1.32315	9.89914	-16.9443	1.30346e-06	7.99901e-05	6.25064
10552845	Pih1d1	-1.32338	8.67368	-15.9516	1.91235e-06	9.53706e-05	5.84489
10474159	Apip	-1.3237	8.53385	-11.9127	1.20044e-05	0.000261291	3.85796
10553913	Mcee	-1.32622	11.2198	-20.5231	3.83996e-07	4.80875e-05	7.51607
10396699	Fntb	-1.32697	8.41401	-15.6049	2.19815e-06	0.000101478	5.69657
10346191	Stat1	-1.32758	9.13618	-10.5942	2.48511e-05	0.000411736	3.05674
10476819	Kiz	-1.32838	8.43613	-21.9585	2.49093e-07	4.2524e-05	7.9519
10409970	Zfp935	-1.32851	7.98597	-5.26408	0.00148822	0.00762427	-1.50311
10455457	Npy6r	-1.32904	9.18503	-4.06154	0.00564121	0.0214915	-2.97709
10579486	Ushbp1	-1.32989	7.92219	-10.789	2.22063e-05	0.000385511	3.18103
10505954	Tek	-1.33113	9.43967	-11.0925	1.87031e-05	0.00034489	3.37041
10363669	Dnajc12	-1.3313	8.89574	-10.3609	2.85063e-05	0.000451726	2.90499
10481312	Spaca9	-1.33297	6.87746	-18.6513	7.07363e-07	6.28388e-05	6.88938
10444524	Ehmt2	-1.33314	9.44716	-21.4523	2.89231e-07	4.45299e-05	7.80228
10456140	Sh3tc2	-1.33375	8.01253	-9.70514	4.25783e-05	0.000579265	2.46037
10479726	Pcmtd2	-1.33397	9.53584	-17.1438	1.20998e-06	7.69228e-05	6.32897
10591544	Yipf2	-1.3358	7.80537	-17.5546	1.04072e-06	7.34343e-05	6.48713
10345967	Bivm	-1.33892	8.37992	-12.8778	7.3768e-06	0.000195929	4.39035
10437292	Slx4	-1.34051	8.54884	-8.63898	8.63031e-05	0.000937761	1.6746
10406026	Mrpl36	-1.34057	10.4219	-11.8678	1.22903e-05	0.000265086	3.83214
10569152	Pddc1	-1.3411	9.95494	-13.3459	5.89615e-06	0.000170746	4.63409
10494402	Hist1h3a///Hist2h3b///Hist1h3i///Hist1h3h///Hist1h3e///Hist1h3b///Hist1h3d///Hist1h3c///Hist1h3f///Hist1h3g///Hist2h3c2///Hist2h3c1///Hist1h3d	-1.34255	9.67847	-10.3827	2.81398e-05	0.000448862	2.91931
10552440	Zfp719	-1.34328	8.37652	-3.24381	0.0157794	0.0476493	-4.09652
10403750	Mplkip	-1.34332	8.43408	-18.6638	7.0433e-07	6.27757e-05	6.89383
10542896	Bicd1	-1.34338	7.61708	-10.1713	3.19361e-05	0.000484487	2.77923
10409021	Tpmt	-1.34405	10.211	-9.92834	3.70454e-05	0.000528394	2.61479
10568328	Vkorc1	-1.34532	9.24008	-12.3163	9.75061e-06	0.000230755	4.08573
10439276	Fam162a	-1.34568	9.7585	-12.2225	1.02277e-05	0.000238495	4.03346
10474077	Gm10804	-1.3473	6.84302	-5.5212	0.00114843	0.00625698	-1.21459
10590690	Dync2h1	-1.34738	6.91411	-5.15644	0.00166303	0.00828298	-1.6266
10568568	Oat	-1.34891	11.7239	-19.583	5.1821e-07	5.47507e-05	7.21016
10590479	Zkscan7	-1.35204	5.98655	-17.7234	9.79217e-07	7.12083e-05	6.55088
10376929	Tvp23b	-1.35243	8.28024	-9.66424	4.36917e-05	0.000588653	2.43172
10458386	Ndufa2	-1.35275	11.1802	-19.4501	5.41235e-07	5.52165e-05	7.16554
10373826	Gal3st1	-1.35363	7.49585	-26.934	6.71201e-08	2.89909e-05	9.22268
10369993	Gstt3///Gstt3	-1.35374	11.0769	-10.7251	2.30363e-05	0.000394066	3.14051
10527832	Pds5b	-1.35474	9.37221	-14.0678	4.23262e-06	0.000141876	4.99315
10569611	Fadd	-1.35485	8.67588	-9.99005	3.56642e-05	0.000515698	2.65691
10487700	Lzts3	-1.35524	9.14354	-15.834	2.00423e-06	9.70292e-05	5.79497
10433910	Top3b	-1.35574	9.90277	-15.6606	2.14909e-06	0.000100189	5.72064
10379989	Ska2	-1.35599	9.33639	-9.13791	6.14531e-05	0.000737666	2.05267
10410287	Zfp458	-1.35784	8.95698	-3.66633	0.00915788	0.0312331	-3.5071
10552812	Irf3	-1.35785	8.92424	-11.8049	1.27044e-05	0.000270302	3.79578
10371293	1190007I07Rik	-1.35878	8.1453	-12.0953	1.0918e-05	0.000247398	3.96194
10534085	Phkg1	-1.35882	6.61307	-10.0793	3.37701e-05	0.000499935	2.71738
10429666	Pycrl	-1.35889	8.55059	-21.0779	3.2375e-07	4.53771e-05	7.68878
10427293	Hoxc6	-1.35916	8.00792	-11.8371	1.24902e-05	0.000267011	3.81444
10449926	Zfp799	-1.36111	7.1865	-5.70795	0.000956316	0.0054549	-1.01058
10459879	Slc14a2	-1.36198	11.095	-6.87912	0.000332105	0.00247386	0.170255
10608107	Uty	-1.36199	7.5666	-5.57471	0.00108926	0.00603005	-1.15565
10479324	Mtg2	-1.36236	8.22811	-22.3268	2.2391e-07	4.07829e-05	8.05809
10562651	EU599041///Gm2381///Zfp975///Zfp976	-1.36251	6.81084	-9.30925	5.48923e-05	0.000686104	2.17822
10400143	Stxbp6	-1.36306	10.1429	-17.6162	1.01778e-06	7.26448e-05	6.51047
10425293	Cby1	-1.36373	8.45786	-11.2559	1.70817e-05	0.000326625	3.47031
10450451	Prrc2a	-1.36421	10.3904	-24.3999	1.26667e-07	3.55076e-05	8.61737
10381311	Wnk4	-1.36458	9.16502	-12.4937	8.91686e-06	0.000218817	4.18346
10385540	Olfr1396	-1.36607	5.88343	-17.6564	1.00311e-06	7.2178e-05	6.52566
10446334	Glcci1	-1.36699	9.7832	-6.61099	0.000417694	0.00292841	-0.085934
10551815	Zfp260	-1.36845	8.80387	-11.3123	1.65593e-05	0.000320491	3.5045
10606026	Zmym3	-1.36853	8.91038	-21.3241	3.00551e-07	4.52257e-05	7.76369
10535904	Hsph1	-1.36869	10.5657	-8.60325	8.84851e-05	0.000953956	1.64678
10557816	Bckdk	-1.36952	10.1135	-12.1652	1.05324e-05	0.000241944	4.00132
10554895	Crebzf	-1.37087	8.20507	-4.0596	0.00565435	0.0215345	-2.97964
10370072	Prmt2	-1.37274	8.49281	-12.9129	7.25211e-06	0.000194357	4.40893
10563314	Dhdh	-1.3728	7.94285	-10.625	2.44101e-05	0.000408323	3.07652
10404521	Bphl	-1.37297	9.05279	-5.94067	0.00076574	0.00460202	-0.762699
10449177	A930017K11Rik///Nhlrc4	-1.37305	8.8863	-10.9117	2.0706e-05	0.000368154	3.25823
10373944	Zmat5	-1.37315	9.67777	-11.6696	1.36496e-05	0.000283115	3.71699
10451818	Sult1c2	-1.37379	8.68428	-4.52806	0.0032822	0.0140764	-2.38035
10453373	Prepl	-1.37519	9.75037	-16.0093	1.86903e-06	9.40196e-05	5.86925
10468668	Afap1l2	-1.37839	8.15538	-14.47	3.54335e-06	0.00012916	5.18485
10359582	Fmo2	-1.37877	10.8339	-8.0899	0.000127951	0.00123168	1.23551
10426550	Tmem106c	-1.37964	8.73223	-12.0698	1.10626e-05	0.000249537	3.94752
10603598	Rpgr	-1.38074	7.81529	-20.5433	3.81588e-07	4.80875e-05	7.52245
10540248	Mitf	-1.38076	8.59977	-14.2677	3.87242e-06	0.000134875	5.08915
10423068	Rad1	-1.38186	7.68959	-5.5928	0.00107004	0.00594756	-1.13582
10441956	Fam120b	-1.38478	7.96146	-21.656	2.72247e-07	4.37081e-05	7.86299
10433597	Snx29	-1.38493	8.85741	-7.35932	0.000224066	0.0018465	0.609913
10418747	Hacl1	-1.38498	8.53828	-8.99699	6.75269e-05	0.000786871	1.94781
10352000	Kmo	-1.38555	8.50676	-3.47932	0.0116133	0.0376109	-3.76528
10471474	Ak1	-1.39083	9.0575	-12.8508	7.47442e-06	0.000198027	4.37602
10508249	Gm12942	-1.39123	8.13431	-19.2536	5.77499e-07	5.71724e-05	7.09885
10483439	Lrp2	-1.39215	11.1802	-4.98185	0.00199779	0.00954808	-1.83034
10434029	Lztr1	-1.39295	9.83196	-11.9108	1.20163e-05	0.000261382	3.85687
10566767	St5	-1.39403	9.31996	-16.6304	1.46788e-06	8.48978e-05	6.12529
10357220	Tmem177	-1.39626	8.1932	-7.63573	0.000180325	0.00157688	0.85249
10461487	Cyb561a3	-1.3963	7.67159	-22.4684	2.15015e-07	4.07829e-05	8.09835
10402409	Serpina1e///Serpina1d///Serpina1c///Serpina1b///Serpina1a	-1.39656	8.22024	-4.46442	0.00352714	0.0148873	-2.45987
10344801	Cspp1	-1.39805	7.45806	-4.99117	0.00197813	0.00947107	-1.81936
10403664	B3galnt2	-1.39934	7.52374	-16.9047	1.32298e-06	8.02292e-05	6.23497
10544629	Tra2a	-1.3996	9.3047	-12.1744	1.04827e-05	0.000241803	4.0065
10540405	Setmar	-1.40005	7.72332	-15.1398	2.6622e-06	0.000111224	5.49187
10370766	Gamt	-1.40028	7.78004	-9.61585	4.50526e-05	0.000599885	2.39767
10605315	Lage3	-1.40112	9.66049	-11.1836	1.77779e-05	0.000336187	3.42631
10363860	Slc16a9	-1.40131	8.45188	-7.68911	0.000173048	0.00153019	0.898489
10601595	Gm2411///Cldn34c4///Cldn34c1	-1.40158	5.77336	-7.71448	0.000169707	0.00150795	0.920258
10479047	Pck1	-1.40372	10.7678	-3.83028	0.0074688	0.0266867	-3.28459
10368083	Ccdc28a	-1.40549	7.28766	-23.6414	1.55135e-07	3.75837e-05	8.42
10347639	Gmppa	-1.40573	9.65076	-19.8539	4.74659e-07	5.2545e-05	7.30008
10376455	Hist3h2a	-1.40794	10.4606	-16.7539	1.40053e-06	8.23727e-05	6.17489
10588357	Acad11	-1.40896	10.1449	-6.52651	0.000449659	0.00309953	-0.168312
10572870	Hmgxb4	-1.40899	8.01786	-14.1025	4.16752e-06	0.000141055	5.00989
10547075	Efcab12	-1.41023	7.10292	-12.9483	7.12858e-06	0.000192234	4.42764
10604405	Aifm1///Aifm1	-1.41048	9.74573	-9.99416	3.55743e-05	0.000515698	2.6597
10359118	Tdrd5	-1.41072	8.31241	-6.7052	0.00038505	0.00275115	0.00498079
10439960	Cep97	-1.41146	6.92882	-21.5457	2.81299e-07	4.38473e-05	7.83019
10605884	Ophn1	-1.41294	8.16115	-20.5634	3.79208e-07	4.80875e-05	7.5288
10545009	Pyurf	-1.41314	9.27129	-20.5783	3.77452e-07	4.80875e-05	7.53351
10606902	Tmsb15b2///Tmsb15b1///Tmsb15l	-1.41428	7.20795	-23.6281	1.55698e-07	3.75837e-05	8.41646
10568131	Pagr1a	-1.4146	9.55434	-15.2526	2.54001e-06	0.000109542	5.54216
10457628	Chst9	-1.41484	5.52736	-12.9177	7.23526e-06	0.000194357	4.41146
10545940	Gmcl1	-1.41589	9.67056	-17.9116	9.155e-07	6.92007e-05	6.62117
10356020	Dock10	-1.41728	6.88031	-6.24163	0.000579796	0.00373492	-0.452205
10551423	Zfp626	-1.41775	7.59796	-3.36238	0.0135089	0.0422704	-3.92895
10390001	Mycbpap	-1.42004	7.16365	-14.1831	4.02042e-06	0.000137956	5.04868
10461237	Bscl2	-1.42214	9.95748	-13.1606	6.43731e-06	0.000180452	4.53866
10354777	Satb2	-1.424	9.13959	-10.8064	2.19856e-05	0.000382971	3.19205
10505705	Sh3gl2	-1.4247	9.54075	-15.515	2.28001e-06	0.000104007	5.65755
10591884	Glb1l2	-1.42627	8.42782	-7.22765	0.000249072	0.0020054	0.491716
10421418	Dmtn	-1.4276	9.94997	-27.2992	6.15492e-08	2.89115e-05	9.30365
10538087	Lrrc61	-1.42768	9.55403	-12.6537	8.23418e-06	0.000209225	4.27044
10431792	Pus7l	-1.42882	7.62868	-15.3227	2.4674e-06	0.000108137	5.57318
10531304	Cdkl2	-1.42884	7.36603	-17.7922	9.55351e-07	7.05053e-05	6.57667
10422387	Oxgr1	-1.42891	7.46385	-20.4347	3.94747e-07	4.813e-05	7.48802
10475362	Wdr76	-1.42987	7.02674	-10.9864	1.98501e-05	0.000357692	3.30479
10488291	Rbbp9	-1.43047	10.3865	-14.2444	3.91254e-06	0.000136	5.07803
10394527	Ttc32	-1.43051	8.22114	-21.2668	3.0577e-07	4.53771e-05	7.74636
10469559	Msrb2	-1.43068	9.07718	-18.4138	7.67584e-07	6.41375e-05	6.80464
10514713	Wdr78	-1.43098	6.82697	-24.0539	1.38831e-07	3.6284e-05	8.52833
10596231	Dnajc13///Dnajc13	-1.43213	9.78242	-6.22084	0.000590852	0.0037875	-0.473297
10568374	9130023H24Rik	-1.4324	9.05673	-6.76955	0.000364414	0.00264006	0.0665236
10552945	Gys1	-1.43319	9.56524	-16.1515	1.7671e-06	9.14055e-05	5.92881
10353871	Lman2l	-1.43662	8.48507	-15.1963	2.60013e-06	0.000110595	5.51713
10568017	Slx1b	-1.4381	7.71746	-8.28237	0.000111174	0.00111803	1.39231
10494565	Fmo5	-1.43832	8.89962	-6.00101	0.000723606	0.00440577	-0.699545
10415159	Thtpa	-1.43975	8.12063	-16.6225	1.47232e-06	8.50133e-05	6.12209
10384838	Eml6	-1.44001	7.22108	-16.0893	1.81089e-06	9.18427e-05	5.90282
10574780	Hsd11b2	-1.44033	12.0486	-12.2101	1.02927e-05	0.000238993	4.02653
10571567	Sorbs2	-1.44043	10.1126	-16.4469	1.57504e-06	8.70729e-05	6.05076
10394498	Wdr35	-1.44221	8.36002	-12.738	7.8989e-06	0.000203835	4.3158
10439114	Iqcg	-1.44237	6.06312	-20.5182	3.8459e-07	4.80875e-05	7.5145
10561787	Zfp27	-1.44238	8.03344	-7.6384	0.000179953	0.00157442	0.854797
10542040	Parp11	-1.44339	7.3763	-15.4708	2.32157e-06	0.00010481	5.63827
10417544	Acox2	-1.44455	8.60182	-3.365	0.0134629	0.0421733	-3.92526
10488623	Sox12	-1.44504	8.5109	-15.3585	2.43125e-06	0.000107246	5.58896
10385716	0610009B22Rik	-1.44576	10.3789	-19.4796	5.36031e-07	5.52165e-05	7.17546
10452404	Nudt12	-1.44688	8.76165	-19.4028	5.49731e-07	5.55484e-05	7.14953
10559681	Shisa7	-1.44695	8.77179	-19.9676	4.57646e-07	5.13527e-05	7.33738
10407012	Srek1ip1	-1.4486	9.51874	-9.43086	5.07212e-05	0.000652022	2.26604
10447100	Morn2	-1.44923	10.0618	-22.1397	2.3632e-07	4.16979e-05	8.0044
10596481	Abhd14a	-1.45104	8.59159	-13.707	4.9851e-06	0.000154165	4.81615
10377622	Neurl4	-1.45128	8.8057	-19.9452	4.60933e-07	5.13527e-05	7.33007
10528583	Cdk5	-1.45129	9.702	-16.839	1.35612e-06	8.08553e-05	6.20889
10592099	Dcps	-1.45158	9.16242	-13.8795	4.60761e-06	0.00014816	4.90139
10558220	Pstk	-1.45374	7.78164	-18.767	6.80007e-07	6.15548e-05	6.93021
10382300	Map2k6	-1.45435	7.16543	-18.5866	7.23214e-07	6.30048e-05	6.86642
10415262	Dcaf11	-1.45473	10.5908	-21.6479	2.729e-07	4.37081e-05	7.86059
10593887	Neil1	-1.45506	6.98154	-17.1426	1.21049e-06	7.69228e-05	6.32853
10501963	Ugt8a	-1.45562	9.19965	-9.69944	4.27315e-05	0.00058044	2.45639
10465508	Gpr137	-1.45597	8.65093	-24.1769	1.3436e-07	3.60059e-05	8.56016
10458560	Fgf1	-1.45623	9.87902	-13.9072	4.55016e-06	0.000147274	4.91496
10390103	Pdk2	-1.4588	11.124	-17.3044	1.14029e-06	7.6216e-05	6.39131
10346410	Aox3	-1.4594	6.06516	-5.0836	0.00179438	0.00878365	-1.71108
10490690	Uckl1	-1.45973	8.69503	-14.2331	3.93227e-06	0.000136311	5.0726
10598872	Rbm10	-1.45994	8.66149	-19.1971	5.88447e-07	5.74562e-05	7.07951
10568638	Uros	-1.46165	6.84935	-15.0828	2.72644e-06	0.000112704	5.46634
10383564	Fn3k///Fn3k	-1.46323	6.71792	-20.0981	4.38972e-07	5.04829e-05	7.37991
10465580	Nudt22	-1.46385	9.39524	-12.5	8.88863e-06	0.000218353	4.18692
10487476	1500011K16Rik	-1.46407	8.60446	-11.4148	1.5658e-05	0.000308718	3.56609
10487564	Zc3h8	-1.46436	6.39114	-13.4434	5.63255e-06	0.00016609	4.68375
10361712	Shprh	-1.46736	8.38713	-9.69489	4.28543e-05	0.000581301	2.4532
10404496	Nqo2	-1.46766	9.68495	-17.9845	8.92142e-07	6.88198e-05	6.64814
10568376	BC017158	-1.47001	8.81155	-16.901	1.32484e-06	8.02292e-05	6.23349
10373400	Myl6b	-1.4704	7.24655	-18.0313	8.77491e-07	6.82362e-05	6.6654
10517727	Klhdc7a	-1.47087	7.546	-9.7232	4.2097e-05	0.000575193	2.47299
10591660	Epor	-1.47181	9.09522	-17.3902	1.10498e-06	7.53964e-05	6.42432
10579500	Abhd8	-1.47264	8.08373	-16.3124	1.65934e-06	8.84643e-05	5.99554
10452701	Smchd1	-1.474	9.39316	-11.1252	1.83649e-05	0.000341737	3.39052
10546031	Aplf	-1.47426	7.43764	-20.4466	3.93285e-07	4.813e-05	7.49179
10442262	Zfp758	-1.47519	7.32174	-5.7973	0.000877436	0.0051131	-0.914589
10542880	Mettl20	-1.4753	8.18458	-10.6572	2.39582e-05	0.000403677	3.09717
10515735	Szt2	-1.47541	7.51569	-8.01454	0.000135294	0.00128242	1.17325
10370920	Btbd2	-1.47546	10.2683	-12.7828	7.72735e-06	0.000201595	4.33974
10587150	Myo5c	-1.48004	8.6101	-17.6455	1.00709e-06	7.2178e-05	6.52152
10444114	Vps52	-1.48068	8.81445	-15.8162	2.01856e-06	9.75874e-05	5.78738
10438672	Tbccd1	-1.48075	9.21108	-17.5824	1.03029e-06	7.32373e-05	6.49767
10397763	9030617O03Rik	-1.48118	8.27903	-5.41819	0.00127281	0.00677323	-1.3291
10422028	Tbc1d4	-1.48282	8.68179	-12.9946	6.97102e-06	0.000189479	4.45198
10416709	Tdrd3	-1.4829	9.27775	-20.5278	3.8344e-07	4.80875e-05	7.51754
10350594	Ivns1abp	-1.48327	11.4096	-20.1931	4.25936e-07	4.98351e-05	7.41064
10522467	Rasl11b	-1.48341	9.7336	-11.5779	1.43365e-05	0.000291497	3.66304
10531869	Mapk10	-1.4859	7.22507	-24.2642	1.31287e-07	3.60059e-05	8.58263
10514956	Scp2	-1.48652	8.62625	-12.742	7.88348e-06	0.000203817	4.31793
10596931	Wdr6	-1.48699	9.33917	-16.023	1.85894e-06	9.37834e-05	5.875
10377380	Ctc1	-1.48908	8.90491	-15.8109	2.02285e-06	9.76587e-05	5.78513
10388185	Smtnl2	-1.4895	9.95228	-14.7436	3.14802e-06	0.000122126	5.31209
10471967	Mbd5	-1.48986	8.18373	-14.4045	3.64615e-06	0.00013093	5.15405
10349431	Acmsd	-1.49091	8.3867	-3.5024	0.0112747	0.0367722	-3.73318
10593526	Atm	-1.49143	7.29042	-7.47263	0.000204817	0.00173222	0.710253
10396079	Klhdc1	-1.49287	5.89586	-18.5105	7.42387e-07	6.35601e-05	6.83928
10460461	Rbm4b	-1.49394	8.80573	-18.5144	7.41392e-07	6.35601e-05	6.84067
10400748	Cdkl1	-1.49514	11.501	-14.8488	3.00972e-06	0.000119019	5.36033
10601778	Armcx3	-1.49583	7.69114	-17.1658	1.20014e-06	7.69228e-05	6.33756
10483819	Ttc30b	-1.49703	6.5402	-9.60389	4.53964e-05	0.000603433	2.38923
10379321	Rab11fip4	-1.4978	8.82233	-15.3927	2.39722e-06	0.000106421	5.60402
10379710	E230016K23Rik	-1.49922	6.60005	-18.5171	7.40704e-07	6.35601e-05	6.84164
10347552	Stk16	-1.50143	10.1871	-20.6311	3.71318e-07	4.80875e-05	7.55013
10347106	Rpe	-1.50148	9.42676	-11.5331	1.46858e-05	0.000295844	3.63659
10547793	Rnu7	-1.5015	5.46588	-24.2292	1.3251e-07	3.60059e-05	8.57363
10508974	Pafah2	-1.50176	8.62425	-9.07397	6.41282e-05	0.000758712	2.00527
10571621	Ufsp2	-1.50222	9.49124	-13.0572	6.7639e-06	0.000186831	4.48482
10410328	Zfp874b	-1.50227	6.70549	-5.18232	0.00161899	0.00811712	-1.59676
10557738	Ctf1	-1.50384	7.68489	-11.5817	1.43073e-05	0.000291172	3.66529
10487371	Ciao1	-1.50623	9.4511	-8.89061	7.25685e-05	0.000826501	1.86766
10526853	Fam20c	-1.50695	8.97489	-14.7099	3.19384e-06	0.000123216	5.29656
10411147	Bhmt2	-1.50717	8.38452	-3.83854	0.00739329	0.0264802	-3.27348
10584862	Scn4b	-1.50763	7.52189	-7.72191	0.000168742	0.0015032	0.926625
10544837	Tril	-1.50837	7.90229	-10.4633	2.68317e-05	0.000434641	2.97196
10554463	Hddc3	-1.50992	9.98404	-14.2211	3.95313e-06	0.000136575	5.0669
10445430	Mrpl14	-1.51019	9.40409	-10.6867	2.3552e-05	0.000400327	3.11606
10445251	Adgrf1	-1.51372	7.42197	-4.58893	0.0030655	0.0133346	-2.30483
10514650	Itgb3bp	-1.51475	6.53736	-10.2579	3.03142e-05	0.000469992	2.83694
10446965	Rasgrp3	-1.51523	9.4765	-7.29786	0.000235364	0.00191778	0.554958
10545065	Gprin3	-1.51574	8.22225	-9.84955	3.88987e-05	0.000545209	2.56065
10579852	Mmaa	-1.51619	7.36723	-20.9203	3.39675e-07	4.67489e-05	7.6403
10591668	Rgl3	-1.51689	9.72129	-20.5	3.86778e-07	4.813e-05	7.50874
10362892	Pam16	-1.51694	10.285	-23.7091	1.52313e-07	3.75837e-05	8.43795
10508112	Lsm10	-1.51695	8.78643	-19.0491	6.18239e-07	5.878e-05	7.0286
10439092	Rubcn	-1.51881	9.1918	-16.84	1.3556e-06	8.08553e-05	6.20929
10458122	Nme5	-1.52017	7.13827	-16.281	1.67977e-06	8.91791e-05	5.98257
10469070	Nudt5	-1.52061	9.13438	-10.0373	3.46473e-05	0.000506452	2.68896
10426722	Prpf40b	-1.52235	7.31212	-14.3736	3.69594e-06	0.000132308	5.13943
10360914	Lyplal1	-1.52338	9.16534	-18.6185	7.15342e-07	6.29501e-05	6.87776
10449163	Pigq///Pigq	-1.52413	10.5674	-24.5081	1.2312e-07	3.48468e-05	8.64486
10496130	Tbck	-1.52624	10.2328	-12.502	8.87976e-06	0.000218289	4.18801
10593937	Mpi	-1.52725	9.44886	-11.8542	1.23787e-05	0.000265751	3.82428
10405938	Zfp273	-1.52763	6.19925	-4.90641	0.00216534	0.0101877	-1.91971
10374228	Gm11992	-1.52835	7.66888	-6.17169	0.000617954	0.00391544	-0.523371
10470614	Ak8	-1.52845	7.40365	-11.3622	1.61131e-05	0.000314835	3.53457
10479228	Zfp971	-1.52984	9.62869	-14.7799	3.09945e-06	0.000121193	5.32879
10541333	Slc6a12	-1.53121	8.42627	-6.63467	0.000409204	0.00288518	-0.0629918
10485013	1110051M20Rik	-1.53152	8.53918	-11.5416	1.46191e-05	0.000295271	3.64158
10583847	Bbs9	-1.53183	8.95979	-11.156	1.80529e-05	0.000339282	3.4094
10405927	Zfp455	-1.53397	6.21668	-4.93127	0.00210846	0.00997685	-1.89018
10440989	Kcne1	-1.53452	9.98647	-13.1399	6.50124e-06	0.000181951	4.52791
10456798	Hdhd2	-1.5348	8.80732	-25.8939	8.64654e-08	3.06687e-05	8.98375
10476939	Zfp442///Zfp937///3300002I08Rik	-1.53592	9.13234	-6.96097	0.000310089	0.00235086	0.246896
10485597	Depdc7	-1.53595	8.48738	-5.53335	0.00113469	0.00619666	-1.20118
10552681	Josd2	-1.53735	8.07164	-12.7965	7.67547e-06	0.000200991	4.34709
10588137	Dzip1l	-1.53821	8.33316	-15.4585	2.33331e-06	0.00010481	5.63289
10348471	Mlph	-1.53862	9.22598	-6.83627	0.000344338	0.00253237	0.129839
10545436	Elmod3	-1.53962	8.68655	-24.1582	1.35027e-07	3.60059e-05	8.55535
10540679	Il17re	-1.54186	9.59743	-14.6367	3.29609e-06	0.000124535	5.26268
10395058	Adi1	-1.54305	10.1763	-10.1714	3.19349e-05	0.000484487	2.77927
10598236	Nudt11	-1.54443	6.93966	-20.1384	4.33396e-07	5.01369e-05	7.39295
10464858	Bbs1	-1.54683	8.77698	-9.52871	4.76272e-05	0.000623549	2.33596
10448247	Zfp40	-1.54717	6.9008	-8.14292	0.000123058	0.00119884	1.27902
10411532	Mccc2	-1.54984	9.25037	-6.69108	0.000389753	0.00277505	-0.00858173
10418210	Tmem254b///Tmem254c///Tmem254a	-1.55003	11.3611	-7.70112	0.000171458	0.00151999	0.908802
10370376	Pfkl	-1.55163	9.96072	-15.9273	1.93091e-06	9.56018e-05	5.83462
10400383	2700097O09Rik	-1.55311	6.27313	-17.5391	1.04659e-06	7.34939e-05	6.48124
10454953	Tmco6	-1.5537	7.96175	-15.9308	1.92826e-06	9.56018e-05	5.83608
10445607	Pex6	-1.5552	8.68459	-15.35	2.43971e-06	0.000107483	5.58524
10555339	C2cd3	-1.55607	8.59223	-14.6368	3.29597e-06	0.000124535	5.26272
10420385	Eef1akmt1	-1.55627	8.87832	-11.8532	1.23854e-05	0.000265751	3.82369
10408049	Zkscan8	-1.55634	7.95705	-7.30566	0.000233894	0.00190759	0.561957
10397683	Ttc8	-1.55709	9.13362	-10.988	1.98321e-05	0.000357553	3.30579
10580550	Rpgrip1l	-1.55794	6.91907	-12.7696	7.77727e-06	0.000202349	4.33272
10431220	Cdpf1	-1.55863	7.38042	-13.0259	6.8666e-06	0.000188236	4.46841
10578557	Primpol	-1.56194	7.50374	-12.3178	9.74326e-06	0.000230755	4.08656
10496605	Kyat3	-1.56325	8.65379	-5.79	0.000883595	0.0051421	-0.92239
10506415	Oma1	-1.56358	7.66831	-13.7925	4.79362e-06	0.000150184	4.85856
10551314	BC024978	-1.56373	7.89023	-15.9822	1.8892e-06	9.46233e-05	5.85784
10361366	Mtrf1l	-1.56388	7.79736	-8.35091	0.000105817	0.0010796	1.44738
10600235	Abcd1	-1.56502	7.47876	-21.3243	3.00534e-07	4.52257e-05	7.76374
10579089	Zfp866	-1.56532	7.64781	-11.2413	1.72198e-05	0.000327977	3.46144
10373542	Dgka	-1.56596	9.20635	-20.1329	4.34155e-07	5.01369e-05	7.39116
10457235	Zfp438	-1.56667	7.17593	-14.1916	4.00528e-06	0.00013759	5.05275
10539702	Fam136a	-1.56679	8.16699	-8.04677	0.000132096	0.00125972	1.19994
10571705	Irf2	-1.57026	9.44117	-9.88223	3.81174e-05	0.000537291	2.58315
10588505	Abhd14b	-1.57322	10.2883	-13.9661	4.43074e-06	0.000145875	4.94372
10554574	Tm6sf1	-1.57446	8.53092	-7.45167	0.000208231	0.00175257	0.691785
10533504	Ift81	-1.57552	7.47836	-14.4683	3.54588e-06	0.00012916	5.18408
10407192	Slc38a9	-1.57607	6.67226	-13.905	4.55464e-06	0.000147274	4.91389
10360105	Usp21	-1.58073	10.019	-30.6331	2.93095e-08	2.23989e-05	9.97935
10492864	Sh3d19	-1.58515	8.91578	-17.1876	1.1905e-06	7.69228e-05	6.34604
10538438	Fam188b	-1.58723	7.14387	-20.0666	4.43406e-07	5.07e-05	7.36965
10410959	Atg10	-1.58769	9.6071	-12.6134	8.40033e-06	0.000211591	4.24863
10516637	Fam167b	-1.58771	8.73415	-24.5514	1.21733e-07	3.48468e-05	8.65583
10407286	BC067074	-1.5902	7.5712	-9.06016	6.47231e-05	0.000763152	1.995
10405918	Rsl1	-1.5915	9.13928	-3.31718	0.0143298	0.0442325	-3.99265
10353545	Sdhaf4	-1.59444	7.98043	-21.08	3.23539e-07	4.53771e-05	7.68944
10483822	Ttc30a2///Ttc30a1///Ttc30b	-1.59829	8.32644	-18.7719	6.78862e-07	6.15548e-05	6.93196
10463355	Scd2	-1.5988	11.1579	-13.5321	5.40447e-06	0.000162931	4.7286
10439463	Timmdc1	-1.5993	9.61594	-13.547	5.36719e-06	0.000162088	4.73611
10480842	Tmem141	-1.59954	10.0758	-14.1539	4.07294e-06	0.000138936	5.03467
10592471	Gramd1b	-1.59975	9.93145	-9.39847	5.17955e-05	0.000661189	2.24275
10601771	Armcx1	-1.60004	8.97757	-16.5773	1.49801e-06	8.57562e-05	6.10381
10574488	Pdp2	-1.60053	7.49736	-5.72962	0.000936478	0.00536984	-0.987206
10488459	Zfp442	-1.60072	5.49817	-6.42251	0.000492892	0.00332034	-0.270856
10346000	Gulp1	-1.60232	8.69545	-19.1375	6.00234e-07	5.79559e-05	7.05908
10477649	Acss2	-1.60689	9.74636	-5.72409	0.000941495	0.00539238	-0.993164
10565519	Tmem126b	-1.60727	8.83141	-9.52321	4.77951e-05	0.00062504	2.33205
10542302	Crebl2	-1.60747	9.27915	-19.6005	5.15253e-07	5.47507e-05	7.21603
10595126	Fbxo9	-1.6082	9.02679	-15.0464	2.76846e-06	0.000113439	5.44995
10472923	Ak4	-1.60906	10.0477	-5.57781	0.00108595	0.0060165	-1.15226
10561478	Nccrp1	-1.60941	8.56516	-12.5186	8.80664e-06	0.000217239	4.19704
10386916	Lrrc75a	-1.60994	8.27308	-15.2804	2.5109e-06	0.000108615	5.55449
10413710	Nt5dc2	-1.61158	9.51377	-10.0659	3.40464e-05	0.000501462	2.70835
10366524	D630029K05Rik	-1.61241	8.71853	-5.3781	0.00132526	0.0069797	-1.37406
10416175	Nefl	-1.61453	6.53747	-32.552	1.9811e-08	1.86432e-05	10.3224
10568355	Pycard	-1.61462	8.90038	-12.1427	1.06547e-05	0.000243817	3.98868
10395376	Ankmy2	-1.61541	9.22666	-13.9445	4.47415e-06	0.000146442	4.93318
10581271	Zdhhc1	-1.61645	8.77779	-17.3764	1.11056e-06	7.53964e-05	6.41904
10384015	Pgam2	-1.61704	10.5018	-9.79652	4.02059e-05	0.000558575	2.52399
10450622	Atat1	-1.61824	8.03456	-26.0776	8.26233e-08	3.03546e-05	9.02687
10419471	Tep1	-1.61936	8.37477	-11.8001	1.27362e-05	0.000270471	3.79303
10537394	Fmc1	-1.61973	9.58068	-17.6481	1.00612e-06	7.2178e-05	6.52252
10474307	Them7	-1.62104	10.1692	-6.92591	0.00031931	0.00240488	0.214154
10465072	Mus81	-1.62311	7.62256	-14.8506	3.00744e-06	0.000119019	5.36114
10495173	Lrif1	-1.62359	8.10354	-10.1401	3.25459e-05	0.000489431	2.75829
10469255	Prkcq	-1.62366	8.6997	-11.0055	1.96378e-05	0.000355529	3.31665
10533360	Acad12	-1.62431	7.30249	-8.91616	7.13197e-05	0.000817097	1.88698
10577315	Angpt2	-1.62504	9.59823	-10.2384	3.06705e-05	0.000473825	2.82401
10602692	Rragb	-1.6282	7.02679	-20.2845	4.13813e-07	4.89256e-05	7.44005
10579049	Gm10033	-1.62956	7.51368	-3.43227	0.0123388	0.0394459	-3.83094
10381462	Rdm1	-1.63042	7.79886	-22.7317	1.99539e-07	3.98618e-05	8.17237
10501235	Gstm4	-1.63139	9.14787	-13.8702	4.62713e-06	0.000148376	4.89681
10515335	C530005A16Rik	-1.63183	6.62382	-24.656	1.18454e-07	3.4646e-05	8.68221
10483401	Spc25	-1.63278	7.32509	-17.8261	9.43855e-07	7.03389e-05	6.58932
10552210	Ankrd27	-1.6343	8.96441	-13.2403	6.19768e-06	0.000176331	4.5799
10363056	Sim1	-1.63435	10.2535	-8.29331	0.000110299	0.001113	1.40113
10352242	Parp1	-1.63443	8.50321	-15.9235	1.93383e-06	9.56018e-05	5.83302
10459655	Poli	-1.63794	7.83516	-32.7494	1.90534e-08	1.86432e-05	10.356
10439634	Gtpbp8	-1.63847	8.37062	-8.13045	0.000124189	0.00120514	1.26881
10607972	Kdm5d	-1.6387	7.43642	-10.7363	2.28877e-05	0.000392983	3.14766
10495651	Alg14	-1.6411	8.86556	-16.4754	1.55788e-06	8.6921e-05	6.06236
10572432	Isyna1	-1.64271	10.4633	-12.996	6.96615e-06	0.000189479	4.45274
10372130	4930430F08Rik	-1.64303	9.06259	-17.3612	1.11676e-06	7.55596e-05	6.4132
10580733	Bbs2	-1.64332	8.62814	-16.4055	1.60046e-06	8.71779e-05	6.03382
10408331	Acot13	-1.64435	8.86214	-12.5243	8.78141e-06	0.000217099	4.20018
10558825	Lrrc56	-1.64495	7.94924	-12.8619	7.43435e-06	0.000197266	4.38188
10360391	Ifi203	-1.64689	8.55076	-10.1057	3.32317e-05	0.000495129	2.73518
10347254	Smarcal1	-1.64732	8.9658	-19.0689	6.14157e-07	5.86486e-05	7.03543
10376889	Mmgt2	-1.64836	9.05183	-16.5482	1.51483e-06	8.58866e-05	6.092
10403009	LOC641025///Ighg///Ighv3-6///LOC641025///Igha///Igh-V3660	-1.64926	6.43079	-5.76859	0.000901951	0.00521559	-0.945319
10532828	Mmab	-1.65086	8.20453	-12.8839	7.35515e-06	0.000195762	4.39355
10605113	L1cam	-1.65093	9.36122	-18.6825	6.99866e-07	6.25382e-05	6.90042
10382573	Tmem94	-1.65257	8.69794	-14.9758	2.85198e-06	0.000115605	5.41809
10606658	Trmt2b	-1.65282	9.34179	-14.8096	3.0604e-06	0.000120612	5.3424
10503023	Cth	-1.65612	10.0129	-5.53176	0.00113647	0.0062054	-1.20292
10514275	Hacd4	-1.6566	8.55552	-15.7464	2.07594e-06	9.84441e-05	5.75754
10458547	Gm8615///Gnpda1	-1.65836	9.40976	-13.927	4.50956e-06	0.000146904	4.92465
10484197	Ccdc141	-1.65969	8.6826	-7.16048	0.000263041	0.00208847	0.430746
10490232	Gm14296///2210418O10Rik///Gm4724///Gm14410///Gm14305///Gm14308///Gm14295///0610010B08Rik///Gm14434///Gm14432///Gm14326///Gm14391///Gm14393///Zfp970///Gm14430///Zfp971///Gm6710///Gm14322///Gm14403///Zfp931///Gm14325///Gm14440///Gm14327	-1.65975	7.3537	-18.8753	6.55486e-07	6.12491e-05	6.96819
10524266	Chek2	-1.66123	6.50348	-10.0812	3.37309e-05	0.00049978	2.71867
10426451	Irak4	-1.66233	9.45345	-10.1687	3.19862e-05	0.00048452	2.7775
10447084	Galm	-1.66364	10.8822	-4.97443	0.00201362	0.00960392	-1.8391
10449712	Cbs	-1.66571	10.0527	-8.18525	0.000119304	0.00117572	1.31359
10498119	Frem2	-1.6673	7.96208	-16.2373	1.7087e-06	9.01429e-05	5.96447
10452257	Slc25a23	-1.66829	9.60754	-20.0321	4.48311e-07	5.10928e-05	7.35843
10380067	Sept4	-1.66832	8.17307	-15.9204	1.93624e-06	9.56018e-05	5.83169
10366409	Zfc3h1	-1.66988	7.95881	-7.1691	0.000261199	0.00207669	0.438599
10588642	Nprl2	-1.67046	8.52761	-10.0526	3.43238e-05	0.000503841	2.69936
10346164	Sdpr	-1.67062	8.2512	-7.90573	0.00014676	0.00136073	1.08245
10440647	Cldn8	-1.67148	10.5777	-16.6402	1.46244e-06	8.48656e-05	6.12921
10516371	Ago1	-1.67332	9.53262	-14.0725	4.22377e-06	0.000141813	4.99541
10600357	Taz	-1.6814	9.09232	-14.5083	3.48465e-06	0.000128036	5.20283
10396237	2700049A03Rik	-1.68142	7.58093	-11.4515	1.5349e-05	0.000305049	3.58802
10385647	Zfp454	-1.6829	7.19349	-22.6136	2.06317e-07	4.0473e-05	8.1393
10359386	Dars2	-1.68307	7.38391	-15.7021	2.11332e-06	9.95351e-05	5.73853
10368527	Hint3	-1.68628	9.16925	-12.5536	8.65394e-06	0.000215481	4.21615
10433797	Prkdc	-1.68855	6.84631	-8.49028	9.58086e-05	0.00100939	1.55816
10346235	Hibch	-1.68964	8.12286	-9.78679	4.04512e-05	0.000560419	2.51724
10472350	Gca	-1.69153	10.0253	-20.0904	4.40055e-07	5.04829e-05	7.37739
10383556	Fn3krp	-1.69213	9.71489	-8.69146	8.32097e-05	0.000913572	1.71527
10380620	Mir196a-1	-1.69526	6.99513	-22.1041	2.38766e-07	4.19168e-05	7.99414
10503584	Coq3	-1.69784	7.74921	-14.2904	3.83377e-06	0.000134087	5.09996
10470529	Olfm1	-1.69985	9.47026	-7.79758	0.000159268	0.00144095	0.991146
10412882	Thrb	-1.70222	7.62206	-20.719	3.61356e-07	4.75786e-05	7.57769
10365870	Nr2c1	-1.70317	8.06868	-14.8817	2.96791e-06	0.000117768	5.37534
10488678	Dusp15	-1.70371	6.52345	-16.0833	1.81519e-06	9.18427e-05	5.9003
10386388	Snap47	-1.7047	9.81155	-15.9324	1.92701e-06	9.56018e-05	5.83677
10436253	Senp7	-1.70648	7.41341	-14.5229	3.46266e-06	0.000127773	5.20965
10597273	Rtp3	-1.70841	7.52588	-15.8877	1.96164e-06	9.63086e-05	5.81783
10587368	Mto1	-1.71007	8.40736	-11.0438	1.92194e-05	0.000351062	3.34039
10437483	Rogdi	-1.71231	10.1339	-18.817	6.68543e-07	6.15548e-05	6.9478
10596273	Dnajc13	-1.71297	8.70164	-6.19726	0.000603681	0.00384815	-0.497282
10505109	Fam206a	-1.71326	9.57236	-25.273	1.01061e-07	3.24795e-05	8.83494
10534883	Irs3	-1.71338	8.07036	-8.22843	0.000115608	0.00114815	1.34869
10494551	Acp6	-1.71614	8.98375	-13.5582	5.33936e-06	0.000161447	4.74174
10579958	Il15	-1.71622	7.5547	-13.1274	6.54022e-06	0.000182601	4.52141
10578950	Apela	-1.71627	11.9766	-16.2851	1.67709e-06	8.91791e-05	5.98426
10469312	Pter	-1.71764	9.66764	-5.50084	0.00117188	0.00634977	-1.2371
10578071	Wrn	-1.7191	8.01619	-28.4301	4.73995e-08	2.56845e-05	9.54522
10409737	Agtpbp1	-1.72036	9.62228	-30.6298	2.93294e-08	2.23989e-05	9.97875
10400483	Slc25a21	-1.72097	7.3502	-6.8314	0.000345759	0.00254146	0.125237
10512886	Acnat2	-1.72141	7.0376	-5.49401	0.00117987	0.00638126	-1.24467
10362904	Rtn4ip1	-1.7217	9.13903	-19.541	5.25359e-07	5.48393e-05	7.19611
10585331	Exph5	-1.72312	8.73247	-12.1481	1.06252e-05	0.000243461	3.99172
10445067	Znrd1as	-1.72367	6.87796	-12.7266	7.94326e-06	0.000204029	4.30969
10539449	Atp6v1b1	-1.72398	10.5006	-11.8339	1.25117e-05	0.000267305	3.81256
10588883	Amt	-1.72489	9.11849	-11.1012	1.86125e-05	0.000343921	3.37576
10416181	Stc1	-1.72519	8.50085	-5.01089	0.00193722	0.00931769	-1.79615
10451736	Tbc1d5	-1.72924	8.22641	-8.98266	6.81823e-05	0.000792382	1.93706
10368317	Enpp3	-1.73021	8.12952	-6.07061	0.000678231	0.00419265	-0.62727
10576258	Cdk10	-1.73087	7.90734	-21.6158	2.75507e-07	4.37288e-05	7.85106
10465619	Flrt1	-1.73131	8.87383	-20.8265	3.49581e-07	4.69167e-05	7.61123
10483584	Mettl8	-1.73151	6.80182	-22.3645	2.21503e-07	4.07829e-05	8.06883
10467162	Pank1	-1.73206	10.1205	-6.85431	0.000339125	0.00251076	0.146881
10358038	Rnpep	-1.73222	10.6336	-19.6981	4.99163e-07	5.39642e-05	7.24855
10347310	Pnkd	-1.73841	8.5446	-22.8758	1.91615e-07	3.95388e-05	8.21242
10545697	Dguok	-1.73961	9.66221	-13.7319	4.92847e-06	0.000152686	4.82852
10418500	Smim4	-1.74352	7.42752	-14.7558	3.13167e-06	0.000121701	5.31768
10405911	Zfp759	-1.74645	6.91711	-7.80372	0.000158526	0.00143536	0.996362
10561335	Prkcz	-1.74872	9.67884	-22.1817	2.33463e-07	4.15024e-05	8.01652
10368700	Mfsd4b3	-1.7529	6.0225	-13.5795	5.28698e-06	0.000160223	4.75243
10407416	Calml3	-1.75303	8.84616	-16.1652	1.75759e-06	9.1321e-05	5.93454
10411839	Srek1	-1.75409	7.99785	-10.8309	2.16799e-05	0.000379643	3.20751
10348201	Gigyf2	-1.75534	8.97919	-10.5048	2.61849e-05	0.000426774	2.99894
10498095	Cog6	-1.75691	9.18477	-15.1926	2.60417e-06	0.000110595	5.51547
10449602	Ccdc167	-1.75879	8.16948	-15.6803	2.13201e-06	9.9877e-05	5.72914
10496756	Mcoln3	-1.75894	10.139	-12.3642	9.51726e-06	0.000227828	4.11223
10564818	Anpep	-1.75898	9.80841	-8.79	7.77364e-05	0.00086829	1.79106
10349724	Rab29	-1.76071	8.87201	-29.4965	3.73936e-08	2.40779e-05	9.7611
10445992	Shd	-1.76142	8.7896	-10.1576	3.22024e-05	0.000486464	2.77004
10411059	Zfyve16	-1.76234	7.61587	-9.06629	6.44581e-05	0.000761579	1.99956
10511870	Fut9	-1.76263	7.60494	-8.56832	9.06787e-05	0.000970563	1.61949
10551410	Zfp60	-1.76465	6.82106	-8.42946	0.000100037	0.00103784	1.51001
10448743	Fahd1	-1.7662	8.32716	-15.0825	2.72681e-06	0.000112704	5.46619
10425999	Ttc38	-1.76732	9.16747	-15.7163	2.10123e-06	9.92027e-05	5.74464
10368893	Lace1	-1.76738	7.96125	-21.6591	2.71997e-07	4.37081e-05	7.86391
10563615	Hps5	-1.76762	8.43497	-16.129	1.7828e-06	9.18231e-05	5.91942
10404132	Cmah	-1.76791	7.7672	-6.41921	0.000494336	0.00332491	-0.274123
10572727	Zfp882///Zfp882	-1.76792	7.23542	-14.5929	3.35908e-06	0.000125742	5.24232
10529977	Ppargc1a	-1.77046	9.77454	-5.25729	0.00149863	0.00766403	-1.51086
10532313	AB010352	-1.77188	5.7332	-12.9724	7.04615e-06	0.0001909	4.44031
10390237	Atp5g1	-1.77209	6.56529	-20.558	3.79843e-07	4.80875e-05	7.52711
10410273	Zfp708	-1.77319	7.29155	-13.9225	4.51872e-06	0.000146932	4.92246
10601878	Tceal1	-1.77464	9.32227	-13.1254	6.54625e-06	0.000182623	4.52041
10397966	Otub2	-1.7755	8.25727	-12.5251	8.7781e-06	0.000217099	4.20059
10512315	LOC100861978///Ccl27b///Gm2506///Gm13306///Ccl27a	-1.77873	9.72554	-10.3175	2.92528e-05	0.0004583	2.87639
10504234	Unc13b	-1.78212	8.88219	-9.5788	4.61271e-05	0.000609186	2.3715
10491825	Abhd18	-1.78314	7.02269	-7.76357	0.000163449	0.00146695	0.962213
10453399	Srbd1	-1.78492	7.38402	-11.727	1.32388e-05	0.000277552	3.75055
10502273	Arhgef38	-1.78795	7.16173	-13.4888	5.5144e-06	0.00016397	4.70676
10385665	Zfp354b	-1.79381	6.11629	-19.1376	6.00223e-07	5.79559e-05	7.05909
10391407	Coa3	-1.79461	10.8887	-8.62709	8.70223e-05	0.000943216	1.66536
10599207	Slc25a43	-1.79484	8.23474	-17.2922	1.14541e-06	7.6216e-05	6.3866
10353252	Sbspon	-1.79494	8.54952	-16.446	1.57565e-06	8.70729e-05	6.05036
10453114	Dhx57	-1.80046	7.45249	-17.7574	9.67337e-07	7.0984e-05	6.56364
10600901	Ar	-1.80157	8.38989	-4.77593	0.00249361	0.0113765	-2.07623
10362052	Aldh8a1	-1.80247	10.0256	-5.44996	0.0012329	0.00660537	-1.29363
10385542	Btnl9	-1.80378	7.85051	-22.8059	1.95414e-07	3.95388e-05	8.19302
10540952	Ift122	-1.80516	8.40359	-12.0766	1.10242e-05	0.000249109	3.95134
10488522	Ninl	-1.80773	8.8474	-15.9079	1.94588e-06	9.59417e-05	5.82641
10562657	Zfp975	-1.80926	6.46411	-5.80192	0.000873562	0.0050948	-0.909654
10389775	Pctp	-1.80957	7.82644	-13.4516	5.61093e-06	0.000165847	4.68793
10433163	Ppp1r1a	-1.8171	9.95449	-8.80604	7.6885e-05	0.000861826	1.80332
10362379	Echdc1	-1.82082	9.01847	-13.6794	5.04868e-06	0.00015544	4.80242
10564698	Det1	-1.82324	7.99166	-10.6841	2.35873e-05	0.000400731	3.1144
10373810	Dusp18	-1.82367	7.43226	-14.4348	3.59817e-06	0.000129788	5.16831
10400989	Kcnh5	-1.82423	7.41952	-6.36347	0.000519522	0.00345013	-0.329625
10419803	4931414P19Rik	-1.82465	6.10571	-28.8313	4.33097e-08	2.50908e-05	9.62776
10545812	Sfxn5	-1.82509	8.83427	-15.5784	2.22188e-06	0.000102295	5.68511
10570957	Sfrp1	-1.82719	9.89011	-10.7571	2.26157e-05	0.000389941	3.16086
10575512	Cog4	-1.82821	9.61786	-18.098	8.57085e-07	6.77114e-05	6.68992
10424221	Tbc1d31	-1.82969	7.09835	-15.1829	2.61477e-06	0.000110779	5.51112
10491014	Hltf	-1.83075	7.52044	-9.93387	3.6919e-05	0.000528109	2.61857
10585986	Myo9a	-1.83136	8.96907	-9.57906	4.61196e-05	0.000609186	2.37168
10434998	Ncbp2	-1.83244	9.01763	-23.7825	1.49322e-07	3.73412e-05	8.45732
10526232	Wbscr27	-1.83557	8.99993	-14.4286	3.60791e-06	0.00012996	5.1654
10568266	Ccdc189	-1.8407	7.27049	-26.7897	6.94798e-08	2.90149e-05	9.19028
10352576	Esrrg	-1.84143	8.26815	-20.9301	3.38659e-07	4.67489e-05	7.64332
10593325	Pts	-1.84299	9.60071	-22.3703	2.21136e-07	4.07829e-05	8.07048
10490250	Gm14296///2210418O10Rik///Gm4724///Gm14410///Gm14305///Gm14308///Gm14295///0610010B08Rik///Gm14434///Gm14432///Gm14326///Gm14391///Zfp970///Gm14430///Zfp971///Gm6710///Gm14403///Zfp931///Gm14325	-1.84913	7.59534	-11.7367	1.31707e-05	0.000276959	3.75621
10465790	Taf6l	-1.85341	8.1618	-20.9015	3.4164e-07	4.67489e-05	7.63447
10550400	Pnmal2	-1.85379	7.28269	-13.6997	5.00177e-06	0.000154269	4.81253
10505623	Lurap1l	-1.8556	9.60735	-18.117	8.51352e-07	6.77114e-05	6.69691
10542842	Ccdc91	-1.85749	7.89358	-19.119	6.03952e-07	5.81514e-05	7.05271
10530910	Uba6	-1.86187	8.72463	-9.53634	4.73951e-05	0.000621446	2.34139
10584334	Siae	-1.8629	7.00084	-27.0825	6.47885e-08	2.89397e-05	9.25577
10397377	Ttll5	-1.86569	7.90826	-28.3047	4.87681e-08	2.56845e-05	9.51908
10408162	Zfp322a	-1.86617	7.23019	-8.99732	6.75122e-05	0.000786871	1.94805
10452937	Heatr5b	-1.86654	9.10004	-12.9059	7.27673e-06	0.000194419	4.40523
10405804	Ercc6l2	-1.87611	7.51586	-16.3391	1.64224e-06	8.80844e-05	6.00652
10405733	Zfp808///Gm5141///Zfp934	-1.87772	8.79181	-13.2984	6.02968e-06	0.000173216	4.60977
10450206	Rnf5	-1.88428	10.3136	-21.449	2.89521e-07	4.45299e-05	7.80127
10419691	Mettl3	-1.88989	8.38167	-16.4371	1.58106e-06	8.70963e-05	6.04673
10394394	Apob	-1.89053	7.95781	-4.88656	0.002212	0.0103624	-1.94337
10574480	Car7	-1.89555	8.07496	-32.6471	1.94418e-08	1.86432e-05	10.3387
10369835	Phyhipl	-1.89605	10.9558	-17.117	1.22207e-06	7.70456e-05	6.31852
10355227	Kansl1l	-1.90157	8.01421	-24.6545	1.18498e-07	3.4646e-05	8.68185
10573867	Rbl2	-1.90312	9.91556	-14.3462	3.74076e-06	0.000133226	5.12644
10501183	4933431E20Rik	-1.90361	6.86247	-16.4666	1.56318e-06	8.69779e-05	6.05877
10510254	Fv1	-1.90497	6.44647	-22.9585	1.87234e-07	3.95388e-05	8.23525
10470101	Clic3	-1.90972	10.1978	-13.8998	4.56554e-06	0.000147489	4.91131
10509014	Rsrp1	-1.90984	10.3071	-17.6205	1.0162e-06	7.26448e-05	6.51209
10383532	Narf	-1.9109	8.938	-15.2041	2.59169e-06	0.000110595	5.52061
10426557	Pfkm	-1.91098	9.03373	-22.5583	2.09584e-07	4.0473e-05	8.12373
10410709	Rfesd	-1.91147	8.54217	-9.6168	4.50253e-05	0.000599877	2.39835
10456161	Htr4	-1.91764	7.44541	-7.44616	0.00020914	0.00175728	0.686923
10594679	Tln2	-1.92045	8.45099	-18.5735	7.26476e-07	6.30843e-05	6.86175
10363629	Pbld1	-1.92069	9.26025	-9.30577	5.50175e-05	0.000686414	2.17568
10442172	Zfp160	-1.92133	6.474	-8.84039	7.50976e-05	0.000848093	1.82951
10387638	Fgf11	-1.92292	7.96597	-10.7888	2.22083e-05	0.000385511	3.18093
10375265	Atp10b	-1.92803	8.19643	-17.2327	1.1708e-06	7.68623e-05	6.36358
10485687	Mettl15	-1.93009	7.32144	-11.5469	1.4577e-05	0.000294652	3.64476
10476276	Mavs	-1.93117	10.7012	-20.6323	3.71181e-07	4.80875e-05	7.55051
10507273	Pik3r3	-1.9322	9.2586	-10.0761	3.38358e-05	0.000500269	2.71523
10466800	Pgm5	-1.93382	9.72672	-16.9241	1.31336e-06	8.00803e-05	6.24267
10489195	Tti1	-1.93758	9.56293	-28.0236	5.20031e-08	2.69191e-05	9.45994
10395227	Cog5	-1.93814	8.66526	-12.7956	7.67883e-06	0.000200991	4.34661
10542959	Bet1	-1.94349	8.72559	-13.4853	5.5235e-06	0.0001641	4.70497
10346576	Stradb	-1.94359	7.97228	-11.4045	1.57461e-05	0.000309928	3.55992
10515363	Mmachc	-1.94551	10.0862	-24.2209	1.32799e-07	3.60059e-05	8.57152
10544875	Scrn1	-1.94733	8.64182	-8.19562	0.000118404	0.00116991	1.32203
10582501	Fanca	-1.9525	8.2089	-9.49698	4.86062e-05	0.000631845	2.31336
10409978	Zfp808///Gm5141///Zfp934///Zfp935	-1.95418	7.16423	-19.6453	5.07799e-07	5.45608e-05	7.23097
10377418	Tmem107	-1.95432	6.66464	-29.149	4.03591e-08	2.41876e-05	9.69197
10453544	Mettl4	-1.95535	9.11306	-23.0027	1.84936e-07	3.95388e-05	8.24742
10412701	3830406C13Rik	-1.95677	8.61733	-15.2891	2.50186e-06	0.000108615	5.55835
10560826	Zfp109	-1.95872	7.09717	-18.8161	6.68755e-07	6.15548e-05	6.94747
10607888	Frmpd4	-1.9619	6.87402	-21.122	3.19441e-07	4.53771e-05	7.70229
10396610	Mthfd1	-1.96327	10.0192	-14.1732	4.03822e-06	0.000138169	5.04392
10582008	Cmc2	-1.96348	9.65254	-24.7468	1.15689e-07	3.4646e-05	8.705
10443007	Neurl1b	-1.96619	9.63405	-12.7749	7.7572e-06	0.000201978	4.33554
10503484	Rmdn1	-1.9673	6.6015	-21.5574	2.80317e-07	4.38473e-05	7.8337
10606770	Zmat1	-1.96798	5.97452	-40.1357	5.12653e-09	1.21042e-05	11.4241
10356886	Slco4c1	-1.97499	6.00562	-5.73639	0.000930368	0.00534627	-0.979908
10397342	Zc2hc1c	-1.97564	6.94171	-16.9257	1.31259e-06	8.00803e-05	6.24329
10445308	Cyp39a1	-1.97749	8.65893	-21.2592	3.06473e-07	4.53771e-05	7.74405
10513641	Kif12	-1.97899	9.08391	-29.194	3.99598e-08	2.41876e-05	9.701
10510982	Pex10	-1.98157	7.75154	-20.9022	3.41558e-07	4.67489e-05	7.63471
10483264	Ttc21b	-1.98536	7.42893	-13.9353	4.49278e-06	0.000146775	4.92868
10358982	Mr1	-1.9958	9.31527	-16.2124	1.72537e-06	9.04585e-05	5.95416
10453231	Slc8a1	-2.0056	6.82137	-11.4028	1.57607e-05	0.00031004	3.5589
10480155	Cubn	-2.00581	10.1148	-6.18628	0.000609766	0.00387556	-0.508478
10590096	Dlec1	-2.0064	8.1871	-12.4057	9.32009e-06	0.000225163	4.13512
10442643	Nme3	-2.00943	8.86243	-26.6235	7.23184e-08	2.90149e-05	9.15266
10348234	Neu2	-2.01103	7.67636	-14.2964	3.82375e-06	0.000134087	5.10279
10445360	Supt3	-2.01399	8.53719	-13.0012	6.94859e-06	0.000189479	4.45549
10426315	Lrrk2	-2.01464	8.59793	-7.61347	0.000183463	0.00159642	0.833228
10474093	2810002D19Rik	-2.02039	7.45996	-25.9086	8.61499e-08	3.06687e-05	8.98722
10565479	l7Rn6	-2.02354	9.89417	-11.6089	1.40996e-05	0.000288212	3.68135
10392983	Slc25a19	-2.0269	9.03707	-16.7691	1.39248e-06	8.23368e-05	6.18097
10411709	Cdk7	-2.03162	6.87977	-20.1394	4.33261e-07	5.01369e-05	7.39326
10442240	Zfp760	-2.03342	6.47317	-32.3893	2.04617e-08	1.86432e-05	10.2945
10409629	Klhl3	-2.03395	8.53478	-20.4576	3.91932e-07	4.813e-05	7.49529
10388377	Srr	-2.03445	9.30213	-20.2987	4.11973e-07	4.88743e-05	7.44458
10445373	B230354K17Rik	-2.04073	6.48251	-25.6255	9.24543e-08	3.1507e-05	8.92001
10401630	Acyp1	-2.04618	8.43349	-19.9641	4.58158e-07	5.13527e-05	7.33624
10500539	Gm10681///Hsd3b5///Hsd3b4	-2.048	9.79118	-4.52956	0.00327666	0.0140613	-2.37848
10600825	Zc3h12b	-2.05078	6.78354	-26.382	7.66811e-08	2.9616e-05	9.09746
10446214	Alkbh7	-2.05264	8.4137	-23.5598	1.58615e-07	3.76456e-05	8.39828
10440926	Dnajc28	-2.06515	6.9695	-16.9671	1.29237e-06	7.95095e-05	6.25964
10567657	Ndufab1	-2.06963	8.54434	-15.7827	2.04584e-06	9.82229e-05	5.77309
10430536	Ddx17	-2.07117	9.40582	-13.2187	6.26178e-06	0.000177392	4.56872
10403063	Igha///Igh-VJ558	-2.07258	7.08831	-8.74516	8.01745e-05	0.000888102	1.75666
10597612	Slc22a13	-2.07504	8.87171	-6.53663	0.000445687	0.00307871	-0.1584
10567750	Gtf3c1	-2.07567	9.65815	-18.128	8.48068e-07	6.77114e-05	6.70094
10560043	Zfp329	-2.07602	7.49854	-10.568	2.52328e-05	0.000416078	3.03989
10479217	Zfp965///Zfp967///Zfp966///Gm14326///Gm14391///Zfp970///Gm14430///Zfp971///Gm6710///Zfp973///Gm14403///Zfp931///Gm14325///Gm14440///Gm14327	-2.07676	7.76873	-16.1713	1.75343e-06	9.12412e-05	5.93705
10474171	Elf5	-2.07772	9.64841	-11.1316	1.82994e-05	0.00034139	3.39446
10466865	Rfx3	-2.0871	6.96297	-25.0904	1.05882e-07	3.34589e-05	8.79025
10541873	Mrpl51	-2.08752	9.50559	-13.9131	4.53805e-06	0.000147187	4.91784
10603425	Glod5	-2.09082	8.93703	-11.1477	1.81363e-05	0.000339848	3.40432
10362701	Ddo	-2.09199	6.88875	-13.9125	4.53926e-06	0.000147187	4.91755
10480459	Hnmt	-2.09515	7.46248	-13.4959	5.49616e-06	0.000163657	4.71035
10596769	Rbm5	-2.09808	8.85144	-14.5539	3.41628e-06	0.000127278	5.22416
10583320	Smco4	-2.09881	7.60677	-19.2204	5.83896e-07	5.71724e-05	7.08751
10414433	Tmem260	-2.1098	8.13108	-17.1482	1.20797e-06	7.69228e-05	6.33072
10369176	Tbc1d32	-2.11353	6.96987	-20.36	4.04098e-07	4.86036e-05	7.46422
10388884	Nlk	-2.1229	9.92318	-11.4857	1.50665e-05	0.000301122	3.60845
10453276	Thada	-2.12325	8.13639	-18.4887	7.47982e-07	6.37215e-05	6.83149
10558872	Tmem80	-2.12364	8.46594	-19.6217	5.11704e-07	5.45608e-05	7.22312
10529156	Ift172	-2.13018	7.73958	-18.5989	7.20167e-07	6.30048e-05	6.87079
10403291	Akr1c14	-2.13098	9.01731	-3.27214	0.0152016	0.0463352	-4.05634
10415980	Fbxo16	-2.13241	7.36326	-37.1722	8.41349e-09	1.48643e-05	11.0361
10497381	Cyp7b1	-2.13272	8.99104	-7.10652	0.000274912	0.00215467	0.381428
10433008	Map3k12	-2.13385	7.76218	-30.103	3.27986e-08	2.37516e-05	9.87903
10573637	Phkb	-2.137	9.1192	-33.6326	1.60485e-08	1.86432e-05	10.5027
10380514	Fam117a	-2.15474	9.02979	-17.7406	9.73198e-07	7.11816e-05	6.55733
10536697	Asb15	-2.15814	7.43601	-17.0909	1.23398e-06	7.71458e-05	6.30831
10558057	Wdr11	-2.16041	9.24272	-39.2711	5.9009e-09	1.28197e-05	11.3159
10497066	Zranb2	-2.16253	7.66742	-22.6611	2.03561e-07	4.02034e-05	8.15261
10413434	Fam208a	-2.16298	8.81902	-12.96	7.08836e-06	0.000191744	4.4338
10354229	Pantr1	-2.16362	7.3652	-22.5872	2.07868e-07	4.0473e-05	8.13188
10549222	Bcat1	-2.16967	10.1503	-8.34845	0.000106004	0.00108056	1.44541
10545001	Ppm1k	-2.17054	8.2193	-13.2875	6.0608e-06	0.000173643	4.60418
10539486	Zfp638	-2.17578	8.15412	-14.4398	3.59027e-06	0.000129788	5.17068
10397179	Dnal1	-2.17677	7.05257	-14.594	3.35753e-06	0.000125742	5.24282
10458046	Nrep	-2.18116	8.89404	-14.5149	3.47468e-06	0.000127945	5.20592
10410302	Zfp953	-2.18617	6.41111	-10.2208	3.09979e-05	0.000476975	2.81225
10530441	Corin	-2.18919	9.35617	-8.89254	7.24733e-05	0.000825958	1.86912
10528332	Napepld	-2.18935	9.40663	-13.9656	4.43165e-06	0.000145875	4.94349
10372208	Acss3	-2.19044	7.22966	-18.6873	6.98705e-07	6.25382e-05	6.90214
10543471	Pot1a	-2.19567	8.06193	-10.0457	3.44682e-05	0.000504895	2.69471
10355500	Igfbp5	-2.19938	10.3772	-18.4676	7.53439e-07	6.37215e-05	6.82395
10461782	Gm5512///Rmnd1	-2.20687	8.28861	-13.3856	5.78726e-06	0.000168413	4.65434
10500327	Hist2h3c2	-2.21381	6.07424	-28.3521	4.82456e-08	2.56845e-05	9.52898
10521626	Cc2d2a	-2.21667	7.76125	-22.9099	1.89795e-07	3.95388e-05	8.22184
10447275	Camkmt///Gnao1	-2.21848	8.33728	-24.5578	1.21529e-07	3.48468e-05	8.65745
10429199	Mir30d	-2.22047	6.97485	-22.2143	2.31279e-07	4.14395e-05	8.02588
10558769	Ifitm1	-2.22788	8.70399	-23.1516	1.77439e-07	3.92009e-05	8.28819
10381387	G6pc	-2.23495	8.99314	-7.91772	0.000145444	0.00135069	1.0925
10499777	Ints3	-2.23565	9.28172	-23.9036	1.44534e-07	3.69413e-05	8.48912
10413517	Chdh	-2.23592	9.94041	-17.1544	1.20521e-06	7.69228e-05	6.33312
10477935	Tldc2	-2.23907	8.51965	-12.0491	1.11822e-05	0.000250955	3.93575
10479165	Edn3	-2.2391	7.00803	-27.5632	5.78534e-08	2.78767e-05	9.36126
10485582	Tcp11l1	-2.24241	7.3855	-34.3919	1.38959e-08	1.86432e-05	10.6243
10492438	Lekr1	-2.24509	6.11112	-23.6691	1.53973e-07	3.75837e-05	8.42735
10488048	Mkks	-2.25819	7.91358	-24.8543	1.12511e-07	3.40078e-05	8.73185
10463557	Gbf1	-2.25898	9.36808	-21.5634	2.79818e-07	4.38473e-05	7.83549
10503123	Ubxn2b	-2.26345	9.14277	-20.5487	3.80951e-07	4.80875e-05	7.52415
10406795	Gfm2	-2.26497	7.95655	-11.2367	1.72638e-05	0.000328636	3.45863
10480064	Fbxo18	-2.2692	8.45086	-14.3028	3.81295e-06	0.000134087	5.10584
10512892	Acnat1	-2.27345	7.84687	-4.93521	0.00209958	0.00994162	-1.8855
10545045	Fam13a	-2.27401	8.72228	-9.8042	4.00135e-05	0.000556347	2.52931
10402383	Serpina1f	-2.27607	8.34017	-6.86833	0.000335139	0.00248991	0.160094
10474361	Mpped2	-2.2805	9.91124	-10.8456	2.14991e-05	0.000378002	3.21675
10397189	Ptgr2	-2.28213	8.73287	-34.3682	1.39577e-08	1.86432e-05	10.6205
10399465	Fam84a	-2.30352	10.312	-8.41995	0.000100717	0.00104219	1.50246
10559333	Shank2	-2.31429	9.64771	-17.1632	1.20128e-06	7.69228e-05	6.33656
10595979	Mras	-2.32303	7.67179	-24.9893	1.08664e-07	3.35768e-05	8.76533
10369704	Hnrnph3///Aff3	-2.32324	9.31445	-32.3592	2.05847e-08	1.86432e-05	10.2893
10428594	Samd12	-2.32533	9.02178	-10.9097	2.07298e-05	0.000368388	3.25696
10435841	Spice1	-2.32852	6.80447	-29.9963	3.35577e-08	2.38054e-05	9.85852
10593918	Ppcdc	-2.34008	8.47577	-25.2425	1.01849e-07	3.24795e-05	8.8275
10410644	Zfp72	-2.35078	7.25973	-8.66193	8.49346e-05	0.000926974	1.69241
10413826	Oxnad1	-2.35155	7.83497	-19.1001	6.07772e-07	5.81988e-05	7.04621
10379127	Spag5	-2.35259	7.27781	-15.3075	2.48292e-06	0.000108562	5.56647
10585467	Hykk	-2.35368	9.49155	-7.00254	0.000299546	0.00229638	0.285545
10481272	1700007K13Rik	-2.35834	6.69066	-15.9426	1.9192e-06	9.55753e-05	5.84109
10349580	Pigr	-2.35895	9.34706	-4.48177	0.0034584	0.0146513	-2.43813
10542192	Tmem52b	-2.37002	11.3468	-17.9292	9.09791e-07	6.90488e-05	6.6277
10395831	Brms1l	-2.37314	7.34564	-25.4028	9.77884e-08	3.17788e-05	8.86645
10588876	Nicn1	-2.38011	9.36421	-15.4535	2.33812e-06	0.00010481	5.63069
10509596	Rnf186	-2.38527	9.7045	-8.19716	0.000118271	0.00116959	1.32328
10491877	D3Ertd751e	-2.39917	6.56279	-28.8668	4.29682e-08	2.50908e-05	9.63498
10494388	Hist2h2be	-2.4071	6.36752	-15.1552	2.64508e-06	0.000110908	5.49878
10465715	Slc22a19	-2.41211	7.66283	-5.38395	0.00131746	0.00694703	-1.36748
10383717	Inpp5j	-2.41828	8.37695	-19.3776	5.54312e-07	5.56714e-05	7.141
10384956	Chac2	-2.42088	8.17527	-10.2752	3.00011e-05	0.000466802	2.84844
10457357	Mpp7	-2.42439	6.77726	-18.3776	7.77299e-07	6.46385e-05	6.79158
10534216	Gtf2i	-2.42825	10.0775	-29.4111	3.8098e-08	2.40779e-05	9.74423
10347417	Bcs1l	-2.43373	8.34549	-24.9528	1.09688e-07	3.35768e-05	8.75631
10577144	Dcun1d2	-2.43512	7.7185	-23.9788	1.41648e-07	3.656e-05	8.50878
10497636	Lrrc31	-2.43557	8.22965	-11.2873	1.6789e-05	0.000323081	3.48934
10490294	Gm4724///Gm14410///Gm14305///Gm14308///0610010B08Rik///Gm14434///Gm14432///Gm14326///Gm14391///Gm14393///Zfp970///Gm14430///Zfp971///Gm6710///Gm14322///Gm14403///Zfp931///Gm14325///Gm14440///Gm14327	-2.43667	9.39959	-26.6615	7.16567e-08	2.90149e-05	9.1613
10377372	Slc25a35	-2.44507	8.87405	-26.5577	7.34778e-08	2.90237e-05	9.13769
10578941	Trim61///Trim60	-2.44528	6.78293	-25.4014	9.7823e-08	3.17788e-05	8.86611
10571922	Nek1	-2.44898	7.33907	-27.7087	5.59272e-08	2.73807e-05	9.39267
10504865	Invs	-2.46468	7.49338	-25.7505	8.96073e-08	3.08391e-05	8.9498
10602454	Fam120c	-2.48251	7.77962	-24.6509	1.1861e-07	3.4646e-05	8.68094
10583347	Chordc1	-2.48895	9.05321	-22.1735	2.34018e-07	4.15024e-05	8.01415
10523060	Gm9958	-2.49593	7.29348	-26.0611	8.29599e-08	3.03546e-05	9.02302
10407467	Akr1e1	-2.50387	8.98963	-15.8482	1.99284e-06	9.69719e-05	5.80104
10526956	Uncx	-2.50539	9.4073	-7.08204	0.000280497	0.00218638	0.358957
10564762	Rhcg	-2.51057	9.77119	-12.126	1.07467e-05	0.000245188	3.97926
10454212	Mep1b	-2.51904	7.99634	-5.92345	0.000778265	0.00466825	-0.780802
10465089	Snx32	-2.51973	6.96473	-16.8938	1.32842e-06	8.03057e-05	6.23065
10513587	Rnf183	-2.52587	9.22018	-26.0744	8.26885e-08	3.03546e-05	9.02613
10491820	Gm2011///Abhd18///Abhd18	-2.54435	6.64423	-17.1548	1.20505e-06	7.69228e-05	6.33326
10359480	Dnm3	-2.55939	8.93877	-27.0423	6.54097e-08	2.89397e-05	9.24685
10514806	Bsnd	-2.56446	8.34982	-17.2957	1.14393e-06	7.6216e-05	6.38796
10605493	Prrg1	-2.59295	7.23013	-14.632	3.30275e-06	0.000124651	5.26051
10461758	Keg1	-2.63405	10.3072	-11.5617	1.44616e-05	0.000293281	3.6535
10522090	Wdr19	-2.64217	7.76493	-23.2764	1.71425e-07	3.8693e-05	8.3221
10406423	Mblac2	-2.64422	7.42889	-20.4851	3.88572e-07	4.813e-05	7.50404
10458992	C330018D20Rik	-2.65002	7.04281	-52.8363	8.66609e-10	7.97353e-06	12.6503
10439798	Dzip3	-2.6517	6.49384	-18.6213	7.14656e-07	6.29501e-05	6.87875
10555039	Kctd21	-2.6535	6.40047	-35.8235	1.06804e-08	1.61413e-05	10.8426
10531274	Btc	-2.65441	9.19749	-11.5635	1.44478e-05	0.000293281	3.65455
10594183	Senp8	-2.65805	5.97787	-23.5938	1.57156e-07	3.76456e-05	8.40733
10571297	Gm9951	-2.67295	7.22871	-25.9148	8.60176e-08	3.06687e-05	8.98868
10457862	Rprd1a	-2.68416	8.60134	-44.7887	2.52327e-09	7.97353e-06	11.9452
10399224	1110002L01Rik	-2.68789	7.95485	-29.2391	3.95646e-08	2.41876e-05	9.71002
10457787	Klhl14	-2.72985	7.90542	-18.8478	6.61606e-07	6.14274e-05	6.95859
10561983	Proser3	-2.73496	7.25785	-34.0608	1.47909e-08	1.86432e-05	10.5718
10473224	Dusp19	-2.7487	7.8591	-38.6026	6.59302e-09	1.34808e-05	11.2294
10407435	Akr1c18	-2.76655	8.30731	-5.99897	0.00072499	0.00441159	-0.701678
10434313	Yeats2	-2.77429	8.63867	-19.3104	5.66739e-07	5.64698e-05	7.1182
10538163	Aoc1	-2.83886	8.31423	-31.6315	2.38359e-08	2.07134e-05	10.1617
10372497	Thap2	-2.86272	7.41416	-18.5456	7.33458e-07	6.3263e-05	6.85183
10361338	Ipcef1	-2.86824	7.52421	-32.614	1.95697e-08	1.86432e-05	10.333
10573210	Ptger1	-2.86827	9.92018	-19.4451	5.42124e-07	5.52165e-05	7.16385
10498547	Veph1	-2.91328	9.28103	-29.412	3.8091e-08	2.40779e-05	9.74439
10462621	Ifit3b	-2.92226	7.90055	-8.95827	6.93145e-05	0.000801789	1.91873
10542477	Pik3c2g	-2.95727	7.6253	-18.4739	7.51818e-07	6.37215e-05	6.82618
10382692	Smim5	-2.97769	8.03425	-23.1762	1.76236e-07	3.92009e-05	8.29489
10482172	Zbtb26	-2.98034	6.99925	-23.4537	1.63278e-07	3.76782e-05	8.3699
10531261	Rassf6	-2.98593	8.29532	-27.5124	5.85442e-08	2.78767e-05	9.35023
10350614	Trmt1l	-3.01242	7.41921	-37.7097	7.6686e-09	1.48089e-05	11.1101
10395389	Sostdc1	-3.03005	9.03815	-22.3084	2.25097e-07	4.07829e-05	8.05283
10498599	Ift80	-3.08336	6.81108	-46.2092	2.06201e-09	7.97353e-06	12.086
10401616	Mlh3	-3.10601	7.66867	-19.9658	4.57908e-07	5.13527e-05	7.3368
10585347	4930550C14Rik	-3.21371	7.70347	-45.7253	2.20726e-09	7.97353e-06	12.0389
10536949	Strip2	-3.25648	7.48896	-40.0197	5.22331e-09	1.21042e-05	11.4098
10500140	Anxa9	-3.27894	8.0335	-22.3555	2.22072e-07	4.07829e-05	8.06628
10506134	Atg4c	-3.33348	6.52981	-28.6139	4.54731e-08	2.56845e-05	9.58323
10601235	Ogt	-3.33389	8.82159	-12.3546	9.56349e-06	0.000227988	4.10693
10447521	Tfb1m	-3.39048	7.70072	-34.734	1.30361e-08	1.86432e-05	10.6777
10500547	Hsd3b2	-3.47176	7.29724	-17.1202	1.22061e-06	7.70456e-05	6.31977
10584138	Kcnj1	-3.65968	10.3279	-10.1701	3.196e-05	0.000484487	2.77841
10490302	Zfp931	-3.67615	6.55319	-48.2131	1.567e-09	7.97353e-06	12.2717
10600310	Avpr2	-3.75455	9.22846	-36.0383	1.02761e-08	1.61413e-05	10.8741
10359593	Fmo3	-3.7779	7.44668	-41.5676	4.08752e-09	1.10757e-05	11.5951
10369806	1700040L02Rik	-3.79742	8.05289	-54.1006	7.43661e-10	7.97353e-06	12.743
10389795	Stxbp4	-3.95865	7.44687	-24.9376	1.1012e-07	3.35768e-05	8.75253
10422946	Ranbp3l	-5.57951	8.23974	-52.4668	9.06867e-10	7.97353e-06	12.6223

## Sheet: Table S1. GroupSet C
ID_REF	Gene	logFC	AveExpr	t	P.Value	adj.P.Val	B
10390850	Krt20	6.49235	10.4609	64.3967	4.33175e-10	1.50572e-05	11.1293
10481627	Lcn2	5.60721	10.7935	32.623	3.05161e-08	0.000183011	9.24479
10534667	Serpine1	4.85315	9.81395	24.8358	1.66963e-07	0.000446164	8.04389
10375463	Havcr1	4.49385	10.3642	8.02698	0.00015889	0.00306494	1.37486
10515399	Plk3	4.44129	9.58254	13.769	6.35458e-06	0.000867463	4.75864
10542335	Gprc5a	4.23979	8.52913	19.3126	7.94639e-07	0.00048989	6.7364
10443463	4930567H12Rik///Cdkn1a	4.04169	10.3363	53.6214	1.36409e-09	2.37078e-05	10.7693
10460585	Fosl1	3.81834	9.4815	11.282	2.12465e-05	0.0012077	3.5228
10361091	Atf3	3.80411	9.80333	6.52573	0.000515039	0.00606667	0.0898365
10502655	Cyr61	3.74807	10.5715	11.1572	2.27156e-05	0.00123199	3.45296
10534395	Cldn4	3.52502	10.2022	14.2405	5.17415e-06	0.00082012	4.96361
10572897	Hmox1	3.5018	10.6084	10.0491	4.24657e-05	0.00160784	2.79348
10485624	Prrg4	3.49785	9.26207	29.9917	5.15703e-08	0.000256083	8.90113
10498024	Slc7a11	3.4837	7.50568	6.08706	0.000756195	0.00766783	-0.332132
10382328	Sox9	3.48287	9.18143	9.9459	4.51554e-05	0.00164973	2.72822
10400095	Ifrd1	3.4725	9.40355	18.18	1.15426e-06	0.000606532	6.39873
10537146	Akr1b8	3.46627	9.34924	8.66425	0.000101884	0.00245086	1.85607
10550906	Plaur	3.43618	9.08403	16.9854	1.75498e-06	0.000697591	6.00982
10477061	Srxn1	3.39219	10.3901	21.5869	3.98803e-07	0.000473743	7.33598
10424400	Myc	3.37312	10.9748	15.909	2.62489e-06	0.000733689	5.62704
10344981	Pi15	3.36055	7.72497	5.02197	0.002107	0.0152964	-1.4596
10560709	Pvr	3.33213	9.77074	16.5981	2.02263e-06	0.000698903	5.87584
10427035	Nr4a1	3.33023	9.36663	11.8024	1.61911e-05	0.0011265	3.80532
10467136	Ch25h	3.28463	7.80551	20.2737	5.88376e-07	0.000475627	7.00173
10579331	Gdf15	3.22963	8.99187	16.8484	1.84467e-06	0.000697591	5.9629
10454782	Egr1	3.21623	9.66049	7.68426	0.000204326	0.00349698	1.10127
10350516	Ptgs2	3.19986	8.71431	5.23059	0.00170473	0.0131881	-1.22653
10458340	Hbegf	3.19643	9.36782	6.46804	0.000541096	0.0062519	0.0356524
10403352	Klf6	3.13335	10.761	13.5487	7.01101e-06	0.000889426	4.65998
10560481	Fosb///Fosb	3.12342	9.0874	4.32623	0.0044601	0.0259253	-2.28286
10587331	Gm10639///Gm3776///Gsta2///Gsta1	3.12015	9.9975	8.95073	8.4199e-05	0.00221892	2.06155
10543017	Pdk4	3.08735	11.5616	12.3471	1.23253e-05	0.00104123	4.0866
10454198	Rnf125	3.07264	8.12275	15.5866	2.97635e-06	0.000736564	5.50584
10526410	Hspb1	3.02255	10.7288	26.1692	1.20591e-07	0.000381446	8.29304
10493870	Sprr2f	3.02127	7.10599	4.10326	0.00575682	0.0310244	-2.56201
10598976	Timp1	3.00175	7.88096	3.9518	0.00687589	0.0352776	-2.75587
10414360	Lgals3	2.9993	10.3008	23.2806	2.49561e-07	0.0004549	7.72433
10463945	Dusp5	2.96058	9.31128	8.27322	0.000133359	0.00278161	1.5649
10574023	Mt2	2.93186	11.9958	28.5239	7.05113e-08	0.000306371	8.68449
10353707	Gm13363///Ptp4a1///Gm8783	2.92911	8.03565	11.5246	1.86923e-05	0.00116688	3.65625
10378568	Mir22hg///Mir22	2.90139	9.0921	13.1004	8.60446e-06	0.000940538	4.45321
10572635	Sfn	2.90061	8.91467	17.2917	1.57205e-06	0.000697591	6.11297
10495405	Slc25a24	2.80958	9.49165	9.8188	4.8741e-05	0.00169457	2.6469
10448307	Tnfrsf12a	2.7551	9.59027	12.1846	1.33544e-05	0.0010468	4.00417
10386455	Rasd1	2.74359	9.3044	10.5232	3.22574e-05	0.00144867	3.08454
10527649	Medag	2.73885	7.39556	9.31045	6.67667e-05	0.00195684	2.31068
10574027	Mt1	2.70797	11.4204	21.4614	4.13487e-07	0.000473743	7.30535
10563338	Ppp1r15a	2.64977	8.63273	8.17363	0.000143072	0.00288971	1.48868
10441003	Runx1	2.63445	8.65375	8.75427	9.59039e-05	0.00237776	1.92134
10556113	Rbm3	2.61539	9.68646	12.6742	1.05188e-05	0.000985357	4.24885
10536845	Flnc	2.60879	8.67361	3.98993	0.00657303	0.0341166	-2.70675
10556297	Adm	2.60836	8.33655	8.57195	0.000108465	0.0025068	1.78848
10514221	Plin2	2.56974	11.5944	23.0321	2.66757e-07	0.0004549	7.67013
10499130	Rnu73b	2.56428	7.62264	4.19059	0.00520458	0.0288276	-2.45179
10495675	F3	2.55822	9.93599	13.347	7.68157e-06	0.000911905	4.56796
10397346	Fos	2.55221	8.19311	4.46178	0.00383294	0.0234359	-2.11681
10382802	Sphk1	2.54917	9.7046	32.4427	3.159e-08	0.000183011	9.2229
10585778	Sema7a	2.52565	9.04597	13.6545	6.68664e-06	0.000878919	4.70757
10501586	S1pr1	2.51716	8.70096	25.0515	1.58221e-07	0.000446164	8.08567
10586865	Aldh1a2	2.51412	9.22806	4.29455	0.00462273	0.0265202	-2.32207
10597758	Csrnp1	2.49484	9.30465	7.07632	0.000326903	0.00461166	0.588107
10566258	Hbb-bt///Hbb-bs///Hbb-b2///Hbb-b1///Hbb-bt///Hbb-bs///Hbb-b2///Hbb-b1	2.46952	10.8883	9.08463	7.71611e-05	0.00213036	2.15541
10393449	Socs3	2.45937	8.91529	7.03972	0.000336631	0.00469742	0.556014
10406270	Glrx	2.43676	9.17308	17.6515	1.38463e-06	0.000650402	6.23107
10581664	Il34	2.42129	8.69206	16.7962	1.88024e-06	0.000697591	5.94488
10524631	Oasl1	2.41476	9.51735	6.43608	0.00055618	0.00635867	0.00546019
10582275	Slc7a5	2.40516	8.698	13.0247	8.9129e-06	0.000962151	4.41749
10519983	Fgl2	2.40423	8.03616	7.55447	0.000225294	0.00372856	0.994794
10422227	Spry2	2.40253	8.42476	17.0925	1.68835e-06	0.000697591	6.04617
10428004	Ankrd33b	2.38329	8.8271	9.33797	6.56137e-05	0.00193446	2.32934
10475517	AA467197	2.37909	6.88348	6.61772	0.000476394	0.00581645	0.175436
10404783	Edn1	2.37633	6.96517	6.14346	0.00071893	0.00745526	-0.276571
10493995	S100a10	2.35943	10.8493	21.613	3.95831e-07	0.000473743	7.3423
10513739	Tnc	2.35666	11.3811	4.39482	0.00412953	0.0245582	-2.1985
10456400	Tubb6	2.34886	10.2002	16.3183	2.24555e-06	0.000719517	5.77646
10561453	Zfp36	2.34726	9.50974	9.05052	7.88879e-05	0.00215084	2.13163
10394674	Socs2	2.3348	8.91094	13.5236	7.09087e-06	0.000893278	4.64859
10444890	Ier3	2.33255	8.15418	7.09647	0.000321682	0.00457864	0.605724
10383479	Hmga1-rs1///Hmga1	2.33213	9.65687	20.4952	5.50088e-07	0.000473743	7.06032
10462132	Tmem252	2.32949	9.54274	7.72739	0.000197859	0.00343364	1.1363
10475990	Slc20a1	2.32541	9.84591	6.41707	0.000565376	0.00641932	-0.0125485
10433885	Cebpd	2.30615	7.32536	10.2038	3.87727e-05	0.00153824	2.88999
10531111	Sult1e1	2.30461	6.629	3.68374	0.00949717	0.0444189	-3.10719
10583071	Mmp3	2.30101	6.86335	9.32663	6.60859e-05	0.00194509	2.32166
10425364	Atf4	2.29985	8.75993	12.0266	1.44514e-05	0.00107485	3.92281
10514466	Jun	2.29717	10.5428	8.99402	8.1846e-05	0.00219858	2.09205
10542355	Emp1	2.29253	10.1726	15.8272	2.70929e-06	0.000733689	5.59659
10364375	Cstb	2.27943	9.83054	15.4587	3.13069e-06	0.000743296	5.45687
10509965	Epha2	2.26157	9.41298	9.61918	5.50546e-05	0.00178943	2.51701
10488378	Thbd	2.25819	10.8326	8.84192	9.0465e-05	0.00230784	1.98427
10599927	Aff2	2.25694	7.82685	4.6406	0.00315131	0.0204327	-1.90197
10460385	Clcf1	2.25165	8.13377	13.2175	8.15129e-06	0.00093847	4.50799
10573198	Dnajb1	2.24127	9.18819	5.70772	0.00107223	0.00969326	-0.716266
10594988	Mapk6	2.22808	10.5444	22.7604	2.87152e-07	0.0004549	7.60982
10535095	Zfand2a	2.21249	11.0915	11.482	1.91138e-05	0.00117762	3.63305
10408629	Pxdc1	2.21122	8.27309	17.7527	1.3367e-06	0.00063649	6.26368
10425283	Maff	2.20404	7.558	6.10215	0.000746011	0.00759876	-0.317225
10458382	Cd14	2.1883	8.08065	7.28964	0.0002762	0.004209	0.772405
10452633	Tgif1	2.18773	9.18761	9.84921	4.78543e-05	0.00168192	2.66645
10517169	Sh3bgrl3	2.18724	10.264	7.90332	0.0001738	0.00321173	1.27739
10376142	Oser1	2.18326	8.70394	8.45047	0.000117883	0.00261661	1.69846
10482500	Rnd3	2.16952	8.89525	8.02114	0.00015956	0.00307445	1.37029
10440019	Tmem45a	2.16941	8.45557	7.41189	0.000251223	0.00398017	0.875931
10545168	Tacstd2	2.13344	8.92385	10.6783	2.95532e-05	0.00140049	3.17683
10518069	Efhd2	2.11608	9.36386	26.165	1.20711e-07	0.000381446	8.29229
10559883	Vmn2r51///Vmn2r36///Vmn2r34///Vmn2r28///Vmn2r48///Vmn2r35///Vmn2r33///Vmn2r43///Vmn2r29///Vmn2r32///Vmn2r42///Vmn2r30///Vmn2r37	2.11513	6.86584	5.88972	0.000904964	0.00865142	-0.529662
10351551	Adamts4	2.10822	9.11109	6.89004	0.000380016	0.00505332	0.42326
10603346	Plp2	2.10791	9.84561	7.84707	0.000181107	0.00326266	1.23259
10555174	Lrrc32	2.10594	10.957	11.2507	2.16042e-05	0.00120822	3.50537
10499899	Sprr1a	2.10519	9.5383	7.7322	0.000197152	0.00343189	1.1402
10548563	Gm13363///Ptp4a1	2.09994	10.2864	12.9786	9.10691e-06	0.000965305	4.39563
10363070	Lilr4b	2.09935	7.42155	3.69292	0.00939103	0.0440173	-3.09499
10433114	Itga5	2.0872	9.5155	4.59189	0.00332245	0.0211595	-1.96002
10530130	Rell1	2.08547	8.43015	12.6835	1.0472e-05	0.000985357	4.25341
10581813	Mlkl	2.07681	7.72964	5.63129	0.00115272	0.0101671	-0.795929
10405211	Gadd45g	2.06489	9.17579	5.73286	0.00104716	0.00955364	-0.690239
10367634	Akap12	2.05572	9.42124	8.19341	0.000141081	0.00286614	1.50388
10375058	Hba-a2///Hba-a1	2.04295	11.3552	10.1825	3.92594e-05	0.00155074	2.87677
10363905	Zwint	2.03485	9.80873	27.776	8.32068e-08	0.000321363	8.56636
10367641	Mthfd1l	2.03072	8.18337	16.1972	2.35077e-06	0.000720777	5.73275
10580183	Ier2	2.03002	7.82368	7.19356	0.000297833	0.00437931	0.689978
10546834	Rad18	2.02334	8.55309	10.9489	2.5437e-05	0.00130604	3.33445
10450038	Angptl4	2.00899	9.90462	13.8635	6.0951e-06	0.000863464	4.80037
10424370	Trib1	2.0084	9.67746	6.42571	0.000561175	0.00639357	-0.00435916
10545130	Gadd45a	2.00784	9.34089	5.95014	0.000856145	0.00835462	-0.468659
10377473	Aloxe3	2.00441	7.24318	12.6802	1.04882e-05	0.000985357	4.25182
10366346	Phlda1	1.9953	8.90483	6.31588	0.000617341	0.00675867	-0.109138
10520950	Pdlim1	1.99171	8.83666	7.19516	0.000297457	0.00437748	0.69136
10449284	Dusp1	1.99158	11.6604	13.3545	7.65534e-06	0.000911905	4.57141
10488382	Cd93	1.98623	10.6426	13.0082	8.98182e-06	0.000963514	4.40967
10585186	Plet1	1.96517	10.0401	8.07594	0.000153396	0.00300059	1.41307
10586168	Snord16a	1.96231	6.7896	6.4954	0.000528558	0.00617154	0.0613919
10572747	Tpm4	1.95412	10.688	12.9236	9.34495e-06	0.000975467	4.3694
10493820	S100a6	1.95273	7.88786	3.85306	0.00773462	0.038293	-2.88406
10562192	Fxyd5	1.94622	10.0834	9.29932	6.72397e-05	0.00196573	2.30311
10586967	Gm7265	1.93132	8.26363	6.07187	0.000766599	0.00775367	-0.347157
10485405	Cd44	1.9241	7.88749	7.39754	0.000254018	0.00400257	0.863851
10496737	Bcl10	1.91349	9.01149	16.4087	2.17059e-06	0.000714171	5.8088
10572456	Jund	1.90749	10.2052	7.84928	0.000180813	0.00325989	1.23436
10374908	Rtn4	1.90744	8.28179	12.5694	1.10619e-05	0.00100134	4.1974
10471129	Ncs1	1.90293	7.65885	12.1227	1.37723e-05	0.00105976	3.97244
10498531	Ccnl1	1.90154	9.1065	5.39169	0.00145306	0.0118481	-1.05075
10507833	Nt5c1a	1.90093	7.56808	7.79686	0.000187929	0.00333117	1.19236
10363735	Egr2	1.89825	7.71144	8.78063	9.42298e-05	0.00234926	1.94032
10445875	Gm7334///Btg3	1.89814	8.60634	16.3619	2.20902e-06	0.000717623	5.79209
10466606	Anxa1	1.89314	8.73992	6.46783	0.000541196	0.0062519	0.0354499
10523062	Alb	1.89276	8.03954	8.55896	0.00010943	0.00252239	1.77891
10526014	Sfswap	1.89223	9.56512	5.76187	0.00101906	0.00936444	-0.6603
10541071	8430408G22Rik	1.89173	7.6655	5.89095	0.000903943	0.00864403	-0.528419
10454077	Taf4b	1.89017	7.71677	15.9252	2.60851e-06	0.000733689	5.63305
10437687	Litaf	1.88722	9.44739	19.3079	7.95816e-07	0.00048989	6.73507
10568532	Gm5766///Rpl7a	1.88618	6.51365	3.70268	0.00927953	0.0436654	-3.08202
10409278	Nfil3	1.88256	8.23911	9.84207	4.80606e-05	0.00168576	2.66187
10406941	Sgtb	1.88023	7.26245	8.47748	0.00011571	0.00259395	1.71858
10505187	Ugcg	1.87756	8.23443	13.251	8.02657e-06	0.00093847	4.52358
10569280	Dusp8	1.8659	8.81156	7.92144	0.000171517	0.0032019	1.29176
10501164	Csf1	1.86134	8.2848	17.0062	1.74182e-06	0.000697591	6.0169
10359446	Suco	1.85941	9.26243	5.69195	0.0010883	0.00979274	-0.732642
10400137	Dnajb9	1.85746	9.40263	7.27974	0.000278343	0.00422682	0.76396
10365891	Tmcc3	1.84622	8.50473	7.54453	0.000226999	0.00374676	0.98657
10475544	Sema6d	1.84387	8.9786	11.4241	1.97045e-05	0.00119325	3.60136
10450640	Mrps18b	1.84344	9.44654	19.5181	7.44288e-07	0.00048814	6.7947
10413795	Eaf1	1.84165	9.7899	11.4467	1.94711e-05	0.00119278	3.61377
10362896	Cd24a	1.84034	10.0222	7.92464	0.000171118	0.00319729	1.29429
10457640	S100a11	1.84002	11.373	10.801	2.75983e-05	0.00134547	3.24882
10488655	Bcl2l1	1.83523	9.38939	17.3766	1.52529e-06	0.000697591	6.14114
10435980	Gm4832///Rps24	1.82496	8.38574	15.304	3.3298e-06	0.000766515	5.39696
10550627	Gpr4	1.82366	7.72966	13.4039	7.48532e-06	0.000909702	4.59406
10512061	Taf9	1.82189	8.55454	20.6537	5.2447e-07	0.000473743	7.10165
10345762	Il1r1	1.81645	8.17904	8.36128	0.000125397	0.00270053	1.63159
10466659	Gda	1.81213	8.26442	10.6541	2.99581e-05	0.00140239	3.1625
10522368	Nipal1	1.8096	7.37479	6.46819	0.000541029	0.0062519	0.0357873
10421932	Pcdh9	1.80771	7.33192	5.10412	0.00193701	0.0144296	-1.36707
10369615	Srgn	1.80514	11.1495	10.6658	2.97615e-05	0.00140049	3.16943
10409486	Pdlim7	1.804	8.7254	19.7123	7.00075e-07	0.000485075	6.84899
10358389	Rgs2	1.79932	7.63359	8.95906	8.37403e-05	0.00221315	2.06743
10457731	Rpl35///Itgam	1.798	8.612	8.41413	0.00012088	0.00265061	1.67129
10541494	Rps27a	1.79318	9.7325	15.8266	2.70993e-06	0.000733689	5.59636
10505779	Acer2	1.78972	9.45246	13.0652	8.74628e-06	0.000950064	4.43663
10461991	Zfand5	1.78904	9.61233	11.1509	2.27929e-05	0.00123369	3.4494
10442435	Rnps1	1.77286	8.48623	19.381	7.77447e-07	0.00048989	6.75591
10584458	Olfr920	1.7725	6.65766	13.381	7.5634e-06	0.000909702	4.5836
10393058	Gm6485///H3f3b	1.77232	10.0485	11.6305	1.76897e-05	0.00114465	3.71353
10593123	Tagln	1.77154	8.98904	4.04322	0.00617425	0.0326165	-2.63845
10557992	Bag3	1.76693	10.1722	7.32965	0.000267726	0.00412873	0.806451
10365971	Btg1	1.76476	10.7217	9.90836	4.61819e-05	0.00165648	2.70431
10503249	Rpl13	1.7596	6.08608	3.9779	0.00666695	0.0344959	-2.72222
10411226	F2rl1	1.75709	8.76711	10.625	3.04527e-05	0.00141354	3.14525
10455588	Hspe1	1.75644	10.4506	5.97091	0.000840061	0.00824175	-0.447798
10507976	Yrdc	1.75619	8.0171	8.18979	0.000141442	0.00286635	1.50111
10448202	LOC102633627///Tpm4	1.7557	11.3965	11.682	1.72238e-05	0.00113605	3.74123
10589723	Lrrfip2	1.75431	8.46635	16.9788	1.7592e-06	0.000697591	6.00757
10518735	Spsb1	1.75242	8.74318	14.1732	5.32617e-06	0.000833954	4.93483
10452485	Rab31	1.74834	9.61232	14.5035	4.6267e-06	0.0008043	5.07439
10535852	Slc7a1	1.74428	8.76095	16.3998	2.17785e-06	0.000714171	5.80562
10520862	Fosl2	1.74288	9.4053	23.9373	2.09946e-07	0.000446164	7.86332
10382104	Snord104	1.73839	9.12346	8.56064	0.000109304	0.00252117	1.78015
10469793	Il1f6	1.73603	6.21977	5.39253	0.00145186	0.0118435	-1.04985
10364950	Gadd45b	1.73454	8.68338	4.57262	0.00339303	0.0214439	-1.98308
10487021	Slc30a4	1.73302	8.49817	12.1956	1.32816e-05	0.0010468	4.0098
10416057	Clu	1.72849	10.9702	7.25623	0.000283511	0.00426868	0.743854
10412537	LOC100861615///Gm3739///Gm3696///Gm3667///Gm3194///Gm3558///Gm10413///Gm3500///Gm10409///Gm3383///Gm3264///Gm3020///Gm3002///Gm10340///Gm2897///Gm2237///Gm10406///Gm3373///Gm3317///Gm8108///2610042L04Rik///Gm5796///Gm16440///Gm5795///4930555G01Rik///Gm3696///Gm3667///Gm10413///Gm3264///Gm3636///Gm2897///Gm2237///Gm5795	1.7246	7.27565	4.50155	0.00366816	0.0226877	-2.06862
10548030	Cd9	1.72428	8.59207	8.1679	0.000143655	0.00289332	1.48427
10450369	Hspa1a	1.72089	11.6702	5.02939	0.00209098	0.0152087	-1.4512
10369290	Ddit4	1.71435	9.36314	10.6995	2.92042e-05	0.00139442	3.18933
10495035	Slc16a1	1.7115	9.8669	7.42544	0.000248617	0.00395416	0.887312
10400405	Nfkbia	1.69926	10.4407	19.0811	8.56125e-07	0.000504388	6.66968
10494817	Ngf	1.6974	8.0847	17.9858	1.23334e-06	0.000606532	6.3379
10466923	Gm15772///Rpl26	1.69556	7.71416	4.78794	0.00269096	0.0182051	-1.72852
10537770	Zyx	1.68898	9.30372	19.8049	6.80056e-07	0.000485075	6.87462
10580139	Zswim4	1.68831	8.88239	6.80896	0.000406165	0.00528577	0.350338
10490159	Pmepa1	1.68761	10.0508	9.01286	8.08456e-05	0.00218288	2.10527
10522208	Uchl1	1.68401	8.07437	11.5805	1.81547e-05	0.00116217	3.68658
10388938	Wsb1	1.68172	9.67185	13.185	8.27414e-06	0.00093847	4.49286
10583297	Taf1d	1.68034	6.88573	15.6483	2.90503e-06	0.000736564	5.5293
10583090	Mmp10	1.67892	7.37695	6.68562	0.000449981	0.00562542	0.238008
10476301	Smox	1.67296	9.15887	15.8485	2.68698e-06	0.000733689	5.60455
10351259	Slc19a2	1.66976	9.2242	4.39683	0.00412024	0.0245323	-2.19603
10377439	Per1	1.66538	10.2734	21.9752	3.57055e-07	0.000473743	7.42906
10502417	2410002F23Rik	1.66379	8.05336	13.0823	8.67706e-06	0.000945501	4.44469
10362201	Ctgf	1.65557	11.6555	10.9346	2.56369e-05	0.00130857	3.32624
10391454	Vat1	1.65543	10.8622	11.3009	2.1033e-05	0.0012077	3.53335
10436865	Ifngr2	1.65422	10.2578	15.0287	3.72164e-06	0.000795586	5.28842
10368041	Abracl///Abracl	1.64924	7.7707	11.2984	2.10611e-05	0.0012077	3.53195
10593225	Zbtb16	1.64667	10.1538	5.64629	0.0011364	0.0100589	-0.780231
10530683	Chic2	1.64608	10.0894	13.7278	6.4718e-06	0.000871937	4.74033
10373918	Lif	1.63991	7.121	4.09721	0.0057974	0.0311802	-2.56968
10513008	Klf4	1.63937	8.76798	9.51131	5.88557e-05	0.0018531	2.44567
10523717	Spp1	1.63906	12.4853	10.3546	3.5525e-05	0.00149357	2.98261
10345752	Il1r2	1.63544	7.83257	4.13027	0.00557936	0.0303266	-2.5278
10370721	Sbno2	1.63299	10.1593	9.72193	5.16945e-05	0.00173558	2.5842
10387625	Chrnb1	1.63241	8.08233	5.62457	0.00116012	0.0102068	-0.80297
10367400	Mmp19	1.63094	7.88312	4.91374	0.00235718	0.016556	-1.58297
10515416	Rps8	1.62558	6.74688	10.5074	3.25484e-05	0.00144992	3.07506
10603702	Llph	1.62188	8.81714	12.1879	1.33328e-05	0.0010468	4.00584
10543785	Lncpint	1.62154	8.17484	4.22108	0.00502589	0.0281004	-2.41358
10516735	Tinagl1	1.62099	10.8394	12.2613	1.28568e-05	0.00104123	4.04323
10375121	C530030P08Rik	1.61844	9.21368	6.28392	0.00063487	0.00688337	-0.139903
10396476	Rhoj	1.61832	10.0458	8.82002	9.17903e-05	0.00232046	1.96859
10578683	Eif2s2	1.61796	9.13606	13.1403	8.44678e-06	0.00093847	4.47195
10355567	Tmbim1	1.6121	9.24383	18.1677	1.1591e-06	0.000606532	6.39489
10425066	Csf2rb	1.60983	7.10058	7.1407	0.000310557	0.0044811	0.644227
10386187	Rpl24	1.60807	10.6692	10.0981	4.12541e-05	0.00158628	2.8242
10416940	Tpm3	1.60528	11.1737	14.4073	4.81877e-06	0.0008043	5.03416
10561461	Samd4b	1.604	9.50643	21.091	4.60608e-07	0.000473743	7.21338
10571312	Dusp4	1.60046	9.08359	6.59978	0.000483663	0.00586796	0.158818
10420986	Rpl21	1.59937	5.86803	7.90586	0.000173477	0.00321173	1.27941
10381744	Arf2	1.59769	9.69151	20.4641	5.55288e-07	0.000473743	7.05214
10495223	Eps8l3	1.59765	7.24575	5.61787	0.00116755	0.0102407	-0.809996
10512739	Xpa	1.59666	7.78181	20.5451	5.41868e-07	0.000473743	7.07338
10574985	Slc7a6	1.59662	8.11555	6.54814	0.000505306	0.00600545	0.110777
10471844	Nek6	1.5961	9.40302	12.6913	1.04331e-05	0.000985357	4.2572
10374464	Spred2	1.59552	8.90527	8.30049	0.000130833	0.00276641	1.58562
10606255	Gm12191///Gm5481///Rpl30	1.59484	9.297	6.65793	0.000460545	0.00569759	0.212556
10501661	Srsf3	1.59416	10.2827	8.28414	0.000132341	0.0027791	1.5732
10364712	Cirbp	1.59379	8.60099	13.6767	6.62064e-06	0.000878919	4.71753
10410656	Cast	1.59344	9.789	22.4687	3.11093e-07	0.000463108	7.54379
10415875	Pinx1	1.58951	7.83097	19.9273	6.54621e-07	0.000484141	6.90822
10556244	Snora23	1.58908	7.59245	8.37549	0.000124163	0.00268737	1.64229
10429568	Ly6c2///Ly6c1	1.58817	10.9663	7.87746	0.000177116	0.00323468	1.25683
10438708	Masp1	1.58796	8.78998	7.40861	0.000251858	0.00398661	0.873173
10416510	Nufip1	1.58369	8.13471	9.55729	5.71997e-05	0.00182119	2.47618
10540812	Tatdn2	1.58209	9.52059	21.2764	4.36294e-07	0.000473743	7.2597
10528143	Ppp1r14b	1.58155	9.33306	7.222	0.000291234	0.0043336	0.714477
10420237	Gm5801///Ube2j2	1.5787	8.97317	11.0429	2.4165e-05	0.00126823	3.38822
10421172	Slc25a37	1.57834	9.00062	7.35264	0.000262991	0.00409046	0.82594
10546706	Rybp	1.57828	9.91581	6.32158	0.000614274	0.00673983	-0.103667
10580282	Junb	1.57731	8.62032	5.59567	0.00119256	0.0103732	-0.833318
10550650	Ercc1	1.57675	8.65206	14.4619	4.70868e-06	0.0008043	5.05702
10437590	Carhsp1	1.57327	7.61956	7.95025	0.000167959	0.00316952	1.31455
10467508	Blnk	1.57296	8.38456	4.98224	0.00219518	0.0157199	-1.50468
10495054	Rhoc	1.57285	10.0284	15.9239	2.60977e-06	0.000733689	5.63259
10429564	Ly6a	1.57071	11.6785	11.4119	1.98314e-05	0.00119677	3.59468
10377673	Cldn7	1.56076	8.47889	5.20969	0.00174083	0.013355	-1.24959
10431894	Slc38a2	1.55998	11.2555	11.0623	2.39114e-05	0.00126823	3.39927
10568873	Adam8	1.55702	7.3693	5.22943	0.0017067	0.0131917	-1.2278
10350800	Tor1aip2	1.55488	8.79114	12.085	1.40342e-05	0.00106504	3.95303
10372781	Irak3	1.54824	9.23192	11.7604	1.6543e-05	0.0011265	3.78305
10573693	Rps13	1.54558	8.60437	10.7399	2.85533e-05	0.00137574	3.21305
10606581	Rps12	1.54397	9.03805	11.6626	1.73974e-05	0.00114316	3.73083
10534441	Pom121	1.54349	9.02	8.38621	0.000123243	0.00267077	1.65035
10485402	Fjx1	1.53994	7.60162	7.17366	0.000302552	0.00442885	0.672788
10416899	Ndfip2	1.53978	9.67245	9.60732	5.54586e-05	0.00179703	2.5092
10378754	Fam57a	1.53865	7.94989	11.4797	1.9137e-05	0.00117762	3.63179
10607467	Sat1	1.53817	10.4139	7.07502	0.000327242	0.00461458	0.586972
10586744	Anxa2	1.53423	11.2402	11.8349	1.59243e-05	0.0011265	3.82252
10392440	Slc16a6	1.53313	8.37796	7.7997	0.000187535	0.00333016	1.19464
10450374	D17H6S56E-5	1.53201	8.74508	7.31795	0.000270173	0.00414526	0.796511
10521174	Rnf4	1.52882	9.92557	16.187	2.35983e-06	0.000720777	5.72908
10449303	Bak1	1.52867	8.68566	11.1925	2.22882e-05	0.0012283	3.47281
10607391	Rps7	1.52756	10.0706	10.9858	2.49291e-05	0.00128666	3.3556
10567043	Rras2	1.52691	10.0492	6.96972	0.000356174	0.00486029	0.494231
10540072	Ppp1r2-ps3///Ppp1r2	1.52434	10.7159	12.517	1.13458e-05	0.00100661	4.17148
10349711	Slc41a1	1.52432	8.84314	11.9442	1.50642e-05	0.00110471	3.87994
10555027	Gab2	1.5243	9.92032	12.1022	1.39138e-05	0.00106062	3.96191
10359034	Qsox1	1.52128	9.26616	4.11223	0.00569717	0.0307888	-2.55063
10426921	Dazap2	1.52063	10.2962	11.4243	1.97026e-05	0.00119325	3.60146
10604630	Mospd1	1.52057	9.3182	13.8674	6.08473e-06	0.000863464	4.80207
10346960	Ccnyl1	1.52017	8.27964	7.23294	0.00028874	0.00431764	0.72388
10545014	Vopp1	1.51412	7.82789	7.82846	0.000183602	0.00328836	1.21771
10438308	Ranbp1	1.51391	9.52317	13.1463	8.42318e-06	0.00093847	4.47478
10357875	Btg2	1.5115	9.09881	8.36465	0.000125103	0.00269962	1.63413
10556576	1110004F10Rik	1.51108	7.95309	9.87787	4.70354e-05	0.00166492	2.68482
10366848	B4galnt1	1.51048	8.51675	8.53616	0.000111147	0.00254175	1.76209
10570855	Plat	1.50987	10.6622	4.65329	0.00310837	0.02026	-1.8869
10387536	Cd68	1.50869	7.69093	10.6719	2.96593e-05	0.00140049	3.17305
10377368	Rpl26	1.50531	9.02631	9.21256	7.10615e-05	0.00203133	2.24383
10380289	Mmd	1.50442	8.77977	4.45312	0.00386996	0.0235636	-2.12734
10601385	Tlr13	1.50435	7.54348	8.2559	0.000134993	0.00279473	1.55171
10428302	Klf10	1.5031	8.76606	6.05572	0.000777847	0.00783255	-0.363175
10570741	Defb1	1.50279	10.5238	4.63761	0.00316152	0.0204713	-1.90552
10526961	Mafk	1.50102	8.65345	7.48447	0.00023762	0.00384528	0.936688
10401958	Naca	1.50029	10.0528	13.7347	6.45205e-06	0.000871937	4.74339
10578123	Rbpms///Rbpms	1.49995	10.6686	17.8038	1.31322e-06	0.000633991	6.28006
10381115	Eif1	1.49982	9.65532	10.5196	3.23231e-05	0.00144974	3.08239
10455533	Eif1a	1.49311	8.53594	16.5842	2.03313e-06	0.000698903	5.87094
10528268	Ptpn12	1.49304	10.1679	12.804	9.88804e-06	0.000985357	4.31192
10358787	Lamc2	1.49142	8.33591	5.96219	0.000846772	0.00828888	-0.45655
10370552	Plpp2	1.49131	10.3285	15.4672	3.12008e-06	0.000743296	5.46016
10477717	Procr	1.49079	7.55102	4.47182	0.00379058	0.0232438	-2.10462
10571162	Eif4ebp1	1.49068	9.28318	9.87597	4.70891e-05	0.00166512	2.68361
10457733	B4galt6	1.48997	8.61775	7.85805	0.000179654	0.00325079	1.24136
10376864	Gm1821///Ubb	1.4888	8.36199	11.1267	2.3092e-05	0.00124253	3.43577
10358978	Ier5	1.48838	8.91563	6.97517	0.000354608	0.00485665	0.499057
10382838	1810032O08Rik	1.48691	6.82399	5.41748	0.0014168	0.0116629	-1.02295
10476106	Snord57	1.48584	9.44467	5.42374	0.00140816	0.0116376	-1.01621
10533729	Vps37b	1.48265	7.77214	6.39854	0.000574505	0.006479	-0.0301421
10605465	Prkx	1.48105	10.3359	10.6003	3.08789e-05	0.00141758	3.1306
10410617	Pdcd6	1.47864	8.5893	16.882	1.82223e-06	0.000697591	5.97444
10583496	B130055M24Rik///Ppan	1.4783	8.75894	9.57956	5.64169e-05	0.00181579	2.4909
10389581	Ypel2	1.47824	7.84426	18.7811	9.44222e-07	0.000547019	6.58147
10554142	Kansl2	1.47535	8.91086	10.9005	2.61217e-05	0.00132168	3.30658
10380403	Lrrc59	1.47066	10.2936	18.4587	1.05078e-06	0.000598774	6.48449
10463517	Pprc1	1.46829	9.55381	4.58884	0.0033335	0.0211988	-1.96366
10354275	Tex30	1.46725	7.42875	11.7258	1.68393e-05	0.0011265	3.76464
10436402	Cldnd1	1.46535	9.14299	11.756	1.658e-05	0.0011265	3.78073
10406710	Tbca	1.4652	7.67623	16.7295	1.92685e-06	0.000697591	5.92176
10427235	Prr13	1.46331	8.49546	9.20521	7.13964e-05	0.00203613	2.23879
10454097	Rpl11///Brf2	1.46056	9.7619	9.55991	5.71068e-05	0.00182119	2.47791
10426650	Tuba1c///Tuba1b///Tuba1a	1.45988	10.9045	14.4683	4.69607e-06	0.0008043	5.05968
10349401	Gpr39	1.45713	6.70623	8.63275	0.000104077	0.00246373	1.83308
10548976	Rpl38	1.45655	10.4659	9.99779	4.37796e-05	0.00162632	2.76111
10395805	1700047I17Rik2///Fam177a	1.45632	10.4632	9.71934	5.17762e-05	0.00173558	2.58252
10394609	Rpl36	1.45566	7.26194	4.64168	0.00314763	0.0204263	-1.90068
10508392	Rnf19b	1.45535	8.88244	7.75952	0.000193193	0.00339655	1.16228
10355141	Klf7	1.45499	9.74615	15.4921	3.08945e-06	0.000743296	5.46972
10410975	Zcchc9	1.45428	8.20328	9.60692	5.54722e-05	0.00179703	2.50894
10480477	Pax8	1.45035	10.8206	12.6822	1.04784e-05	0.000985357	4.25278
10389238	Dusp14	1.44774	10.1954	4.14636	0.00547655	0.0299269	-2.50748
10427310	Gm10052///Gm5803///Gm5643///Hnrnpa1	1.44649	8.48821	11.2493	2.162e-05	0.00120822	3.50461
10444658	Clic1	1.4455	11.0131	15.045	3.69702e-06	0.000795586	5.29491
10560685	Bcl3	1.44546	8.75396	6.40805	0.000569802	0.00645367	-0.0211126
10494857	Nras	1.44475	8.92508	10.6679	2.97263e-05	0.00140049	3.17068
10495042	Ppm1j	1.4444	7.08534	8.67793	0.000100948	0.00243847	1.86603
10398678	Eif5	1.44261	11.0086	9.9336	4.54889e-05	0.00165224	2.72039
10365260	Txnrd1	1.44196	11.0881	8.7948	9.33438e-05	0.00234269	1.95051
10542319	Apold1	1.44191	8.24539	6.19359	0.000687555	0.00724444	-0.227518
10478890	Cebpb	1.44187	8.93338	4.87112	0.00246476	0.0171145	-1.63203
10474671	Spred1	1.44056	9.08833	13.2201	8.14121e-06	0.00093847	4.50924
10467256	Rpl10	1.44033	10.1851	11.2924	2.11284e-05	0.0012077	3.52862
10491699	Fgf2	1.43942	7.52111	5.1161	0.00191355	0.0143012	-1.35367
10506714	Lrp8	1.43559	8.1634	7.99409	0.000162707	0.00311497	1.34907
10507826	Hpcal4	1.43387	7.38666	5.85708	0.000932647	0.00882642	-0.56281
10531887	Slc10a6	1.4327	6.91714	6.34509	0.000601804	0.00666838	-0.0811346
10376733	Map2k3	1.42685	10.3369	5.14926	0.00185024	0.0139511	-1.31665
10356351	Rpl6	1.42602	10.9932	14.9344	3.86792e-06	0.000795586	5.25067
10349239	Nifk	1.42497	8.68151	15.0927	3.62599e-06	0.0007927	5.31388
10416522	Tsc22d1	1.42418	10.0258	18.1935	1.14901e-06	0.000606532	6.4029
10452419	Efna5	1.42357	8.39789	5.30656	0.00158038	0.0125305	-1.14319
10404359	Mboat1	1.42257	7.66289	5.76498	0.0010161	0.00935367	-0.657098
10588669	Rassf1	1.42235	8.51598	4.87206	0.00246233	0.0171078	-1.63094
10437195	Igsf5	1.42167	9.37624	10.0327	4.288e-05	0.0016166	2.78316
10606075	Rps4x	1.41943	9.31675	11.083	2.36445e-05	0.00126249	3.41102
10353265	Rpl7	1.41876	9.34254	9.35386	6.49585e-05	0.00193133	2.34009
10405994	Med10	1.41689	7.87728	16.8343	1.85418e-06	0.000697591	5.95805
10545101	Hpgds	1.41416	7.18096	4.45579	0.00385852	0.0235298	-2.1241
10489484	Sdc4	1.41379	10.6376	9.64905	5.40525e-05	0.00177793	2.53662
10463070	Entpd1	1.41324	9.82115	6.11244	0.000739161	0.00756453	-0.307082
10455346	Tcerg1	1.41061	8.40781	10.6386	3.02189e-05	0.00140805	3.15337
10401278	Erh	1.41013	6.72411	5.04169	0.00206471	0.0151157	-1.4373
10432236	Rnd1	1.40951	7.40584	9.49091	5.96078e-05	0.00185671	2.4321
10390502	Rpl23	1.40782	7.71085	12.6633	1.05736e-05	0.000985357	4.24355
10351026	Gas5	1.40748	7.96776	11.7739	1.64284e-05	0.0011265	3.79024
10457331	Mzt1	1.40664	9.16778	9.6438	5.42271e-05	0.00177793	2.53317
10429389	1600029O15Rik///Gm6133///Rpl17///Hk1	1.4026	10.5168	13.409	7.468e-06	0.000909702	4.5964
10440993	Rcan1	1.40162	9.94465	5.43905	0.00138727	0.0115362	-0.99976
10430245	Myh9	1.40122	7.27089	4.51169	0.00362739	0.0224884	-2.05636
10401128	Max	1.39918	8.00118	13.3984	7.5041e-06	0.000909702	4.59154
10434672	Gng5	1.39709	9.03041	12.9012	9.44384e-06	0.000976988	4.3587
10424676	Ly6e	1.39641	11.0212	9.12564	7.51424e-05	0.00209795	2.18389
10493474	Muc1	1.39537	8.31973	4.3038	0.00457459	0.0263534	-2.31061
10352448	Dusp10	1.39466	7.83572	13.3088	7.8167e-06	0.000921046	4.55035
10379727	Wfdc17	1.39399	6.85395	7.43237	0.000247297	0.00394835	0.893125
10387932	Pfn1	1.39349	11.2024	10.3106	3.64394e-05	0.00150432	2.95572
10531724	Plac8	1.39237	6.62109	4.20803	0.00510154	0.0284021	-2.42992
10498284	Wwtr1	1.39159	9.95144	11.5219	1.87183e-05	0.00116688	3.6548
10541895	Tnfrsf1a	1.39052	9.24024	11.5205	1.87318e-05	0.00116688	3.65405
10440522	Adamts1	1.38908	11.1971	13.9717	5.8127e-06	0.000862271	4.84776
10456579	Mex3c	1.38906	9.92721	16.0115	2.52335e-06	0.000733689	5.66492
10498273	Tm4sf1	1.38864	9.63724	9.37333	6.41658e-05	0.00191945	2.35325
10548585	Ybx3	1.38763	10.3701	7.8433	0.00018161	0.00326527	1.22958
10592106	Tirap	1.38727	8.42348	12.685	1.04646e-05	0.000985357	4.25413
10492335	Rap2b	1.38634	8.03393	7.99277	0.000162862	0.00311497	1.34804
10439204	Gm6937///Rpl15	1.38633	9.95269	12.0658	1.41694e-05	0.00106504	3.94314
10564183	Snord116l2///Snord116l1///Snord116	1.38598	5.83621	5.40412	0.00143546	0.0117653	-1.03734
10444814	H2-Q4	1.38457	9.60413	7.18696	0.000299388	0.00439844	0.684286
10398451	Rps25///Rps25	1.38368	5.64925	3.67597	0.00958809	0.0447463	-3.11752
10545588	Hk2	1.38265	8.55091	4.71081	0.00292175	0.0192714	-1.81891
10511325	Rps20	1.38185	10.2585	8.97094	8.30911e-05	0.00221216	2.0758
10602372	Alas2	1.38094	7.52685	6.42313	0.000562426	0.00640142	-0.00680401
10532025	Rps15a-ps6///Rps15a-ps4///Rps15a	1.38093	8.34073	7.94227	0.000168937	0.00317493	1.30824
10477970	Src	1.37919	9.57844	9.12149	7.53442e-05	0.0021019	2.18101
10535043	Pdgfa	1.37877	9.26787	12.6211	1.07899e-05	0.000996824	4.22286
10505092	Rad23b	1.37603	9.9947	13.5172	7.11116e-06	0.000893278	4.64571
10398599	Rps19-ps3///Rps19	1.37557	9.06698	7.04998	0.00033387	0.00467843	0.565027
10421810	Rgcc///Rgcc	1.37481	8.86713	6.05618	0.000777521	0.00783153	-0.362714
10596200	Tmem108	1.37339	7.60955	5.89406	0.000901352	0.00862913	-0.525262
10558961	Tspan4	1.37242	9.6869	10.8376	2.70442e-05	0.00134118	3.27014
10542731	Rassf8	1.37222	9.44118	10.2952	3.67655e-05	0.00150704	2.94629
10575598	Znrf1	1.36984	8.89091	11.8015	1.61979e-05	0.0011265	3.80488
10400795	Sav1	1.3693	9.29276	9.76323	5.04106e-05	0.00171455	2.61101
10353004	Cks2	1.36775	6.99662	5.13934	0.00186892	0.0140553	-1.3277
10417601	Gm12504///Ptma	1.36628	10.185	10.3919	3.47699e-05	0.00149026	3.00532
10493177	Mef2d	1.36566	10.7001	11.041	2.41897e-05	0.00126823	3.38715
10443527	Pim1	1.36564	9.40846	7.14235	0.000310151	0.0044811	0.645659
10407126	Plk2	1.36537	8.5065	8.28348	0.000132402	0.0027791	1.57271
10502224	Sgms2	1.36412	10.0395	3.6454	0.00995511	0.0460003	-3.15827
10496032	Gm32899///Rpl12	1.36391	11.1913	9.15446	7.37602e-05	0.00207895	2.20383
10362394	Hddc2	1.36337	7.71204	9.87297	4.71742e-05	0.00166644	2.68169
10584674	Mcam	1.36252	9.42244	4.94783	0.00227494	0.0161514	-1.54393
10530560	Slain2	1.36189	7.68529	5.03099	0.00208753	0.01519	-1.44938
10418480	Gnl3	1.36169	8.71535	18.0985	1.18672e-06	0.000606532	6.37331
10557326	Il4ra	1.3612	9.69839	12.6836	1.04712e-05	0.000985357	4.25348
10450126	Brd2	1.35756	10.3303	5.81779	0.000967253	0.00904696	-0.602895
10406419	Lysmd3	1.35656	7.75189	9.04042	7.94076e-05	0.00215979	2.12457
10600017	Hmgb3	1.35578	7.45027	11.431	1.9633e-05	0.00119308	3.60515
10582074	Mphosph6	1.35507	7.35708	19.6907	7.04845e-07	0.000485075	6.84298
10408557	Serpinb1a	1.35479	9.36946	5.73732	0.00104278	0.00952864	-0.68562
10477637	Map1lc3a	1.35271	8.89169	12.3275	1.2444e-05	0.00104123	4.07676
10357579	Mapkapk2	1.35147	10.3823	17.9727	1.23889e-06	0.000606532	6.33377
10560063	Chmp2a	1.35136	9.15173	20.5214	5.45766e-07	0.000473743	7.06716
10426875	Atf1	1.35086	9.33964	7.36905	0.000259671	0.00406456	0.839818
10593723	Acsbg1	1.35078	8.26248	3.61938	0.0102798	0.0470785	-3.19306
10550052	Rps5	1.35004	10.9507	9.81099	4.89716e-05	0.00169547	2.64187
10578904	Cpe	1.34914	9.45627	6.65516	0.000461617	0.00570572	0.210006
10460392	Pold4	1.34689	7.56681	7.24706	0.000285557	0.00428004	0.735997
10375880	Nhp2	1.34259	7.92991	12.4019	1.19987e-05	0.00104022	4.11415
10409579	Cxcl14	1.34118	9.20391	7.94725	0.000168326	0.00317128	1.31218
10481621	1110008P14Rik	1.3407	8.00395	6.19128	0.000688964	0.00725709	-0.229769
10394971	Klf11	1.33933	8.76426	9.76433	5.0377e-05	0.00171455	2.61172
10430660	Pdgfb	1.33886	9.26218	7.91512	0.00017231	0.00320661	1.28675
10524018	Gm4705///Rpl34-ps1///Rpl34	1.33882	10.2815	12.5279	1.12858e-05	0.00100588	4.17691
10450367	Hspa1a///Hspa1b	1.33798	12.0314	4.23585	0.00494179	0.0277708	-2.39512
10477572	Chmp4b	1.33646	10.714	12.3235	1.2469e-05	0.00104123	4.07469
10454733	LOC102640295///Gm8580///Gm10548///Gm13213///4931440P22Rik///Rpl29	1.33612	10.7315	12.0697	1.41417e-05	0.00106504	3.94516
10516765	Serinc2	1.33528	10.2095	9.90105	4.63849e-05	0.00165648	2.69964
10540241	Arl6ip5	1.33484	9.0591	10.4343	3.39336e-05	0.00147074	3.03105
10385926	Cdc42se2	1.33404	9.44001	12.59	1.09524e-05	0.000998121	4.20758
10477169	Id1	1.33277	9.04563	7.61162	0.000215772	0.00363207	1.04188
10587042	Rsl24d1	1.33053	8.25312	14.4895	4.65416e-06	0.0008043	5.06854
10600884	Gm6133///Rpl17///Hk1	1.33051	10.7166	10.436	3.39021e-05	0.00147074	3.03203
10513878	Rps18	1.32472	10.5902	8.68475	0.000100485	0.00243405	1.871
10408762	Eef1e1	1.32446	7.65116	12.914	9.38753e-06	0.000976978	4.36478
10543067	Asns	1.3226	10.0176	4.3151	0.00451653	0.0261123	-2.29663
10562709	Cd33	1.32182	7.61499	4.03369	0.00624349	0.0328924	-2.65063
10480057	Rbm17	1.32138	7.86012	11.9668	1.48927e-05	0.00109676	3.89176
10552740	Nup62	1.32024	8.39966	16.7099	1.94079e-06	0.000697591	5.91494
10408600	Serpinb6a	1.31997	9.41232	5.14737	0.00185379	0.0139657	-1.31876
10363173	Gja1	1.31947	7.38029	5.12342	0.00189937	0.0142167	-1.34549
10439936	Nfkbiz	1.31835	7.89753	8.08544	0.000152356	0.00299203	1.42046
10545479	Tmsb10	1.31721	8.41228	4.56769	0.00341133	0.021527	-1.98899
10576246	Nol11///Rps12	1.3159	8.14912	11.2685	2.13994e-05	0.0012077	3.51532
10557843	Fus	1.31548	10.2629	12.9602	9.18608e-06	0.000967601	4.38683
10551185	Tgfb1	1.31489	8.81363	6.30413	0.000623722	0.00679272	-0.120437
10388869	Tnfaip1	1.31391	10.1121	14.4349	4.76286e-06	0.0008043	5.04571
10490903	Car13	1.31216	8.02783	9.36066	6.46802e-05	0.0019282	2.34469
10457872	Slc39a6	1.31165	7.60255	5.20992	0.00174044	0.0133549	-1.24934
10352867	Plxna2	1.3116	9.64076	8.86451	8.91217e-05	0.00228766	2.00038
10598103	Rpl23a	1.3096	9.70562	7.0865	0.000324253	0.00459252	0.597012
10349752	Elk4	1.30727	9.17187	15.1521	3.53974e-06	0.00078739	5.33738
10583465	Ubl5	1.30654	9.0872	8.84002	9.05792e-05	0.00230831	1.98291
10458555	Spry4	1.30537	9.2465	7.04202	0.000336011	0.00469303	0.558032
10361887	Perp	1.30381	8.99375	9.37839	6.39613e-05	0.00191789	2.35666
10581737	Ddx19b	1.3035	7.68579	15.5769	2.98779e-06	0.000736564	5.50213
10385495	Cdk2ap1	1.3035	10.1327	10.8059	2.75235e-05	0.00134371	3.25167
10532819	Kctd10	1.30313	10.2108	12.6856	1.04615e-05	0.000985357	4.25443
10594540	Plekho2	1.30294	7.93192	10.0605	4.21808e-05	0.00160768	2.80062
10438198	Med15	1.30268	9.2507	16.1825	2.36388e-06	0.000720777	5.72744
10448416	Kctd5	1.30265	8.18845	12.2388	1.30004e-05	0.00104123	4.03181
10430510	Tmem184b///Tmem184b	1.301	9.73816	10.4149	3.43137e-05	0.00148071	3.01928
10486102	Gpr176	1.30034	7.54346	5.05471	0.0020373	0.0149718	-1.4226
10588495	Dusp7	1.29784	10.4754	14.4123	4.80871e-06	0.0008043	5.03623
10574682	E2f4	1.29545	9.18441	14.1103	5.47282e-06	0.000842238	4.90781
10493873	Sprr2g	1.29539	6.8759	3.78372	0.00840857	0.0405778	-2.97495
10586604	Rps27l	1.29482	9.66049	9.92616	4.56917e-05	0.0016527	2.71566
10477370	Tomm20	1.29477	9.54964	12.2473	1.29456e-05	0.00104123	4.03615
10508490	Srsf5	1.29239	9.6253	13.1923	8.24624e-06	0.00093847	4.49627
10400460	Mbip	1.29009	7.54895	11.7677	1.64809e-05	0.0011265	3.78694
10453451	Calm2	1.29004	9.61775	17.0256	1.72961e-06	0.000697591	6.02351
10597648	Myd88	1.28974	9.56701	14.1251	5.43779e-06	0.000842238	4.9142
10481092	Agpat2	1.28928	9.71974	6.86045	0.000389332	0.00513788	0.396725
10579736	Smim7	1.28884	8.4848	12.2492	1.29334e-05	0.00104123	4.03712
10471535	Fam129b	1.28621	9.57068	5.9371	0.000866423	0.00841217	-0.481785
10512714	Shb	1.28333	9.49296	6.56667	0.000497414	0.00596622	0.128054
10400635	Rps29	1.28301	9.54872	8.96389	8.34759e-05	0.00221304	2.07083
10574204	Arl2bp	1.2811	9.98193	13.4226	7.42206e-06	0.000909702	4.60262
10411459	Tmem171	1.27914	8.37707	11.0305	2.43283e-05	0.00127166	3.38117
10517070	Zdhhc18	1.27727	9.51982	9.28379	6.7906e-05	0.00198021	2.29254
10536294	Peg10	1.27706	8.15803	5.51814	0.00128478	0.0109244	-0.915297
10416777	Klf5	1.27472	9.18544	7.2327	0.000288795	0.00431764	0.723669
10512129	B4galt1	1.27389	9.61063	6.90145	0.000376494	0.00503731	0.433463
10542650	Golt1b	1.27278	8.26178	15.6215	2.93574e-06	0.000736564	5.51913
10542791	Ppfibp1	1.27234	10.5989	14.7863	4.11115e-06	0.0008043	5.19082
10523758	Lrrc8b	1.27192	10.0391	7.3514	0.000263244	0.00409046	0.82489
10416230	Tnfrsf10b	1.27183	6.98298	13.1541	8.39297e-06	0.00093847	4.47842
10479639	Dnajc5	1.27161	10.0295	15.1535	3.53778e-06	0.00078739	5.33792
10398717	Trmt61a	1.27158	7.98851	11.608	1.78975e-05	0.00115207	3.7014
10447566	Atp5g2	1.27122	8.72058	5.53556	0.00126338	0.0107952	-0.896806
10500295	Plekho1///Tcf7	1.27048	9.03478	7.90098	0.000174097	0.00321552	1.27553
10565962	P2ry2	1.27011	8.42781	12.474	1.15847e-05	0.00101945	4.15014
10546079	Cnbp	1.26833	9.85303	19.6551	7.12772e-07	0.000485075	6.83308
10451974	Sema6b	1.2669	8.2749	14.7764	4.12806e-06	0.0008043	5.18678
10477966	Manbal	1.26683	8.71122	14.2579	5.13578e-06	0.00082012	4.971
10474977	Chp1	1.2652	10.6823	14.9382	3.86181e-06	0.000795586	5.25222
10590801	Birc3	1.26467	8.70552	8.48473	0.000115135	0.00258793	1.72397
10403743	Inhba///Inhba	1.26326	6.91647	4.81798	0.00260668	0.0177837	-1.69355
10392943	Hn1	1.26169	8.75511	9.72126	5.17155e-05	0.00173558	2.58377
10514128	Ttc39b	1.2605	8.75249	6.10725	0.000742604	0.00757644	-0.312192
10521461	Grpel1	1.25875	9.18836	11.7371	1.67421e-05	0.0011265	3.77064
10406254	Ell2	1.25744	9.7392	7.63899	0.000211374	0.00358059	1.06432
10364249	Slc19a1	1.257	7.3825	11.084	2.36326e-05	0.00126249	3.41155
10502805	Ptgfr	1.25672	8.37397	9.32048	6.63439e-05	0.00194938	2.31749
10545086	Snca	1.25652	7.52186	3.5868	0.0107028	0.0485106	-3.23675
10452643	Myl12a	1.25558	9.22896	11.3489	2.05035e-05	0.0012077	3.55994
10406817	Enc1	1.25544	8.80855	9.18876	7.21529e-05	0.00204778	2.22748
10359849	Uck2	1.25507	7.70209	7.25919	0.000282855	0.00426738	0.746386
10440307	Chmp2b	1.25427	8.98277	15.588	2.97466e-06	0.000736564	5.50639
10483025	Rbms1	1.25413	9.59091	10.2289	3.82102e-05	0.00152817	2.90548
10454881	Cystm1	1.25196	10.2428	6.83256	0.000398348	0.00521331	0.371638
10368577	Rnf217	1.25176	7.77052	12.1331	1.37012e-05	0.00105976	3.97778
10565089	Cpeb1	1.25148	7.8452	7.63509	0.000211994	0.00358585	1.06113
10372091	Anapc15	1.25135	6.67158	7.20613	0.000294895	0.00436068	0.700819
10604375	Apln	1.25125	8.90336	4.10395	0.00575222	0.0310092	-2.56114
10521205	Sh3bp2	1.24969	8.6803	8.91984	8.59262e-05	0.00224492	2.0397
10584578	Snord14d///Snord14c///Hspa8	1.24903	8.05382	5.98582	0.000828728	0.00818136	-0.432858
10531284	Trmt112	1.24883	9.80157	9.93579	4.54293e-05	0.00165224	2.72178
10463185	Ubtd1	1.2487	8.7972	15.7638	2.77687e-06	0.000736564	5.57285
10388488	Fam101b	1.2487	9.93318	8.50645	0.000113431	0.00256529	1.7401
10474112	Traf6	1.24847	9.1984	10.2291	3.82039e-05	0.00152817	2.90565
10468980	Fam107b	1.2469	8.30997	6.24666	0.000656029	0.00702729	-0.17593
10535927	Nme2///Dscaml1	1.24494	9.94229	12.3966	1.20302e-05	0.00104022	4.11146
10374478	Sertad2	1.24329	8.69357	7.15529	0.000306984	0.00444986	0.656884
10358177	5730559C18Rik	1.24021	8.86142	5.36769	0.00148774	0.0120461	-1.07671
10519324	Cdk6	1.2385	9.96365	10.0362	4.27919e-05	0.00161503	2.78535
10466104	Ccdc86	1.23798	7.55584	10.9572	2.53222e-05	0.00130207	3.33919
10527448	Bud31	1.23775	8.44819	10.7161	2.89348e-05	0.00139111	3.19909
10527598	Pomp	1.23713	8.07718	7.35951	0.000261595	0.0040865	0.831753
10423498	Dap	1.2363	9.87846	9.29103	6.75947e-05	0.00197445	2.29747
10494662	Ywhah	1.23522	11.0292	15.8462	2.68938e-06	0.000733689	5.60369
10584350	Tpt1	1.23501	9.71411	11.7195	1.68946e-05	0.0011265	3.76124
10365290	Chst11	1.23443	9.40279	5.21339	0.00173439	0.0133232	-1.24551
10452470	Vapa	1.23421	10.3278	13.3904	7.53119e-06	0.000909702	4.5879
10393844	Alyref	1.23294	9.13608	15.3792	3.23129e-06	0.000753823	5.42616
10540472	Bhlhe40	1.2322	10.0212	4.93457	0.00230653	0.0162991	-1.55909
10606876	Morf4l2	1.23171	7.9525	7.04597	0.000334947	0.0046871	0.561503
10458680	Eif3j2///Eif3j1	1.23119	8.83562	13.4108	7.46196e-06	0.000909702	4.59722
10373396	Myl6///Myl6	1.23119	10.4663	15.2137	3.45277e-06	0.000784432	5.36165
10385686	Hnrnpab	1.23049	10.3284	12.3182	1.25011e-05	0.00104123	4.07205
10361760	Timm8a1	1.23034	8.75963	7.84123	0.000181885	0.00326735	1.22793
10438603	Igf2bp2	1.22992	7.76928	9.46127	6.07209e-05	0.00186784	2.41231
10508829	Map3k6	1.2299	9.13182	3.78342	0.00841163	0.0405869	-2.97534
10558090	Tacc2	1.22957	9.12019	10.703	2.91467e-05	0.00139361	3.19141
10371420	Prdm4	1.229	8.66082	14.2159	5.22925e-06	0.000822483	4.95308
10579860	Smad1	1.22848	8.82296	14.6271	4.39265e-06	0.0008043	5.12562
10439005	Ppp1r2	1.22515	9.23213	12.8738	9.56666e-06	0.00097936	4.34556
10416290	Reep4	1.22446	7.84659	9.92954	4.55995e-05	0.0016527	2.71781
10462136	Cycs	1.2236	9.06912	10.6067	3.07682e-05	0.00141538	3.13438
10477012	Fkbp1a	1.22308	9.91709	11.8116	1.61152e-05	0.0011265	3.81018
10518837	Camta1	1.22239	8.41582	12.2426	1.29761e-05	0.00104123	4.03373
10401829	Gm21319///Gm4027///Gm2022///Gm8300///BB287469///Gm5662///Gm5039///Eif1a	1.22205	7.26018	14.6921	4.27516e-06	0.0008043	5.15233
10591881	Hmgb1-rs17///Gm5176///4932431P20Rik///Hmgb1///Gm12568	1.22041	9.93111	9.40078	6.30669e-05	0.00190792	2.37174
10508479	Ptp4a2	1.22014	10.2104	8.91081	8.64383e-05	0.00225401	2.0333
10430519	Csnk1e	1.22014	10.4543	14.8619	3.98482e-06	0.000795586	5.22147
10592983	Atp5l	1.21954	8.33291	6.6798	0.000452179	0.00563158	0.232665
10407120	Rps3a1	1.21929	7.87907	15.8659	2.669e-06	0.000733689	5.61101
10360070	Fcer1g	1.21862	8.14186	8.51347	0.000112886	0.00255797	1.7453
10451613	Foxp4	1.21715	8.16381	11.0645	2.3883e-05	0.00126823	3.40051
10468929	Nmt2	1.21703	9.42759	13.9005	5.99668e-06	0.000863464	4.81664
10532993	Cox6a1	1.21616	10.3586	9.97726	4.43181e-05	0.00163872	2.74811
10582642	Taf5l	1.21495	8.42699	10.5166	3.23771e-05	0.00144992	3.08063
10498800	Ube2d2a	1.21461	9.82734	9.37598	6.40585e-05	0.00191789	2.35504
10501063	Cd53	1.21456	7.05097	6.5949	0.000485664	0.00587176	0.154288
10379030	Fam222b	1.21384	8.03512	6.92324	0.000369867	0.00497744	0.452916
10499639	Cks1b	1.21349	7.46211	8.95357	8.40427e-05	0.00221648	2.06355
10532157	Tmed5	1.21294	8.81868	9.13054	7.49055e-05	0.0020947	2.18728
10408610	Tubb2a	1.21287	10.343	7.75444	0.000193923	0.00340271	1.15818
10399360	Rhob	1.21266	9.84785	9.53378	5.80395e-05	0.00183572	2.4606
10409345	Cltb///Cltb	1.21212	9.59954	16.2487	2.30531e-06	0.000720777	5.75141
10492195	Tsc22d2	1.21161	9.68272	5.19218	0.00177176	0.0135355	-1.26897
10351206	Selp	1.2094	7.7001	14.0576	5.59938e-06	0.000850064	4.88504
10346867	Eef1b2	1.20841	9.61522	11.177	2.24747e-05	0.0012283	3.4641
10471525	Ptrh1	1.2084	7.51241	6.89986	0.000376983	0.00503924	0.43204
10407420	Net1	1.20825	9.38257	10.6788	2.95444e-05	0.00140049	3.17714
10399874	Bcap29	1.20821	7.68725	5.42253	0.00140983	0.0116376	-1.01752
10453857	Gata6	1.20782	8.87016	5.51239	0.00129194	0.0109721	-0.921413
10531383	Sdad1	1.20733	8.23306	13.8672	6.08523e-06	0.000863464	4.80199
10525657	Denr	1.20628	7.88468	6.67593	0.000453649	0.00563979	0.229104
10512125	Psenen	1.20571	8.42304	7.45268	0.000243472	0.00390496	0.910137
10523451	Anxa3	1.20397	9.36615	3.81447	0.00810199	0.0395763	-2.93456
10604100	Ndufa1	1.20342	7.38378	6.97191	0.000355544	0.00485799	0.496169
10396402	Prkch	1.20223	9.01597	13.656	6.68196e-06	0.000878919	4.70827
10479041	Rbm38	1.20223	8.39131	5.5295	0.00127078	0.0108451	-0.903235
10581890	Bcar1	1.20084	10.0774	15.8143	2.72284e-06	0.000733689	5.59178
10583254	Cwc15	1.20066	8.44718	6.89819	0.000377497	0.0050403	0.430547
10587746	Tmem41b	1.19958	9.51696	9.48662	5.97676e-05	0.00185671	2.42923
10583228	Fam76b	1.19799	7.45189	8.19219	0.000141202	0.00286635	1.50295
10457853	Ino80c	1.19789	8.14489	6.55948	0.000500462	0.00597883	0.12135
10351013	Rc3h1	1.19772	8.39119	7.21984	0.000291728	0.00433538	0.712625
10460529	Rin1	1.19719	7.82447	13.1282	8.49427e-06	0.00093847	4.46627
10499121	Rps3a1///Tapbp	1.19685	9.90128	11.5277	1.86618e-05	0.00116688	3.65794
10361846	Reps1	1.19678	9.9155	8.67945	0.000100845	0.00243767	1.86714
10493709	Slc39a1	1.19635	9.36256	5.92231	0.00087825	0.00849178	-0.496699
10478633	Mmp9	1.19574	7.40834	3.93287	0.00703199	0.0357775	-2.78034
10458314	Tmem173	1.19381	7.98265	3.65696	0.00981456	0.0454994	-3.14285
10368030	Heca	1.19358	8.17978	8.93938	8.48288e-05	0.00222372	2.05353
10420439	Zdhhc20	1.19134	7.30369	12.4811	1.1545e-05	0.00101854	4.15365
10358408	Rgs1	1.19082	6.34906	4.57487	0.0033847	0.021403	-1.98039
10400704	Rn7s2///Rn7s1	1.19019	12.6477	6.98686	0.000351271	0.00482235	0.509408
10523058	Eif5a	1.18966	10.1356	7.90803	0.000173202	0.00321173	1.28113
10547068	Rpl32l///Rpl32	1.18954	11.1981	9.25448	6.91844e-05	0.00199738	2.27255
10479362	Rps21	1.18904	8.33348	11.7665	1.64913e-05	0.0011265	3.78629
10364702	Midn	1.18851	11.4259	7.16326	0.000305053	0.00444144	0.663787
10437627	Ino80///Rpl35a	1.18825	9.13233	4.30714	0.00455733	0.0262926	-2.30647
10416915	Gm31005///Rpl41///Fcgbp	1.18635	10.5019	10.8133	2.74107e-05	0.001343	3.25599
10393395	Srsf2	1.18563	10.1686	10.9396	2.55669e-05	0.00130857	3.32911
10427461	Ptger4	1.18513	8.03782	5.61622	0.00116939	0.0102543	-0.811731
10491062	Rpl27a	1.18394	9.31744	10.596	3.09535e-05	0.00141758	3.12805
10478525	Wfdc2	1.18385	8.39591	6.71042	0.000440756	0.00554801	0.260727
10580782	Dok4	1.18372	8.01384	10.9215	2.5822e-05	0.00131609	3.31869
10563101	Rpl13a///Zfp526	1.18353	10.8577	10.9105	2.59795e-05	0.00131781	3.31231
10346668	Fam117b	1.18347	10.1677	13.77	6.35187e-06	0.000867463	4.75907
10545337	Ppia	1.18332	6.89358	4.00171	0.00648244	0.0337799	-2.69161
10534531	Ywhag	1.1832	10.3422	11.2945	2.11047e-05	0.0012077	3.52979
10519333	Fam133b	1.18115	7.34367	14.3958	4.84244e-06	0.0008043	5.02931
10485117	Creb3l1	1.17806	8.23008	9.38651	6.36354e-05	0.00191703	2.36213
10403980	Hist1h2br///Hist1h2bq///Hist1h2bp///Hist1h2bn///Hist1h2bm///Hist1h2bl///Hist1h2bk///Hist1h2bj///Hist1h2bh///Hist1h2bg///Hist1h2bf///Hist1h2be///Hist1h2bb///Hist1h2ba///Hist1h2bc	1.17794	9.96968	5.44058	0.0013852	0.0115277	-0.998118
10425240	Micall1	1.17756	8.59924	17.0899	1.68995e-06	0.000697591	6.04528
10391036	Krt19	1.17755	9.66633	6.59484	0.000485689	0.00587176	0.154232
10598636	Ube2i	1.17631	9.98435	9.5401	5.78124e-05	0.00183354	2.46479
10395922	Gm10653///Rps2	1.17382	9.46974	9.06668	7.80642e-05	0.00214671	2.14291
10504817	Tgfbr1	1.17382	9.78631	5.87516	0.000917194	0.0087347	-0.544429
10414693	Tox4	1.17346	9.79621	13.0018	9.00869e-06	0.000963514	4.40664
10433472	1810013L24Rik	1.17336	9.62692	10.7385	2.85755e-05	0.00137574	3.21223
10576386	Rhou	1.17235	8.38783	9.43451	6.17458e-05	0.00188767	2.3944
10547073	Snora7a	1.17219	7.77962	4.76785	0.00274905	0.0184573	-1.75199
10424113	Mal2	1.17123	9.17775	4.92194	0.00233709	0.0164648	-1.57356
10421573	Cbx3	1.17	8.78552	4.45757	0.00385091	0.0235032	-2.12193
10532275	Smndc1	1.16825	8.10755	8.30042	0.000130839	0.00276641	1.58557
10357472	Cxcr4	1.16544	7.05452	7.6006	0.000217571	0.00364822	1.03283
10519346	1700109H08Rik	1.1653	6.26466	7.12484	0.000314495	0.00451356	0.630444
10566454	Prkcdbp	1.16361	9.18319	6.13368	0.00072524	0.00749114	-0.286177
10460631	Rela	1.16328	10.8005	8.93778	8.49182e-05	0.00222438	2.0524
10370946	Mob3a	1.16123	8.88556	13.1655	8.34887e-06	0.00093847	4.48376
10369388	Unc5b	1.16101	8.23265	4.99222	0.00217265	0.0156173	-1.49334
10511935	Pnrc1	1.16047	9.72852	6.40062	0.000573476	0.00647594	-0.0281718
10364293	Ube2g2	1.15543	9.59362	7.90443	0.000173659	0.00321173	1.27827
10561456	Med29	1.15539	8.1078	10.3487	3.56455e-05	0.00149357	2.97903
10502772	Adgrl2	1.15394	8.11534	7.2524	0.000284363	0.00427159	0.740574
10448182	Mir703///Eef1a1///D630045J12Rik///Eef1a1	1.15312	11.0256	8.75315	9.59758e-05	0.00237785	1.92053
10596747	Sema3f	1.15237	9.64988	5.57147	0.00122051	0.0105456	-0.858819
10543134	Ndufa4	1.15167	9.19334	8.26083	0.000134526	0.00279453	1.55546
10362073	Sgk1	1.15166	10.9526	13.4626	7.28883e-06	0.000906279	4.62087
10508805	Wasf2	1.15117	9.9034	16.7375	1.92118e-06	0.000697591	5.92454
10564507	Arrdc4	1.1472	8.149	15.5108	3.0667e-06	0.000743296	5.47689
10578613	LOC100862433///Rps16-ps2///Rps16	1.14673	10.5826	9.74603	5.09409e-05	0.00172415	2.59986
10585091	Nhp2l1	1.14461	9.9019	10.8546	2.67922e-05	0.00133999	3.27997
10385343	Ttc1	1.14461	7.4428	15.6524	2.90037e-06	0.000736564	5.53085
10523128	Ppbp	1.14332	6.75506	3.67856	0.00955773	0.0446361	-3.11408
10521832	Pi4k2b	1.1433	8.00288	8.0232	0.000159323	0.00307159	1.3719
10351825	Tagln2	1.14329	10.3668	6.6845	0.000450405	0.00562542	0.236976
10597518	Tgfbr2	1.14194	9.94581	9.94049	4.53017e-05	0.00165089	2.72478
10404702	Gcnt2	1.14164	9.50694	13.5751	6.92853e-06	0.000882182	4.67188
10531645	Hnrnpdl	1.14156	9.45284	11.3441	2.05559e-05	0.0012077	3.55728
10448455	Atp6v0c	1.13987	9.80708	4.45745	0.00385139	0.0235032	-2.12207
10507529	Med8	1.13964	7.73842	8.99675	8.17004e-05	0.00219637	2.09396
10463661	Trim8	1.13818	9.98994	12.0458	1.43122e-05	0.00107218	3.9328
10352348	Cnih4	1.13763	9.20829	8.72487	9.78116e-05	0.00239462	1.90009
10465005	Banf1	1.13703	9.45735	9.49664	5.93955e-05	0.00185671	2.43591
10604523	Rap2c	1.13702	7.70178	9.21373	7.10082e-05	0.00203133	2.24464
10354588	Stk17b	1.13572	9.05924	6.45536	0.000547025	0.00629413	0.0236867
10449242	Snrpg	1.13471	6.7895	8.33082	0.000128087	0.00273757	1.6086
10472440	Tax1bp3	1.13429	10.4057	7.34467	0.00026462	0.0041045	0.819197
10500011	Tuft1	1.13382	9.18147	6.30086	0.000625512	0.00680423	-0.123585
10420198	Ripk3	1.13355	7.67517	4.45204	0.00387456	0.0235714	-2.12865
10585048	Cadm1	1.13343	8.35666	7.61372	0.00021543	0.00362807	1.0436
10533050	Hspb8	1.13312	7.61222	8.89487	8.73516e-05	0.00226263	2.02199
10408450	Sox4	1.13287	7.8891	4.00747	0.00643869	0.0336252	-2.68422
10562491	Gm3837///Pdcd5	1.13223	9.92634	11.7154	1.69301e-05	0.0011265	3.75907
10375713	Mgat4b	1.1322	9.43955	15.2142	3.45207e-06	0.000784432	5.36184
10596027	Il20rb	1.1321	6.76497	8.0986	0.000150928	0.00297575	1.43068
10474700	Thbs1	1.13131	11.964	5.54989	0.00124607	0.0106879	-0.881628
10411287	Btf3l4	1.131	8.56547	8.41641	0.00012069	0.00265057	1.673
10487252	Gabpb1	1.13025	8.27202	6.34118	0.000603855	0.00667252	-0.0848731
10350823	Abl2	1.12987	8.68062	9.90584	4.62516e-05	0.00165648	2.7027
10419136	Cdv3///Gm13238	1.12943	10.6578	10.636	3.02633e-05	0.00140824	3.15182
10549588	Rps9	1.12919	9.47651	8.96397	8.34713e-05	0.00221304	2.07089
10357808	Snrpe	1.12838	8.58862	7.77522	0.00019096	0.00336772	1.17494
10515072	Rnf11	1.1261	9.11071	8.68023	0.000100792	0.00243767	1.86771
10376885	Snord49b	1.12579	6.66626	5.0013	0.00215237	0.0155092	-1.48303
10583145	Tmem123	1.12555	9.4272	7.63957	0.000211282	0.00358059	1.06479
10559676	Ube2s///Ube2s	1.12472	7.84386	8.38974	0.000122941	0.00266891	1.653
10562059	Cox6b1	1.12423	10.5782	9.70908	5.21014e-05	0.00173972	2.57584
10405287	Higd2a	1.12298	9.73178	7.99379	0.000162743	0.00311497	1.34883
10417759	Ube2e2	1.12184	7.93673	7.53148	0.000229261	0.00377325	0.975758
10411119	Papd4	1.12125	9.32361	8.47208	0.000116141	0.00259534	1.71457
10474411	Lin7c	1.12067	9.95193	10.1582	3.98224e-05	0.00156587	2.86167
10604597	Gm6402///Rps17	1.12032	10.3934	8.47613	0.000115818	0.00259395	1.71758
10472097	Fmnl2	1.1198	9.55961	6.36593	0.000590988	0.00659593	-0.0612124
10367919	Stx11	1.11814	7.49538	11.4835	1.90988e-05	0.00117762	3.63386
10569890	Aida	1.11775	8.78277	3.94373	0.00694192	0.035475	-2.76629
10449815	Brd4	1.11765	9.63071	5.97702	0.00083539	0.00821679	-0.441665
10470954	Lrrc8a	1.11638	10.4158	14.4973	4.63892e-06	0.0008043	5.07178
10350684	Arpc5///Arpc5	1.11584	9.49769	5.94728	0.000858391	0.00836657	-0.47154
10425421	Fam83f	1.11518	7.44078	4.04135	0.00618779	0.0326682	-2.64084
10593361	AU019823	1.11353	8.27466	11.6961	1.70991e-05	0.00113213	3.74877
10453900	Riok3	1.11204	10.5431	11.5113	1.88222e-05	0.00117041	3.64905
10532923	Rpl37rt///Rpl37	1.11047	10.4676	9.49728	5.93719e-05	0.00185671	2.43634
10435897	Nepro	1.10994	7.84342	12.5858	1.09748e-05	0.000998121	4.20549
10508115	Stk40	1.10971	10.2117	4.3454	0.00436485	0.0255215	-2.25921
10503520	Ttpa	1.10966	6.92048	4.28495	0.00467329	0.0267397	-2.33398
10494583	Sec22b	1.10952	9.12015	8.74319	9.66175e-05	0.00238564	1.91334
10591869	Herpud2	1.10901	9.92233	12.9869	9.07161e-06	0.000965305	4.39957
10460196	1810055G02Rik	1.10876	8.28112	10.3207	3.62256e-05	0.001502	2.96195
10483698	Wipf1	1.10851	7.82748	9.34375	6.53744e-05	0.00193133	2.33326
10429128	Sla	1.10715	7.6042	9.5629	5.70014e-05	0.00182111	2.47989
10571266	Ppp2cb	1.10705	10.4995	14.2354	5.18566e-06	0.00082012	4.9614
10490845	Chmp4c	1.10594	8.0004	13.5978	6.85827e-06	0.000878919	4.68212
10471438	Dpm2	1.10499	7.96557	7.79726	0.000187873	0.00333117	1.19268
10494200	Cdc42se1	1.1046	9.44114	14.0711	5.56658e-06	0.000850064	4.89089
10549276	Bhlhe41	1.10272	7.29798	4.31915	0.00449588	0.0260548	-2.29161
10354247	Fhl2	1.10214	8.6608	7.17763	0.000301603	0.00441978	0.676225
10507112	Stil	1.10201	6.23595	5.47532	0.00133917	0.011252	-0.960926
10460221	Chka	1.10143	9.91644	6.43031	0.000558952	0.00637859	3.71538e-07
10443836	Rrp1b	1.10118	8.22782	12.8009	9.90246e-06	0.000985357	4.31043
10375439	Med7	1.10113	7.8376	8.59855	0.000106519	0.0024855	1.80804
10575144	Nip7	1.10013	6.90006	7.72997	0.00019748	0.0034322	1.13839
10516266	Zc3h12a	1.09956	7.25515	6.39275	0.000577397	0.00650156	-0.0356568
10461547	Vps37c	1.09923	8.74863	13.5103	7.13324e-06	0.000893278	4.64259
10489190	Blcap	1.09851	7.9861	10.2681	3.73472e-05	0.0015234	2.92967
10531428	Nup54	1.09843	8.33399	7.45734	0.000242605	0.00390053	0.914032
10374035	Xbp1	1.09824	10.5829	14.6528	4.34577e-06	0.0008043	5.1362
10429160	St3gal1	1.09813	8.43245	12.1215	1.37805e-05	0.00105976	3.97183
10464761	Syt12	1.09802	7.45561	4.32417	0.00447048	0.0259604	-2.2854
10504056	Ubap1///Cep41	1.09776	9.96504	7.14191	0.000310258	0.0044811	0.645281
10539700	Rps28	1.0971	9.44147	6.44313	0.000552811	0.00633346	0.0121319
10507908	Fhl3	1.09647	8.57344	3.57543	0.0108549	0.0490402	-3.25203
10421351	Polr3d	1.09622	7.99047	9.6918	5.26547e-05	0.00174645	2.56457
10454514	Lims2	1.09529	9.87694	9.43545	6.17096e-05	0.00188767	2.39503
10386070	Atox1	1.09491	8.57141	8.08219	0.000152711	0.0029973	1.41793
10383012	Pgs1	1.09479	9.39626	14.7155	4.23373e-06	0.0008043	5.16192
10355152	Fzd5	1.09328	8.63803	5.84089	0.000946736	0.00891901	-0.579306
10352294	Sde2	1.09325	8.02944	8.557	0.000109576	0.00252384	1.77747
10381063	Wipf2	1.09295	8.39094	6.44451	0.000552153	0.00632942	0.0134396
10471550	Rpl12	1.08933	6.32355	7.57779	0.000221352	0.00369562	1.01404
10595636	Gm24463	1.08868	6.30177	4.35461	0.00431989	0.0253348	-2.24787
10393341	Rhbdf2	1.08831	8.63141	5.57452	0.00121696	0.0105228	-0.85561
10398459	Ppp2r5c	1.08828	8.81929	6.38992	0.000578812	0.00650721	-0.0383442
10493103	Isg20l2	1.0871	7.99447	11.2751	2.13242e-05	0.0012077	3.51899
10551966	Hspb6	1.08645	8.23125	5.9297	0.000872321	0.00845327	-0.489248
10414333	Samd4	1.08635	8.04832	11.9524	1.50022e-05	0.00110249	3.8842
10523766	Lrrc8c	1.08633	9.23938	5.79054	0.000992117	0.009211	-0.630822
10411448	Btf3	1.08523	10.4784	10.037	4.2771e-05	0.00161503	2.78587
10571870	Hmgb2	1.08459	7.36412	11.7883	1.63085e-05	0.0011265	3.79784
10414245	1700024B05Rik///1700049E17Rik2///1700049E17Rik1///4930503E14Rik	1.08293	7.08482	8.62708	0.000104478	0.00246882	1.82894
10409152	Card19	1.08274	8.71595	7.33127	0.000267388	0.00412535	0.807829
10460616	Cfl1	1.08227	11.3483	11.8782	1.55771e-05	0.00112336	3.84533
10554789	Ctsc	1.08203	9.89527	5.68525	0.00109521	0.00983556	-0.739605
10503911	Polr1d	1.08186	8.41736	11.7838	1.63458e-05	0.0011265	3.79547
10389522	Gm11478///Rpl13a///Zfp526	1.08136	10.0127	9.48172	5.99505e-05	0.00185671	2.42597
10512265	Fam219a	1.0804	8.36901	11.7605	1.65425e-05	0.0011265	3.78307
10607865	Tmsb4x	1.08039	10.2037	4.35627	0.0043118	0.0253117	-2.24582
10389269	Aatf	1.07903	8.05421	7.86012	0.000179381	0.00325079	1.24301
10474972	Chac1	1.07883	8.24708	6.87624	0.000384327	0.00509116	0.410903
10524345	Tpst2	1.0788	9.0873	12.3734	1.21675e-05	0.00104123	4.09982
10576726	Gm8624///Rps23	1.07866	9.86115	7.48937	0.000236733	0.00384166	0.940769
10372629	Yeats4	1.07819	7.92455	7.96336	0.000166369	0.00314805	1.32489
10567297	Itpripl2	1.07785	8.1852	4.79395	0.00267386	0.0181282	-1.72152
10451363	Srf	1.07777	9.0751	6.54063	0.000508546	0.0060344	0.103761
10425333	Apobec3	1.07734	8.18699	12.0371	1.43749e-05	0.00107416	3.92829
10369295	Anapc16	1.07706	8.1718	5.71014	0.00106979	0.00968855	-0.713764
10572419	Ell	1.07674	9.69505	6.24519	0.000656877	0.00702988	-0.17735
10510212	Hmgb1-rs17///Gm5176///Hmgb1	1.07661	6.86986	4.64477	0.00313712	0.0203742	-1.89701
10414661	Hk1	1.07633	10.6421	8.97188	8.304e-05	0.00221216	2.07647
10414355	Mapk1ip1l	1.07535	10.4776	14.5072	4.61945e-06	0.0008043	5.07594
10429491	Arc	1.0749	7.94048	6.1586	0.000709286	0.00739905	-0.261723
10492428	Tiparp	1.07472	10.278	4.10696	0.00573214	0.0309441	-2.55732
10377431	Ubr3///Vamp2	1.07469	9.77056	9.31167	6.67152e-05	0.00195684	2.31151
10504450	Glipr2	1.07442	7.30533	10.5972	3.09335e-05	0.00141758	3.12873
10344723	Rrs1	1.07415	6.79175	8.06643	0.000154446	0.00301264	1.40567
10377215	Gas7	1.07402	8.78046	5.1668	0.00181771	0.0137809	-1.29714
10545672	Mthfd2	1.0739	8.03113	7.83168	0.000183168	0.00328494	1.22028
10577395	6820431F20Rik///2610005L07Rik///Cdh11	1.07353	8.12341	3.91681	0.00716745	0.0362297	-2.80113
10543944	Mtpn	1.07311	9.25329	9.28544	6.78352e-05	0.00197981	2.29366
10562647	Gm8580///Gm13213///4931440P22Rik///Rpl29	1.07308	9.33821	11.1061	2.33508e-05	0.00125452	3.4241
10522051	Klf3	1.07288	9.64987	12.1478	1.36011e-05	0.00105976	3.98533
10509514	Sh2d5	1.07282	8.39723	12.2959	1.2639e-05	0.00104123	4.06079
10556583	Nucb2	1.07186	8.29286	6.80611	0.000407123	0.00529427	0.347756
10367436	Cd63	1.07148	10.9114	12.2215	1.31119e-05	0.00104512	4.02302
10549760	Zfp580	1.07024	7.61619	7.74998	0.000194564	0.00341052	1.15458
10505090	Gm8580///Gm10548///Gm13213///4931440P22Rik///Rpl29	1.07023	9.81115	7.93568	0.000169749	0.00318082	1.30303
10461587	Ms4a4a	1.06846	5.81455	3.77935	0.00845311	0.0407249	-2.98069
10345715	Map4k4	1.06781	9.78035	7.54048	0.000227698	0.00375464	0.983218
10347508	Fam134a	1.06663	9.11529	6.38976	0.000578895	0.00650721	-0.0385021
10465209	Fam89b	1.06571	8.25005	5.28405	0.00161612	0.0127326	-1.1678
10488844	Ncoa6	1.06506	9.59513	13.7669	6.36067e-06	0.000867463	4.75768
10462100	Sarnp	1.06486	8.43265	7.61556	0.000215132	0.00362481	1.04511
10444041	Ndufa7	1.06478	8.38946	7.39474	0.000254566	0.00400576	0.861497
10392735	Cdc42ep4	1.06466	9.44822	6.94679	0.000362856	0.00491127	0.473876
10509163	Id3	1.06437	8.54371	9.34323	6.53962e-05	0.00193133	2.3329
10517609	Cda	1.06437	11.1541	10.4636	3.33697e-05	0.00146087	3.04875
10351504	Gm29779///AI506816	1.06414	10.9099	4.08612	0.00587266	0.031473	-2.58377
10563094	Rps11	1.06412	10.0383	8.74005	9.68208e-05	0.00238643	1.91107
10503845	Ube2j1	1.0638	10.3323	12.3631	1.22285e-05	0.00104123	4.09469
10482109	Rbm18	1.06328	8.74634	7.64164	0.000210955	0.00358022	1.06648
10587651	Camkv///Rpl21///Cep170	1.06298	10.8762	8.64314	0.000103348	0.00245931	1.84068
10499536	Efna1	1.06257	9.40913	4.30569	0.0045648	0.0263182	-2.30827
10579125	Gatad2a	1.06252	9.73225	9.52557	5.83363e-05	0.00184175	2.45515
10450646	Rbx1	1.06244	8.9311	8.65586	0.000102463	0.00245553	1.84996
10604019	Gm2036///1810037I17Rik	1.06202	9.30457	7.65432	0.000208957	0.0035535	1.07685
10430593	Josd1	1.06185	7.34138	8.03522	0.000157949	0.00305195	1.38131
10553993	Snrpa1	1.0617	8.29329	7.73092	0.00019734	0.0034322	1.13916
10544015	Ybx1	1.06145	10.6341	9.80739	4.90786e-05	0.00169721	2.63955
10549714	Rpl28	1.06132	11.5278	8.20564	0.000139865	0.00284978	1.51327
10409338	Nop16	1.0604	9.36128	9.15019	7.3963e-05	0.00208006	2.20088
10571310	Gm13213///Rpl29	1.05863	8.42903	14.6596	4.3334e-06	0.0008043	5.13901
10536794	Hilpda	1.05817	6.6978	4.87263	0.00246086	0.017101	-1.63029
10494306	Mcl1	1.05789	10.1041	13.9746	5.80545e-06	0.000862271	4.849
10518805	Vamp3	1.05775	9.00756	11.5601	1.83485e-05	0.00116688	3.67555
10346808	Rpl17///Hk1	1.05489	9.33024	6.97266	0.000355329	0.00485799	0.496833
10570837	Slc20a2	1.05463	10.0512	8.10423	0.000150321	0.00296716	1.43505
10508454	Bsdc1	1.0546	9.42951	5.70782	0.00107213	0.00969326	-0.716167
10426110	Pim3	1.05243	10.4425	7.94777	0.000168263	0.00317128	1.31258
10495896	Camk2d	1.05242	10.2917	6.71607	0.000438682	0.00553851	0.265899
10419354	Map1lc3b///Map1lc3b	1.05118	7.80808	4.40672	0.00407499	0.024349	-2.18393
10580452	Siah1a	1.05092	6.49622	10.8639	2.66554e-05	0.00133595	3.28535
10429856	Mirt2	1.0508	7.05638	4.76832	0.00274766	0.0184522	-1.75143
10494761	Vtcn1	1.05071	6.72879	4.02502	0.00630733	0.0331283	-2.66173
10391949	Gosr2	1.04936	9.44492	12.5602	1.11113e-05	0.00100175	4.19285
10406939	Camkv///Rpl21	1.04772	7.11633	8.47785	0.00011568	0.00259395	1.71886
10558295	Zranb1	1.04557	9.52443	9.66065	5.3669e-05	0.00176996	2.54422
10551336	Numbl	1.04538	8.20594	4.20619	0.0051123	0.0284508	-2.43222
10569200	Polr2l	1.04437	9.23361	8.33521	0.000127696	0.00273319	1.61191
10359097	Tor1aip1	1.04426	9.40647	6.91135	0.000373468	0.00500334	0.442303
10362499	Frk	1.04375	8.15245	5.97812	0.000834559	0.00821094	-0.44057
10492860	Higd1a	1.04337	6.11831	8.86767	8.8935e-05	0.00228653	2.00264
10410921	Gm12338///Cox7c	1.04307	10.135	10.4464	3.3701e-05	0.00146982	3.03832
10472289	Tank	1.04238	7.80841	11.3649	2.03303e-05	0.0012077	3.56878
10430871	Gm9855///Tdg	1.04194	8.72393	10.3657	3.52972e-05	0.00149331	2.98941
10497920	Ankrd50	1.04192	9.56846	14.6356	4.37713e-06	0.0008043	5.12911
10402752	2010107E04Rik	1.04147	9.00188	9.95273	4.49715e-05	0.00164722	2.73255
10429452	Sf3b4	1.04111	8.40584	7.06023	0.000331139	0.00465238	0.574018
10525983	Ran	1.04109	10.1143	14.9148	3.89905e-06	0.000795586	5.24281
10562181	Lsr	1.0409	8.62581	8.86357	8.91767e-05	0.00228766	1.99972
10432918	Krt8	1.03988	12.5496	11.1853	2.23751e-05	0.0012283	3.46874
10604393	Elf4	1.03984	8.45688	8.11842	0.000148806	0.00294897	1.44605
10593913	1700017B05Rik	1.03977	8.81012	13.6192	6.79292e-06	0.000878919	4.69174
10463535	Nolc1///Nolc1	1.03975	8.54573	14.31	5.02267e-06	0.000812038	4.99309
10371387	Ckap4	1.03882	8.36108	11.3756	2.02154e-05	0.00120737	3.57469
10516982	Stx12	1.03835	8.86515	7.67593	0.000205601	0.00351535	1.09449
10550660	Ppp1r13l	1.03833	8.30227	6.97278	0.000355293	0.00485799	0.496944
10388194	Spns2	1.03772	9.00944	3.93028	0.00705363	0.0358614	-2.78369
10527528	Smarce1	1.03657	9.08864	10.114	4.08701e-05	0.00158554	2.83413
10454296	Rpl19	1.03603	8.96544	6.17968	0.0006961	0.0073002	-0.241095
10460582	AI837181	1.03594	8.99046	7.42457	0.000248784	0.00395416	0.886579
10426798	Smarcd1	1.03542	9.31722	8.79675	9.32226e-05	0.00234134	1.95191
10359982	Atf6	1.03468	11.0729	4.11555	0.0056753	0.0307041	-2.54643
10560242	C5ar1	1.03427	7.38731	4.98917	0.0021795	0.0156551	-1.4968
10531633	Hnrnpd	1.03367	9.37588	10.0168	4.32886e-05	0.00161969	2.77309
10479351	Adrm1	1.0334	10.1093	14.3881	4.85819e-06	0.0008043	5.02609
10415045	Mrpl52	1.03335	8.49266	5.97905	0.000833846	0.00820858	-0.439631
10562578	Pop4	1.03313	8.45075	12.8637	9.61257e-06	0.00097936	4.34068
10394353	Sf3b6	1.03287	7.26451	11.7097	1.69795e-05	0.0011265	3.75605
10366698	BC048403	1.0322	7.15227	10.2493	3.77579e-05	0.00152563	2.91809
10502510	Lmo4	1.03031	8.94618	6.80436	0.00040771	0.00529596	0.346176
10502714	Rpf1	1.02988	9.53274	11.3496	2.04962e-05	0.0012077	3.56031
10523541	Mrps18c///Mrps18c	1.02965	7.95054	5.86959	0.000921924	0.00876167	-0.550088
10411229	F2r	1.02898	10.9439	5.29758	0.00159453	0.0126083	-1.153
10384150	Purb	1.02829	9.66584	5.2206	0.00172189	0.0132682	-1.23755
10428983	Fam49b	1.02814	8.3557	5.43762	0.00138921	0.0115469	-1.0013
10563110	Snord34///Rpl13a	1.02812	5.90182	4.84934	0.00252184	0.0173916	-1.65719
10416793	Uchl3	1.02751	9.85325	8.97864	8.26734e-05	0.00221216	2.08123
10426081	Fam19a5	1.02751	7.83799	12.3127	1.25352e-05	0.00104123	4.06926
10456745	Smad7	1.02743	8.85093	6.0037	0.00081536	0.00808383	-0.414972
10433274	Vasn	1.02741	8.07397	8.16057	0.000144405	0.00289811	1.47862
10496735	Gm6525///Rpl36a	1.02713	9.84463	5.01441	0.00212347	0.0153839	-1.46816
10569017	Ifitm3	1.02676	10.4425	5.34408	0.00152277	0.0122328	-1.10232
10521813	Nsfl1c	1.02656	9.61043	10.5	3.26861e-05	0.00144992	3.07061
10564290	Klf13	1.02609	9.54077	12.2324	1.30419e-05	0.00104215	4.02853
10472197	LOC102640295///Gm8580///Gm13213///4931440P22Rik///Rpl29	1.02596	11.2	10.1709	3.95259e-05	0.00155931	2.8696
10555389	Ucp2	1.02555	10.6026	8.78521	9.39422e-05	0.00234926	1.94362
10599962	Mamld1	1.02401	8.04168	7.17071	0.000303258	0.00443282	0.670241
10400334	Rpl31-ps12///Rpl31///Clpb	1.02359	7.91491	3.97643	0.00667853	0.0345352	-2.72411
10457225	Map3k8	1.02289	7.5827	3.91678	0.00716776	0.0362297	-2.80118
10533026	Prkab1	1.02268	9.93409	9.19981	7.16437e-05	0.00203959	2.23507
10373569	Rpsa	1.02221	10.419	8.64972	0.000102889	0.00245931	1.84548
10398881	Zbtb42	1.02169	8.36338	8.65627	0.000102434	0.00245553	1.85026
10577882	Hgsnat	1.02108	10.2749	10.8094	2.74705e-05	0.001343	3.2537
10381809	Itgb3	1.02061	7.50427	6.01615	0.0008062	0.00802221	-0.402547
10506880	Kti12	1.02003	10.0872	14.0414	5.6389e-06	0.000852209	4.87803
10538290	Snx10	1.01991	7.49968	7.9756	0.0001649	0.00312946	1.33453
10572800	Klf2	1.01901	8.36613	5.16975	0.00181229	0.0137618	-1.29386
10604072	Gm32211///Rpl39	1.01782	11.6344	8.20413	0.000140014	0.00284978	1.51211
10350015	Adipor1	1.01712	10.0128	7.46982	0.000240296	0.0038777	0.924467
10586157	Rpl4	1.01534	10.6032	8.63194	0.000104134	0.00246373	1.8325
10529206	Fndc4	1.01476	7.40829	5.35615	0.00150474	0.0121365	-1.08922
10561204	Itpkc	1.01354	7.70029	5.52644	0.00127454	0.0108639	-0.906485
10442954	Axin1	1.01254	8.57201	13.1524	8.39963e-06	0.00093847	4.47762
10459930	Ctdp1	1.01194	8.83283	5.98791	0.00082715	0.0081774	-0.430762
10563350	Fut2	1.01125	6.79821	4.92575	0.00232784	0.0164196	-1.5692
10346634	Nop58	1.0111	9.5596	13.5915	6.87762e-06	0.000878919	4.67929
10521555	Lyar	1.0105	7.6258	6.96647	0.000357115	0.00486029	0.491343
10553831	Gm7367///Ubald2	1.01014	8.4323	6.0305	0.000795781	0.00794182	-0.388242
10356082	Plscr1	1.00995	10.6506	4.99849	0.00215863	0.0155382	-1.48622
10378114	Ube2g1	1.00971	9.38588	14.6017	4.43964e-06	0.0008043	5.11513
10441973	Tbp	1.00921	8.19724	9.49745	5.93656e-05	0.00185671	2.43645
10435271	Heg1	1.009	10.2572	3.89588	0.00734841	0.03688	-2.82829
10464783	Rce1	1.00888	8.58386	8.42586	0.000119903	0.00264016	1.68007
10505461	Atp6v1g1	1.00869	9.07661	8.61767	0.000105146	0.0024762	1.82205
10599174	Il13ra1	1.00783	10.3423	4.7687	0.00274656	0.018452	-1.75099
10458349	Sra1	1.00721	8.78287	10.748	2.84247e-05	0.00137419	3.2178
10423577	Mtdh	1.00714	9.56383	9.17977	7.25703e-05	0.00205754	2.22128
10369761	Reep3	1.00703	9.61222	12.6655	1.05624e-05	0.000985357	4.24463
10512867	Tex10	1.00689	8.52501	6.11172	0.000739637	0.00756453	-0.30779
10596951	Arih2	1.00677	10.3015	10.0869	4.15281e-05	0.00159329	2.81718
10423921	Oxr1	1.00621	8.59345	8.34337	0.000126971	0.00272439	1.61808
10535458	Zdhhc4	1.00615	9.32325	7.00481	0.00034622	0.00477971	0.525267
10390308	Sp2	1.00582	8.04973	5.61855	0.0011668	0.0102367	-0.809285
10607933	Hccs	1.00579	8.45586	10.5823	3.11936e-05	0.00142295	3.11991
10563390	Cyth2	1.00548	8.89406	12.8891	9.49814e-06	0.00097936	4.35287
10521566	Tmem128	1.0048	8.37363	11.7475	1.66526e-05	0.0011265	3.7762
10400470	Cox6c	1.00389	11.5916	11.2988	2.10573e-05	0.0012077	3.53214
10427910	Otulin	1.00341	8.21831	11.0666	2.38563e-05	0.00126823	3.40168
10565002	Crtc3	1.0034	9.20574	9.57361	5.66248e-05	0.00181911	2.48697
10517706	Mrto4	1.00339	7.19411	9.71919	5.1781e-05	0.00173558	2.58242
10598409	Tfe3	1.0029	8.93731	10.4487	3.36556e-05	0.00146982	3.03974
10420572	Nupl1	1.00263	8.75703	8.28681	0.000132094	0.0027791	1.57523
10442219	Zfp52	1.00224	8.06953	5.20855	0.00174283	0.0133674	-1.25086
10436978	Cbr3	1.00206	6.53891	5.80335	0.000980342	0.00913095	-0.617684
10369630	Ddx21	1.00205	10.3241	8.43915	0.000118807	0.00262548	1.69001
10350733	Rgs16	1.0017	7.49307	5.40834	0.00142954	0.0117306	-1.0328
10593213	Rbm7	1.00048	8.50374	10.6626	2.98149e-05	0.00140049	3.16754
10598198	Mia3	-1.00026	9.38795	-4.714	0.00291178	0.0192238	-1.81516
10474836	Ivd	-1.00053	11.34	-5.26853	0.00164129	0.0128523	-1.1848
10379127	Spag5	-1.00183	6.0174	-4.50753	0.00364406	0.0225668	-2.06139
10447742	Map3k4	-1.00322	9.17106	-5.93684	0.000866628	0.00841217	-0.482045
10453918	3110002H16Rik	-1.00358	9.44725	-6.11889	0.000734898	0.00754209	-0.300723
10378549	Rtn4rl1	-1.00428	8.01292	-7.31897	0.000269957	0.00414526	0.797384
10400668	Nemf	-1.00511	9.68931	-5.657	0.00112491	0.00999089	-0.769048
10514576	Kank4	-1.00538	6.27266	-12.1594	1.35223e-05	0.00105626	3.99131
10487392	Kcnip3	-1.00608	7.10231	-4.48223	0.0037472	0.0230413	-2.092
10434396	Abcf3	-1.00618	9.73805	-4.30663	0.00455995	0.0263023	-2.3071
10568714	Mki67	-1.00629	6.97855	-5.46576	0.00135167	0.011322	-0.971148
10471256	Nup214	-1.00647	9.95301	-5.72617	0.00105376	0.00958868	-0.697151
10464825	Ccs	-1.00657	8.88169	-5.30468	0.00158333	0.0125482	-1.14524
10597477	Gpd1l	-1.00736	8.69967	-3.89735	0.00733559	0.036835	-2.82639
10471139	Hmcn2	-1.00808	6.98553	-5.77772	0.00100406	0.00928222	-0.643988
10605919	Pja1	-1.00849	9.06244	-4.29564	0.00461702	0.026505	-2.32072
10597619	Slc22a13b-ps	-1.0089	7.37963	-4.77884	0.0027171	0.0183372	-1.73914
10434577	Vps8	-1.01007	8.88351	-3.87724	0.00751391	0.037451	-2.85255
10483604	Slc25a12	-1.01078	11.1361	-5.81617	0.000968715	0.00905195	-0.604556
10348739	Sned1	-1.01099	7.77062	-12.3864	1.20903e-05	0.00104123	4.10635
10416588	Vwa8	-1.01192	11.3889	-5.20189	0.00175455	0.0134364	-1.25823
10368782	Fig4	-1.01215	9.83126	-5.66062	0.00112105	0.0099764	-0.765271
10576160	Acsf3	-1.01224	9.39721	-4.76278	0.00276392	0.0185114	-1.75792
10591668	Rgl3	-1.0125	8.75139	-8.17727	0.000142704	0.00288842	1.49148
10541260	Cecr2	-1.01278	7.67807	-5.60268	0.0011846	0.0103299	-0.825945
10519420	Akap9///Akap9	-1.01327	9.58156	-4.31735	0.00450503	0.0260874	-2.29383
10581926	Adat1	-1.01353	6.1839	-11.3215	2.08037e-05	0.0012077	3.54478
10440593	Rwdd2b	-1.0137	7.46302	-6.18265	0.000694268	0.00729307	-0.238199
10431856	Scaf11	-1.01382	10.2456	-5.91869	0.000881173	0.00850662	-0.500355
10403229	Itgb8	-1.01456	10.691	-5.33496	0.00153656	0.0123151	-1.11224
10406482	Ccnh	-1.01589	9.15901	-7.44088	0.000245687	0.00393141	0.900256
10489266	Chd6	-1.01607	8.92593	-5.2936	0.00160084	0.0126462	-1.15735
10547769	Ptpn6	-1.0164	8.50494	-9.81919	4.87293e-05	0.00169457	2.64715
10565437	Tmem135	-1.01729	9.622	-8.55126	0.000110006	0.00252897	1.77323
10359339	Rabgap1l	-1.01817	8.91315	-10.4998	3.26885e-05	0.00144992	3.07053
10491780	Hspa4l	-1.01975	9.50376	-5.08272	0.00197975	0.0146635	-1.39108
10479324	Mtg2	-1.01992	8.01418	-7.19631	0.000297187	0.00437536	0.692353
10551770	Zfp30	-1.02017	7.56344	-6.03692	0.000791171	0.00790716	-0.381853
10437311	Trap1	-1.02122	11.2558	-6.66209	0.00045894	0.00568118	0.216385
10359571	Fmo1	-1.02144	11.8952	-3.86736	0.00760319	0.0377769	-2.86541
10469083	Upf2	-1.02214	8.12369	-4.06527	0.00601716	0.032035	-2.61032
10365749	Lta4h	-1.0247	9.47205	-4.27571	0.00472255	0.0269329	-2.34546
10500157	Setdb1	-1.02627	9.48461	-3.90925	0.00723225	0.0364708	-2.81093
10606658	Trmt2b	-1.02692	8.57331	-3.94024	0.00697072	0.0355699	-2.7708
10411899	Trappc13	-1.02771	8.78185	-4.61433	0.00324234	0.0207672	-1.93323
10460257	Aldh3b3	-1.02844	6.36435	-6.24407	0.000657527	0.0070325	-0.178437
10436788	Hunk	-1.02856	8.49835	-7.4857	0.000237397	0.00384528	0.937711
10594855	Cgnl1	-1.0289	10.5061	-4.1405	0.00551374	0.0300851	-2.51487
10433445	Abat	-1.03001	11.9369	-4.36878	0.00425171	0.0251001	-2.23045
10588137	Dzip1l	-1.03079	7.5732	-6.57421	0.000494243	0.00595077	0.135073
10452047	Ptprs	-1.03091	8.30264	-6.64263	0.000466504	0.0057279	0.198451
10535883	Katnal1	-1.03195	6.92798	-6.30568	0.000622877	0.00678958	-0.118948
10467859	Cox15	-1.03256	9.61093	-5.85638	0.000933248	0.00882954	-0.56352
10430113	Arhgap39	-1.0328	7.8439	-9.82961	4.84235e-05	0.00169166	2.65386
10372965	Usp15	-1.03413	9.95879	-7.16379	0.000304924	0.00444144	0.664247
10563077	Rcn3	-1.03513	7.42424	-5.57994	0.00121065	0.0104813	-0.849893
10591947	Acad8	-1.03683	9.73561	-4.49886	0.00367903	0.022751	-2.07186
10439130	Umps	-1.0379	8.48303	-5.37851	0.00147199	0.0119687	-1.065
10445607	Pex6	-1.03933	9.06285	-5.99322	0.000823164	0.00814494	-0.42545
10387222	Pfas	-1.04032	8.87137	-3.67876	0.00955529	0.0446307	-3.11381
10606445	Rps6ka6	-1.04038	6.69521	-5.66226	0.00111931	0.00996601	-0.763561
10363403	Ascc1	-1.0408	8.9012	-5.48032	0.00133268	0.0112002	-0.955579
10442893	Wdr24	-1.04109	7.90033	-6.64652	0.000464979	0.00571523	0.202044
10475932	Fbln7	-1.04195	8.20106	-8.81592	9.20406e-05	0.00232172	1.96566
10488266	Dzank1	-1.04223	5.67566	-12.8757	9.55835e-06	0.00097936	4.34644
10518679	Nmnat1	-1.04239	8.73713	-4.7266	0.00287276	0.0190398	-1.80034
10524422	Dao	-1.04344	11.3644	-3.68475	0.00948542	0.04437	-3.10584
10457787	Klhl14	-1.04513	7.04366	-7.00749	0.000345473	0.00477519	0.52763
10496324	Slc39a8	-1.04571	8.92637	-3.92494	0.0070985	0.0360052	-2.79059
10590597	Sacm1l	-1.04598	10.2182	-7.12698	0.000313961	0.00450962	0.632303
10413803	Btd	-1.04701	8.75458	-8.83029	9.11662e-05	0.00231583	1.97595
10497646	Phc3	-1.04717	7.87816	-4.71486	0.0029091	0.0192171	-1.81415
10405804	Ercc6l2	-1.04732	7.04008	-4.00972	0.00642171	0.0335516	-2.68134
10400413	Ralgapa1	-1.04754	10.0633	-5.70902	0.00107091	0.00969326	-0.714917
10474545	Slc12a6	-1.04755	9.20411	-6.80243	0.000408361	0.00529895	0.344428
10451322	Cul9	-1.04803	8.31254	-8.19088	0.000141334	0.00286635	1.50194
10422608	Oxct1	-1.04936	11.5827	-4.62121	0.00321823	0.0207082	-1.92504
10545812	Sfxn5	-1.04984	8.73079	-5.69471	0.00108547	0.00977483	-0.729773
10379901	Bcas3	-1.04985	9.08993	-6.14483	0.00071805	0.00745362	-0.275224
10591726	Ecsit	-1.05056	9.12025	-5.03359	0.00208195	0.0151703	-1.44644
10541678	C1ra	-1.05087	7.87159	-4.03313	0.00624764	0.0329055	-2.65135
10371111	Tjp3	-1.05252	8.06872	-10.3641	3.53304e-05	0.00149331	2.98841
10567173	Pik3c2a	-1.05291	10.7439	-7.28592	0.000277003	0.00421753	0.769234
10348829	Farp2	-1.05455	8.48142	-8.27417	0.000133271	0.00278161	1.56562
10557111	Scnn1g	-1.05491	9.27478	-5.35216	0.00151068	0.0121656	-1.09355
10507379	Zswim5///Zswim5	-1.05547	9.19367	-8.69379	9.98756e-05	0.00243065	1.87756
10512688	Fbxo10	-1.05586	8.09589	-7.73025	0.000197438	0.0034322	1.13862
10482172	Zbtb26	-1.05657	6.34043	-7.37265	0.000258947	0.00405632	0.842868
10589889	Glb1	-1.0567	10.5736	-4.67052	0.0030511	0.0199918	-1.86649
10420877	Esco2	-1.05801	5.2714	-9.92257	4.57903e-05	0.00165324	2.71337
10537157	Akr1b10	-1.05832	9.35678	-6.3613	0.000593373	0.00661422	-0.0656363
10603026	Ctps2	-1.05891	9.76421	-5.84863	0.000939973	0.00887625	-0.571419
10357220	Tmem177	-1.05965	7.7775	-4.31827	0.00450037	0.0260721	-2.2927
10357833	Atp2b4	-1.06019	7.92681	-4.80611	0.00263963	0.0179452	-1.70736
10585417	Idh3a	-1.06087	10.4421	-4.25386	0.00484133	0.0273767	-2.37264
10462281	Vldlr	-1.06171	9.27309	-7.51519	0.000232118	0.00379588	0.962245
10363132	Nepn	-1.0625	6.08476	-8.43158	0.00011943	0.00263412	1.68436
10573867	Rbl2	-1.06301	8.99058	-5.2341	0.00169874	0.0131628	-1.22266
10588326	Nphp3	-1.06303	7.99693	-11.2142	2.20299e-05	0.00122522	3.48499
10417561	Fam107a	-1.06338	8.08234	-4.43051	0.00396838	0.0239481	-2.15487
10432986	Aaas	-1.06446	9.19209	-3.68552	0.00947644	0.0443339	-3.10481
10445214	Mut	-1.06546	11.28	-8.05316	0.000155924	0.0030279	1.39532
10354979	Als2	-1.0661	9.31861	-7.62761	0.00021319	0.00360256	1.055
10411974	Ipo11	-1.06614	9.69812	-5.80212	0.000981465	0.00913161	-0.618943
10454298	Zfp397	-1.06643	8.85436	-4.30008	0.00459389	0.0264213	-2.31522
10461526	Vwce	-1.06646	7.79307	-4.55835	0.00344634	0.0217059	-2.00019
10465580	Nudt22	-1.06743	8.88573	-5.71042	0.0010695	0.00968855	-0.713469
10566583	Gm8995	-1.06756	8.46525	-7.01638	0.000343009	0.00475968	0.535467
10544660	Osbpl3	-1.06774	9.83964	-12.2969	1.2633e-05	0.00104123	4.06127
10363350	P4ha1	-1.06801	9.46655	-7.48597	0.000237349	0.00384528	0.937934
10494664	Wars2	-1.06915	8.03598	-6.37279	0.000587477	0.00657248	-0.0546662
10400896	L3hypdh	-1.06919	7.55393	-4.96035	0.00224554	0.0159916	-1.52963
10547191	Tmem72	-1.06974	8.45661	-4.85411	0.0025092	0.0173328	-1.65167
10363641	Herc4	-1.06977	9.62495	-6.6709	0.000455562	0.00565121	0.224489
10531794	Wdfy3	-1.06991	10.7046	-5.2217	0.00171998	0.0132623	-1.23633
10435841	Spice1	-1.07009	6.3501	-13.1187	8.53154e-06	0.00093847	4.46183
10504424	Reck	-1.07064	7.84368	-5.53986	0.00125816	0.0107651	-0.892256
10483163	Grb14	-1.0712	8.41378	-7.16613	0.000304359	0.00444144	0.666275
10457614	Aqp4	-1.07154	6.71808	-8.472	0.000116147	0.00259534	1.71451
10460623	Ap5b1	-1.07204	7.83625	-7.78338	0.00018981	0.00335766	1.18152
10590149	Xylb	-1.07226	11.7454	-4.34634	0.00436024	0.0255155	-2.25806
10500218	Tars2	-1.07252	8.66163	-6.43584	0.000556292	0.00635867	0.0052382
10344725	Adhfe1	-1.07269	11.4301	-6.01919	0.000803976	0.00800293	-0.39951
10470936	Tbc1d13	-1.07278	9.76799	-7.57191	0.000222338	0.0037067	1.00919
10543471	Pot1a	-1.07436	7.30082	-4.66791	0.0030597	0.020033	-1.86958
10525210	Gm15800	-1.07563	9.93356	-7.46379	0.000241409	0.0038849	0.919425
10480541	Ehmt1	-1.07585	8.01204	-4.58517	0.00334687	0.0212425	-1.96805
10606301	Magt1	-1.0766	9.55306	-7.21729	0.000292315	0.00434086	0.710425
10509947	Arhgef19	-1.07666	7.3932	-6.53556	0.000510745	0.00604478	0.0990247
10511560	Esrp1	-1.07726	8.06667	-8.8185	9.18828e-05	0.00232063	1.96751
10473444	Aplnr	-1.07772	7.22862	-7.46396	0.000241377	0.0038849	0.919572
10486119	Plcb2	-1.07776	6.5319	-14.4984	4.63659e-06	0.0008043	5.07228
10460468	Ctsf	-1.07866	8.64019	-5.55216	0.00124336	0.0106799	-0.879225
10368806	Smpd2	-1.07965	10.1506	-3.61176	0.0103771	0.0473432	-3.20327
10397342	Zc2hc1c	-1.08019	5.72059	-12.2173	1.31392e-05	0.00104512	4.02088
10356145	Slc19a3	-1.08059	8.23442	-5.07747	0.00199041	0.0147143	-1.39699
10594183	Senp8	-1.08093	5.28206	-8.22709	0.000137761	0.00282846	1.5297
10385391	Cyfip2	-1.08135	11.3644	-7.93539	0.000169784	0.00318082	1.3028
10352576	Esrrg	-1.08198	8.38072	-4.93498	0.00230556	0.0162985	-1.55863
10599696	Ddx26b	-1.08214	8.07457	-4.0294	0.00627499	0.0329933	-2.65612
10535342	Tnrc18	-1.0833	9.3352	-7.03028	0.000339195	0.00472561	0.547709
10417167	Clybl	-1.08332	10.5166	-4.36264	0.00428107	0.025206	-2.23799
10575578	Pdpr	-1.08356	10.3129	-6.76036	0.000422823	0.00541879	0.306276
10470101	Clic3	-1.08433	7.59908	-6.5902	0.000487598	0.00588504	0.149927
10484941	Madd	-1.08527	8.17926	-5.01348	0.0021255	0.0153937	-1.46921
10572097	Sh2d4a	-1.08611	7.81653	-9.0898	7.69034e-05	0.00212892	2.15901
10469070	Nudt5	-1.08755	8.04927	-4.28366	0.00468015	0.0267613	-2.33559
10371356	Appl2	-1.08775	8.86877	-6.56232	0.000499254	0.00597791	0.124002
10555235	Arrb1	-1.08777	10.0361	-3.63845	0.0100408	0.0462788	-3.16756
10572070	Npy1r	-1.08908	5.75159	-8.85089	8.9929e-05	0.00229848	1.99067
10476136	Vps16	-1.08922	8.97151	-5.60077	0.00118676	0.0103336	-0.827958
10577030	Cars2	-1.08987	8.51814	-4.39329	0.00413656	0.0245873	-2.20036
10587558	Dopey1	-1.08996	9.21429	-4.91766	0.00234756	0.0165101	-1.57847
10461277	Ganab	-1.09013	10.6471	-8.83374	9.09572e-05	0.00231285	1.97842
10466972	Ranbp6	-1.09017	8.96223	-5.45376	0.00136753	0.0114249	-0.98399
10527115	Ap5z1	-1.09021	8.00341	-11.9734	1.48436e-05	0.00109546	3.89517
10360684	Ephx1	-1.09067	8.47524	-5.45141	0.00137066	0.0114392	-0.98651
10415332	Rec8	-1.09173	6.84383	-13.6258	6.77295e-06	0.000878919	4.69469
10369702	Tet1	-1.09201	7.08148	-5.71332	0.00106658	0.0096674	-0.710461
10388520	Glod4	-1.09239	8.50891	-5.21594	0.00172995	0.0133045	-1.24269
10446214	Alkbh7	-1.09286	7.53402	-8.64285	0.000103368	0.00245931	1.84047
10355893	Epha4	-1.09288	7.49624	-5.94452	0.000860557	0.00838133	-0.474313
10519693	Sema3d	-1.09308	8.03763	-4.61392	0.00324378	0.0207696	-1.93372
10503659	Epha7	-1.09329	6.38363	-11.5636	1.83155e-05	0.00116688	3.67742
10573583	Man2b1	-1.09413	10.6894	-9.56581	5.68987e-05	0.0018195	2.48182
10399605	Adam17	-1.09564	8.56825	-4.45429	0.00386492	0.0235569	-2.12592
10373986	Ap1b1	-1.09619	10.4625	-6.89066	0.000379826	0.00505271	0.423811
10517540	Zbtb40	-1.09663	8.01089	-7.39482	0.000254551	0.00400576	0.861561
10405380	Fgfr4	-1.09691	9.24771	-6.23897	0.00066049	0.00705118	-0.183379
10555550	Clpb	-1.09839	9.60381	-3.86084	0.00766288	0.0380245	-2.87392
10578324	Mtus1	-1.10013	8.80279	-10.1048	4.10909e-05	0.00158628	2.82841
10418506	Stab1	-1.10094	8.70431	-3.63475	0.0100866	0.04642	-3.1725
10457644	Cdh2	-1.10104	7.83365	-4.3859	0.00417091	0.024728	-2.20942
10372766	Helb	-1.10162	8.61568	-7.56805	0.000222988	0.0037122	1.00601
10582477	Spata2l	-1.10209	7.66424	-12.9365	9.28873e-06	0.000975457	4.37554
10532828	Mmab	-1.10209	7.63965	-6.56753	0.000497051	0.00596393	0.128855
10450533	Vars2	-1.10235	8.27899	-7.88459	0.000176194	0.00322973	1.26251
10367076	Prim1	-1.10242	6.49056	-4.5882	0.00333585	0.0212058	-1.96443
10463263	Lztfl1	-1.10244	9.15615	-7.02961	0.000339376	0.00472625	0.547123
10522303	Guf1	-1.10253	8.31854	-6.69399	0.000446844	0.00560733	0.245682
10475324	Ckmt1	-1.10326	10.001	-5.76278	0.00101818	0.00936393	-0.659358
10439960	Cep97	-1.10342	6.54731	-5.78952	0.000993059	0.00921728	-0.631865
10592114	Foxred1	-1.10405	8.95738	-4.76841	0.00274741	0.0184522	-1.75133
10532669	2900026A02Rik	-1.10434	9.79529	-13.1816	8.28719e-06	0.00093847	4.49126
10368289	Enpp1	-1.10482	9.58176	-5.43953	0.00138662	0.0115336	-0.999248
10482467	Orc4	-1.10522	8.30154	-6.94638	0.000362976	0.00491127	0.473514
10358432	Zfp825	-1.10525	8.41999	-4.05038	0.00612272	0.0324528	-2.6293
10543031	Slc25a13	-1.10579	10.373	-7.81654	0.00018522	0.00330506	1.20816
10473224	Dusp19	-1.10594	6.67641	-8.17081	0.000143359	0.00289146	1.48651
10440964	Cryzl1	-1.10636	8.1406	-4.3911	0.0041467	0.0246266	-2.20305
10496813	Ctbs	-1.10748	8.86617	-8.8237	9.15661e-05	0.00231816	1.97123
10417183	Pcca	-1.11081	10.7861	-4.60297	0.00328263	0.020974	-1.94678
10594460	Dis3l	-1.11192	9.18214	-6.49374	0.000529307	0.00617667	0.0598384
10362138	Vnn1	-1.11274	10.5534	-4.82295	0.00259301	0.0177149	-1.68778
10443940	Zfp955b///Zfp955a	-1.11473	7.54779	-5.71704	0.00106286	0.00965379	-0.706613
10347364	Vil1	-1.11527	11.1323	-4.04501	0.00616128	0.0325777	-2.63616
10432540	Lima1	-1.11565	10.8419	-3.96094	0.00680187	0.0349905	-2.74407
10486061	Rasgrp1	-1.11573	8.08163	-3.88522	0.00744258	0.0371808	-2.84216
10549382	Mansc4	-1.11574	7.17065	-6.80279	0.000408238	0.00529895	0.344757
10375083	Stk10	-1.11662	8.30788	-10.204	3.87683e-05	0.00153824	2.89011
10543273	Cttnbp2	-1.11728	8.03713	-8.24845	0.000135702	0.00280274	1.54602
10520982	Depdc5	-1.11757	8.00945	-6.36734	0.000590264	0.00659094	-0.0598657
10555039	Kctd21	-1.11787	5.82329	-14.8848	3.94746e-06	0.000795586	5.23071
10508228	Zmym6	-1.1183	7.50648	-6.27863	0.000637825	0.00690031	-0.145005
10489195	Tti1	-1.11884	9.81714	-3.93698	0.00699776	0.0356503	-2.77502
10346410	Aox3	-1.11894	5.72385	-16.3057	2.25625e-06	0.000719517	5.77193
10556769	Acsm3	-1.11919	11.7167	-3.72431	0.0090377	0.0428231	-3.05335
10394429	Ldah	-1.11986	8.93893	-4.25613	0.00482885	0.027334	-2.36982
10573998	Ogfod1	-1.12025	8.92294	-5.25587	0.00166215	0.0129658	-1.1987
10511952	Orc3	-1.1209	9.41422	-6.41769	0.000565074	0.00641894	-0.0119619
10431371	Hdac10	-1.12131	8.08995	-7.98951	0.000163247	0.00311612	1.34547
10388451	Wdr81	-1.12342	10.1815	-7.87662	0.000177225	0.00323468	1.25616
10480064	Fbxo18	-1.12356	8.17024	-4.40839	0.00406739	0.0243259	-2.18188
10553967	Pcsk6	-1.12357	9.1514	-4.38585	0.00417114	0.024728	-2.20948
10597978	Fyco1	-1.12369	9.08381	-7.65979	0.000208101	0.00354673	1.08132
10419977	Ap1g2	-1.12373	8.34651	-6.66853	0.00045647	0.00565867	0.222304
10421749	Akap11	-1.12457	9.59464	-5.85706	0.000932666	0.00882642	-0.562832
10506188	Pgm2	-1.12565	10.3633	-6.76465	0.000421321	0.00540809	0.310177
10468533	Gpam	-1.1269	10.3665	-4.76733	0.00275056	0.0184574	-1.75259
10590563	Lars2	-1.12726	8.52071	-5.34459	0.00152201	0.0122328	-1.10177
10423053	Agxt2	-1.12902	10.5494	-5.87238	0.000919551	0.00874756	-0.547252
10355785	Glb1l	-1.12908	10.2455	-4.82655	0.00258317	0.0176844	-1.6836
10573924	Mmp2	-1.12923	8.42778	-3.7333	0.00893932	0.042496	-3.04146
10447264	Slc3a1	-1.13181	11.8248	-5.37733	0.00147369	0.0119796	-1.06627
10519951	Gsap	-1.13243	7.82966	-4.44752	0.00389405	0.0236394	-2.13415
10507163	Cyp4a10	-1.13262	11.1784	-4.29772	0.00460616	0.0264645	-2.31814
10434094	Klhl22	-1.13333	9.0529	-9.57799	5.64716e-05	0.00181587	2.48987
10361023	Prox1	-1.1341	7.02554	-8.30501	0.00013042	0.00276641	1.58905
10469453	Malrd1	-1.1344	7.09401	-5.65693	0.00112498	0.00999089	-0.76912
10405058	Omd	-1.13477	5.16835	-10.7819	2.78929e-05	0.00135224	3.23766
10402708	Ckb	-1.13486	10.9354	-4.34594	0.00436217	0.0255215	-2.25854
10552320	Zfp788	-1.13518	6.22165	-6.3349	0.000607174	0.00668526	-0.0908945
10385203	Tenm2	-1.13544	7.45266	-10.3833	3.49415e-05	0.00149061	3.00012
10447799	Igf2r	-1.13831	10.8026	-7.88782	0.000175778	0.00322601	1.26508
10489065	Ndrg3	-1.13843	9.91004	-6.96599	0.000357251	0.00486029	0.490926
10447224	Dync2li1	-1.13883	7.93147	-8.63113	0.000104191	0.00246373	1.8319
10410590	Exoc3	-1.13978	8.70391	-4.65619	0.00309865	0.0202157	-1.88347
10558742	Nlrp6	-1.14054	8.81839	-3.91695	0.0071663	0.0362297	-2.80095
10431711	Slc2a13	-1.14058	7.14391	-12.4528	1.17045e-05	0.00102481	4.1396
10540034	Aldh1l1	-1.14151	11.5018	-8.24222	0.0001363	0.00281007	1.54126
10360090	Ppox	-1.14321	8.55803	-3.71276	0.00916597	0.0432423	-3.06865
10416437	Lcp1	-1.14469	10.104	-7.80079	0.000187384	0.00333016	1.19552
10437080	Ttc3	-1.1449	8.8933	-6.80849	0.000406324	0.00528587	0.349908
10448195	Zfp942	-1.14515	7.91385	-6.76109	0.000422567	0.00541808	0.30694
10419803	4931414P19Rik	-1.14519	5.68204	-10.3485	3.56499e-05	0.00149357	2.97889
10492480	Gfm1	-1.1453	10.5195	-6.60151	0.000482956	0.00586193	0.160424
10544525	Pdia4	-1.14532	10.2211	-9.01435	8.07671e-05	0.00218288	2.10632
10518484	Fbxo44	-1.14532	8.28017	-5.51888	0.00128386	0.0109244	-0.914509
10437399	Coro7	-1.14645	9.77984	-4.35748	0.00430595	0.025306	-2.24433
10411373	Hexb	-1.14699	10.6957	-5.69043	0.00108986	0.00980172	-0.73422
10521391	Acox3	-1.14753	11.0602	-4.98717	0.00218403	0.0156685	-1.49908
10447275	Camkmt///Gnao1	-1.14904	7.37478	-4.45593	0.0038579	0.0235298	-2.12392
10536176	Vps50	-1.14995	8.09046	-4.23903	0.00492387	0.0276993	-2.39114
10354542	Pms1	-1.15002	6.99476	-10.2493	3.77578e-05	0.00152563	2.91809
10607619	Cdkl5	-1.15031	8.01435	-5.83059	0.00095582	0.00896234	-0.589813
10590467	Tcaim	-1.15116	8.25486	-6.74842	0.000427032	0.00544674	0.295414
10384737	Papolg	-1.15139	8.15289	-5.26925	0.00164012	0.0128489	-1.18402
10478341	Ift52	-1.15187	8.4835	-4.49557	0.00369243	0.0228073	-2.07585
10386758	Slc5a10	-1.15219	10.6955	-3.74722	0.00878912	0.0419626	-3.02306
10409021	Tpmt	-1.15337	10.9381	-4.10514	0.00574426	0.0309844	-2.55963
10410513	Slc6a18	-1.15389	11.0609	-6.94683	0.000362844	0.00491127	0.473913
10400383	2700097O09Rik	-1.15409	6.10976	-7.767	0.000192126	0.00338142	1.16832
10347232	Xrcc5	-1.15548	9.98059	-5.35535	0.00150594	0.0121415	-1.09009
10375503	Trim7	-1.15602	8.01618	-12.6663	1.05586e-05	0.000985357	4.245
10393851	Pcyt2	-1.15603	9.30519	-5.21088	0.00173876	0.013345	-1.24828
10534974	Mcm7	-1.15619	8.91581	-4.8127	0.00262128	0.0178518	-1.6997
10596680	Sema3b	-1.15661	8.77835	-5.24258	0.00168438	0.0130894	-1.21332
10488156	Kif16b	-1.15693	8.82274	-8.01612	0.000160139	0.00308032	1.36635
10357164	Epb41l5	-1.15832	9.76894	-6.78506	0.000414262	0.0053471	0.328701
10458540	Pcdh12	-1.15923	7.10309	-13.6911	6.57831e-06	0.000878919	4.72396
10483679	Gpr155	-1.15925	8.08749	-4.42165	0.00400773	0.0241153	-2.16569
10511207	Cpsf3l	-1.15954	8.83677	-5.06203	0.00202209	0.0148947	-1.41436
10572838	Sin3b	-1.16089	8.50322	-8.43885	0.000118832	0.00262548	1.68979
10567608	Cog7	-1.16401	9.49826	-6.13182	0.000726448	0.007499	-0.288008
10471337	Pomt1	-1.165	8.81188	-5.45368	0.00136763	0.0114249	-0.984073
10530045	Sepsecs	-1.16667	8.8803	-9.26464	6.87385e-05	0.00199447	2.27948
10363575	Dna2	-1.16675	8.10691	-5.60152	0.00118591	0.0103299	-0.827169
10481401	Zer1	-1.16747	8.55134	-5.5387	0.00125956	0.0107679	-0.89348
10356020	Dock10	-1.16799	8.44385	-5.38699	0.00145977	0.0118889	-1.05583
10552697	Napsa	-1.16902	11.9051	-4.70186	0.00294996	0.0194279	-1.82947
10587023	Rab27a	-1.16967	8.15836	-5.71598	0.00106391	0.00965579	-0.707703
10417708	Oxsm	-1.17028	9.52797	-6.13922	0.00072166	0.00747019	-0.280737
10492699	Ctso	-1.17049	7.77953	-5.36539	0.00149111	0.0120621	-1.0792
10439303	Casr	-1.17157	8.63816	-11.7809	1.63703e-05	0.0011265	3.79391
10368240	Tcf21	-1.17267	7.88876	-5.92894	0.000872926	0.00845678	-0.490011
10518781	Per3	-1.1728	7.45547	-12.6339	1.0724e-05	0.000996528	4.22912
10471216	Lamc3	-1.17414	8.40367	-9.17131	7.29656e-05	0.00206538	2.21545
10445360	Supt3	-1.17489	8.32134	-6.34109	0.000603905	0.00667252	-0.0849636
10565519	Tmem126b	-1.17709	7.99094	-4.90042	0.00239023	0.0167037	-1.59828
10553140	Tmem143	-1.17721	8.60468	-5.28711	0.00161121	0.0127026	-1.16445
10357391	Zranb3	-1.17724	6.92573	-12.2561	1.28899e-05	0.00104123	4.04059
10566767	St5	-1.17776	8.79441	-3.71227	0.00917147	0.0432538	-3.06931
10509178	Asap3	-1.17842	7.64521	-7.28106	0.000278057	0.00422617	0.765084
10395039	Cmpk2	-1.17852	7.54761	-5.903	0.000893967	0.00859593	-0.516211
10373202	Shmt2	-1.17872	11.1357	-6.93729	0.000365667	0.00494382	0.465426
10375864	Phykpl	-1.17895	8.7505	-5.83263	0.000954012	0.00896013	-0.587729
10414025	Gdf10///Gdf10	-1.17918	7.94785	-6.56964	0.000496166	0.00596154	0.130812
10576559	Map10	-1.17985	7.59584	-9.56652	5.68737e-05	0.0018195	2.48229
10409737	Agtpbp1	-1.18054	8.68814	-7.86487	0.000178757	0.00324469	1.2468
10500911	Mov10	-1.18109	9.5115	-10.447	3.36892e-05	0.00146982	3.03869
10487371	Ciao1	-1.1832	9.93729	-5.3243	0.00155284	0.0123999	-1.12385
10367224	Stat2	-1.18359	8.58164	-6.99839	0.000348016	0.0047947	0.519602
10522976	Rufy3	-1.18397	8.39308	-10.6071	3.07604e-05	0.00141538	3.13465
10429298	Trappc9	-1.18429	9.85077	-5.45297	0.00136858	0.01143	-0.984835
10492558	Smc4	-1.18454	8.28533	-4.04552	0.00615765	0.0325685	-2.63552
10454332	Elp2	-1.18492	10.3442	-5.01579	0.00212044	0.0153715	-1.46659
10509379	Usp48	-1.18493	8.60535	-5.7099	0.00107003	0.00968855	-0.714013
10518226	Vps13d	-1.18511	7.57337	-3.66591	0.00970719	0.0451149	-3.13092
10512640	Gne	-1.18513	10.3699	-11.1364	2.29712e-05	0.00123806	3.44125
10496756	Mcoln3	-1.18535	6.18686	-10.1942	3.89918e-05	0.0015432	2.88402
10371830	Actr6	-1.18565	7.33836	-5.1269	0.00189265	0.0141847	-1.34159
10370089	Dip2a	-1.18607	8.30477	-4.05376	0.00609855	0.0323444	-2.62499
10582941	Cwf19l2	-1.1861	7.5972	-5.24814	0.00167504	0.0130402	-1.2072
10486898	Spg11	-1.1863	9.42344	-6.27424	0.000640293	0.00691628	-0.14925
10352234	Itpkb	-1.18646	9.82176	-11.9241	1.52179e-05	0.00111363	3.86944
10595466	Pgm3	-1.18727	9.38235	-8.52784	0.000111781	0.00254787	1.75594
10583347	Chordc1	-1.18812	8.40662	-10.7436	2.84947e-05	0.00137566	3.21521
10408049	Zkscan8	-1.18819	7.0577	-4.3826	0.00418635	0.0247816	-2.21347
10537102	Exoc4	-1.18865	10.1101	-4.63186	0.00318129	0.0205508	-1.91236
10495549	Dbt	-1.19009	11.2092	-6.02636	0.000798774	0.00796482	-0.39237
10362210	Med23	-1.19155	9.1598	-5.79726	0.000985913	0.00915829	-0.623919
10371466	Syn3	-1.19156	7.46243	-11.8946	1.54476e-05	0.001121	3.85396
10430909	Cyp2d26	-1.19169	11.0723	-5.37688	0.00147435	0.0119796	-1.06677
10389775	Pctp	-1.19312	8.21394	-3.75897	0.00866458	0.0415152	-3.00755
10558227	Acadsb	-1.19375	10.2628	-4.97088	0.00222116	0.0158667	-1.51762
10417912	Usp54	-1.19403	9.15216	-4.46107	0.00383597	0.0234455	-2.11767
10596857	Apeh	-1.19472	11.3203	-5.36677	0.00148908	0.0120541	-1.0777
10396652	Hspa2	-1.19511	7.80669	-10.2271	3.82482e-05	0.00152817	2.90442
10400844	Pygl	-1.19598	9.39327	-12.1821	1.33711e-05	0.0010468	4.00289
10470665	Setx	-1.19649	9.682	-3.778	0.00846695	0.040773	-2.98247
10374529	Wdpcp	-1.1969	6.88043	-7.89295	0.00017512	0.00322243	1.26916
10439762	Ahcy///Gm4737	-1.19982	10.291	-6.74575	0.000427982	0.00544891	0.292978
10422892	2410089E03Rik	-1.20016	7.70398	-5.09132	0.00196246	0.0145635	-1.38143
10439634	Gtpbp8	-1.20052	7.42741	-4.06873	0.00599293	0.0319353	-2.60591
10605143	Arhgap4	-1.20109	6.50034	-7.7124	0.000200079	0.00345492	1.12415
10542836	Klhl42	-1.20137	9.544	-4.08282	0.00589529	0.0315543	-2.58797
10422854	Nup155	-1.20238	9.00187	-3.99197	0.00655723	0.0340498	-2.70412
10567134	Plekha7	-1.20374	8.63798	-7.68476	0.000204249	0.00349698	1.10168
10501699	Agl	-1.20459	9.8241	-7.54176	0.000227478	0.00375279	0.984272
10527801	Brca2	-1.20601	6.68828	-4.22304	0.00501465	0.0280787	-2.41113
10480224	Trdmt1	-1.20616	8.08824	-4.39127	0.00414593	0.0246262	-2.20284
10497079	Ptger3	-1.20623	7.63527	-9.48176	5.99488e-05	0.00185671	2.426
10603182	Arhgap6	-1.20746	7.56319	-5.54703	0.0012495	0.010703	-0.884654
10550597	Fbxo46	-1.20819	8.04797	-7.75731	0.000193509	0.00339888	1.16051
10526319	Baz1b	-1.20899	9.50669	-4.23346	0.00495529	0.027822	-2.3981
10598933	Usp11	-1.20984	7.57037	-9.60246	5.56247e-05	0.00179841	2.506
10496251	Bdh2	-1.21065	10.5522	-5.25744	0.00165956	0.0129544	-1.19698
10438272	Prodh	-1.21214	10.4967	-4.98278	0.00219397	0.0157145	-1.50408
10498095	Cog6	-1.21357	8.56556	-4.33069	0.00443774	0.0258125	-2.27735
10493347	Ash1l	-1.21438	10.2613	-4.04453	0.00616477	0.0325863	-2.63678
10458033	Stard4	-1.21462	8.50399	-7.85321	0.000180293	0.00325406	1.23749
10561787	Zfp27	-1.21575	7.50929	-7.00552	0.000346021	0.00477971	0.525897
10399198	Ncoa4	-1.21657	10.757	-4.81578	0.00261274	0.0178181	-1.69611
10449111	Wdr90	-1.21769	6.62589	-8.43836	0.000118872	0.00262548	1.68942
10522788	Stap1	-1.21789	6.00094	-11.1741	2.25094e-05	0.0012283	3.46249
10530441	Corin	-1.21895	6.58494	-11.3057	2.09792e-05	0.0012077	3.53602
10364222	Ftcd	-1.21957	8.17668	-5.66816	0.00111307	0.00994201	-0.757406
10531034	Ugt2b34	-1.22044	8.37951	-6.34297	0.000602919	0.00667223	-0.0831683
10543737	Copg2	-1.22087	10.1101	-6.06625	0.000770491	0.00778133	-0.352727
10397683	Ttc8	-1.22094	8.44472	-6.4003	0.000573631	0.00647594	-0.0284697
10466865	Rfx3	-1.22158	6.4902	-8.94497	8.45183e-05	0.00221992	2.05748
10382300	Map2k6	-1.22181	7.32844	-4.50593	0.00365047	0.0225985	-2.06332
10446965	Rasgrp3	-1.22188	7.83602	-3.59727	0.0105648	0.0480104	-3.22269
10528385	Reln	-1.22203	8.00035	-5.62523	0.00115939	0.0102068	-0.802278
10462454	Uhrf2	-1.22242	8.01088	-11.4769	1.91653e-05	0.00117762	3.63025
10468668	Afap1l2	-1.22403	7.81448	-5.68549	0.00109497	0.00983556	-0.739363
10385361	Ublcp1	-1.22475	9.11517	-3.67152	0.00964061	0.0449025	-3.12345
10461782	Gm5512///Rmnd1	-1.22497	8.54372	-6.60691	0.000480759	0.00585117	0.165426
10558001	Inpp5f	-1.22608	9.68556	-10.0586	4.22288e-05	0.00160775	2.79941
10507394	Hectd3	-1.22721	8.95306	-4.38159	0.00419107	0.0247926	-2.21471
10558754	Athl1	-1.22843	9.35751	-5.38514	0.00146243	0.0119049	-1.05783
10410332	Zfp58	-1.22883	7.00205	-3.86058	0.00766519	0.0380306	-2.87425
10346576	Stradb	-1.23006	7.91885	-6.22395	0.000669314	0.00711479	-0.197965
10602020	Tbc1d8b	-1.23158	8.94146	-7.20542	0.000295061	0.00436068	0.700204
10594044	Islr	-1.23379	7.80391	-7.20419	0.000295345	0.00436267	0.69915
10411019	Msh3	-1.23466	7.66479	-9.35057	6.50936e-05	0.00193133	2.33787
10389421	Ints2	-1.23493	9.32687	-5.94549	0.000859797	0.00837627	-0.47334
10360391	Ifi203	-1.23548	8.02751	-3.9798	0.006652	0.0344288	-2.71977
10563314	Dhdh	-1.23756	8.08925	-5.61045	0.00117584	0.0102824	-0.817785
10591626	Dock6	-1.23843	8.85381	-3.77387	0.0085094	0.0409337	-2.98791
10492890	Lrba	-1.23861	10.8527	-7.08093	0.000325699	0.00460215	0.592144
10359078	Cep350	-1.23945	9.54992	-7.76423	0.000192519	0.00338663	1.16609
10423005	Ugt3a1	-1.23952	11.5199	-4.80479	0.00264332	0.0179562	-1.7089
10500021	Cgn	-1.24003	8.62145	-4.29081	0.00464235	0.0265845	-2.32671
10355954	BC035947	-1.24018	9.26948	-5.96542	0.000844275	0.00827147	-0.453301
10561345	Zfp780b	-1.24048	6.25377	-4.95381	0.00226084	0.0160709	-1.53709
10353803	Uggt1	-1.24095	9.98296	-7.60218	0.000217312	0.00364565	1.03412
10434029	Lztr1	-1.2412	10.2986	-4.92661	0.00232574	0.0164081	-1.56821
10377622	Neurl4	-1.24203	8.90301	-15.1315	3.56939e-06	0.00078739	5.32924
10603551	Cybb	-1.2463	7.32488	-12.5451	1.11926e-05	0.00100324	4.1854
10544487	Tpk1	-1.24684	9.03381	-4.40199	0.00409655	0.0244331	-2.18971
10449926	Zfp799	-1.24796	6.76768	-8.58946	0.00010718	0.00249265	1.80136
10418848	Wdfy4	-1.24824	7.06017	-12.2424	1.29771e-05	0.00104123	4.03365
10604564	Gpc4	-1.2491	10.635	-5.73213	0.00104788	0.00955516	-0.690991
10400649	Pole2	-1.24943	6.64991	-4.06119	0.00604585	0.0321377	-2.61551
10453260	Haao	-1.25022	10.3475	-4.15727	0.00540802	0.0296878	-2.49371
10519988	Fam185a	-1.25117	7.37162	-4.58742	0.00333869	0.0212085	-1.96537
10495518	Olfm3	-1.25215	6.9538	-4.4923	0.00370578	0.0228675	-2.07981
10512251	AI464131	-1.25396	8.88861	-5.22251	0.00171858	0.0132545	-1.23544
10377380	Ctc1	-1.25638	9.32095	-7.42573	0.000248561	0.00395416	0.887558
10503023	Cth	-1.25646	11.033	-4.44735	0.00389478	0.0236394	-2.13435
10506134	Atg4c	-1.25691	6.56272	-6.33654	0.000606308	0.00668002	-0.089327
10587051	Wdr72	-1.25747	9.37998	-10.0186	4.32422e-05	0.00161969	2.77423
10451451	Gnmt	-1.25823	8.37373	-3.82328	0.00801644	0.039302	-2.92301
10590654	Aasdhppt	-1.25878	8.79457	-7.77677	0.000190741	0.00336727	1.17619
10506058	Inadl	-1.25898	9.52623	-7.41196	0.00025121	0.00398017	0.875985
10412466	Hmgcs1	-1.26102	11.4889	-10.8659	2.6625e-05	0.00133595	3.28654
10523856	Btbd8	-1.26186	5.60793	-11.6425	1.75801e-05	0.00114465	3.71998
10502973	Tyw3	-1.262	7.14217	-14.6828	4.29181e-06	0.0008043	5.1485
10456071	Csf1r	-1.26201	9.038	-7.36887	0.000259706	0.00406456	0.839668
10595573	Snx14	-1.2621	8.59539	-6.71733	0.000438225	0.00553851	0.267043
10385118	Dock2	-1.26327	7.58317	-3.62532	0.0102047	0.0468147	-3.18511
10588505	Abhd14b	-1.26615	9.93295	-3.65068	0.0098906	0.0457542	-3.15122
10573675	Lonp2	-1.26652	10.666	-6.88743	0.000380828	0.00506023	0.420924
10412882	Thrb	-1.2677	7.53348	-6.85085	0.000392409	0.00516334	0.388099
10474875	Casc5	-1.2683	5.49055	-9.34116	6.54818e-05	0.00193221	2.3315
10368162	Pex7	-1.26864	8.95983	-5.75674	0.00102396	0.00939622	-0.665583
10429641	Naprt	-1.2688	8.27394	-7.72813	0.000197749	0.00343364	1.13691
10587534	Bckdhb	-1.2688	9.44067	-3.87997	0.00748937	0.0373739	-2.84898
10401418	4732463B04Rik	-1.2694	7.01727	-6.11529	0.000737276	0.00755311	-0.304273
10392881	Fdxr	-1.26991	7.20164	-8.11057	0.000149642	0.00296048	1.43997
10607366	Shroom2	-1.27063	9.36047	-6.41777	0.000565035	0.00641894	-0.0118876
10604961	Gabra3	-1.27154	8.33291	-9.08937	7.69246e-05	0.00212892	2.15871
10459655	Poli	-1.27168	7.42611	-10.4932	3.28121e-05	0.00145181	3.06654
10362876	Pdss2	-1.27222	7.95423	-7.73695	0.000196457	0.00342805	1.14404
10604542	Hs6st2	-1.27327	6.44369	-10.8118	2.74335e-05	0.001343	3.25512
10364038	Upb1	-1.27394	9.74675	-4.56999	0.00340279	0.02149	-1.98624
10475362	Wdr76	-1.27415	6.78449	-5.16174	0.00182703	0.01383	-1.30276
10455602	Dmxl1	-1.27989	10.884	-11.5996	1.79752e-05	0.00115493	3.6969
10502240	Npnt	-1.28344	9.98253	-7.64651	0.000210185	0.00356914	1.07047
10507273	Pik3r3	-1.28353	8.4355	-4.345	0.0043668	0.0255215	-2.2597
10541075	Cxcl12	-1.28404	8.37507	-9.21884	7.07766e-05	0.00202819	2.24814
10357535	Pfkfb2	-1.28493	8.20865	-10.3382	3.58627e-05	0.0014983	2.9726
10462796	Kif11	-1.2864	6.01434	-7.19921	0.000296509	0.00437	0.694852
10596231	Dnajc13///Dnajc13	-1.28773	11.2244	-7.92585	0.000170967	0.00319678	1.29525
10412177	Skiv2l2	-1.28854	10.2151	-6.52576	0.000515026	0.00606667	0.0898623
10408010	Zkscan3	-1.28858	8.00032	-6.51036	0.00052184	0.00612603	0.0754347
10497421	Hps3	-1.28903	9.541	-12.8446	9.69982e-06	0.00097936	4.33149
10563130	Aldh16a1	-1.28924	8.64896	-6.39979	0.000573886	0.00647672	-0.0289582
10605571	Gk	-1.28938	11.2647	-4.45802	0.00384897	0.0235008	-2.12138
10416355	Rcbtb2	-1.28955	8.26924	-5.05803	0.0020304	0.0149337	-1.41886
10354630	Gtf3c3	-1.28983	9.00457	-6.11718	0.000736029	0.0075448	-0.302414
10480155	Cubn	-1.29129	12.1705	-12.927	9.33027e-06	0.000975467	4.371
10592926	Tmem25	-1.29159	8.6863	-3.99079	0.00656637	0.0340871	-2.70564
10428763	Atad2	-1.29232	6.90126	-4.38645	0.00416837	0.0247214	-2.20876
10404521	Bphl	-1.29266	9.95706	-3.81235	0.00812273	0.0396203	-2.93734
10423520	Sema5a	-1.29346	8.92594	-13.1237	8.51183e-06	0.00093847	4.46418
10490755	Hnf4g	-1.29397	6.14776	-8.65614	0.000102443	0.00245553	1.85017
10380087	Mtmr4	-1.29508	9.83574	-7.31819	0.000270121	0.00414526	0.796722
10363522	Tysnd1	-1.29529	9.38756	-6.87717	0.000384037	0.00508925	0.41173
10429859	Oplah	-1.29689	10.869	-4.09845	0.00578907	0.0311595	-2.56811
10396740	Gphn	-1.29737	9.93542	-8.01466	0.000160308	0.00308032	1.36521
10411915	Ppwd1	-1.29756	8.63116	-6.35615	0.000596035	0.00663407	-0.0705538
10398649	Exoc3l4	-1.29798	7.58131	-10.53	3.21331e-05	0.00144495	3.08861
10393970	Fasn	-1.29881	11.3465	-4.39888	0.00411081	0.0244848	-2.19352
10435626	Hgd	-1.29911	11.9029	-5.00244	0.00214983	0.015504	-1.48173
10539617	Alms1	-1.29951	7.11174	-6.1792	0.000696399	0.0073002	-0.241567
10577449	Atp7b	-1.29985	6.61643	-6.55656	0.000501701	0.00598871	0.118635
10557470	Gdpd3	-1.30035	7.19742	-8.72947	9.75099e-05	0.00239462	1.90342
10425632	Xrcc6	-1.30215	7.28006	-8.47333	0.000116041	0.00259534	1.7155
10349174	Serpinb8	-1.30311	7.31535	-5.03591	0.00207701	0.0151567	-1.44383
10557262	Slc5a11	-1.30396	8.81144	-4.76626	0.00275371	0.0184714	-1.75385
10590073	Vill	-1.3067	9.71837	-5.78563	0.000996666	0.00923596	-0.635854
10384529	Cep68	-1.30727	7.86457	-6.37009	0.000588859	0.00657947	-0.0572477
10495625	Dpyd	-1.30924	10.1134	-9.09302	7.67432e-05	0.00212892	2.16125
10551760	Zfp84	-1.31019	8.69946	-10.3661	3.52887e-05	0.00149331	2.98966
10531980	Gbp9	-1.31126	7.43031	-4.48041	0.00375474	0.0230795	-2.0942
10540408	Itpr1	-1.31177	11.0006	-5.39232	0.00145216	0.0118435	-1.05007
10538438	Fam188b	-1.31212	6.73038	-9.89994	4.64158e-05	0.00165648	2.69893
10456206	Wdr7	-1.31289	9.61209	-6.11735	0.000735914	0.0075448	-0.302242
10462231	Dmrt2	-1.31321	7.13285	-6.31892	0.000615703	0.00674499	-0.10622
10466800	Pgm5	-1.31342	7.99576	-6.06679	0.000770115	0.00778133	-0.35219
10467784	Pyroxd2	-1.31474	9.8823	-6.40288	0.000572352	0.00646991	-0.0260178
10588357	Acad11	-1.31498	11.2649	-5.95303	0.000853888	0.00834377	-0.465755
10350668	Colgalt2	-1.31565	6.77443	-9.97498	4.43783e-05	0.00163872	2.74667
10563527	Ush1c	-1.31816	9.36323	-6.83142	0.000398721	0.00521623	0.370612
10454993	Hars2	-1.31876	8.42298	-7.69531	0.000202646	0.00348669	1.11027
10549282	Itpr2	-1.31946	10.1575	-9.23533	7.00348e-05	0.00201597	2.25944
10363056	Sim1	-1.31959	8.60764	-10.3323	3.59836e-05	0.00149867	2.96904
10500283	Car14	-1.32012	9.81304	-3.73372	0.00893464	0.0424854	-3.04089
10476939	Zfp442///Zfp937///3300002I08Rik	-1.32136	7.92665	-5.28932	0.00160767	0.0126788	-1.16203
10571840	Hpgd///Hpgd	-1.32293	8.67439	-8.72832	9.75856e-05	0.00239462	1.90259
10503926	Rars2	-1.323	8.8475	-6.29752	0.000627344	0.00681453	-0.1268
10425945	Fbln1	-1.32327	8.31911	-4.51248	0.00362427	0.0224843	-2.05542
10593671	Dmxl2	-1.32472	10.2619	-9.39711	6.32123e-05	0.00190908	2.36928
10358879	Npl	-1.32806	9.20397	-4.73723	0.00284029	0.0188846	-1.78786
10346330	Plcl1	-1.33047	8.59825	-6.36188	0.000593076	0.00661383	-0.065086
10493335	5830417I10Rik	-1.33058	7.91963	-6.67184	0.000455205	0.00564903	0.225349
10355084	Ndufs1	-1.3338	11.1955	-6.00081	0.000817501	0.00810121	-0.417857
10530806	Ppat	-1.33381	9.62324	-6.09765	0.000749031	0.00761741	-0.321665
10463670	Sfxn2	-1.33489	8.56025	-5.52599	0.00127509	0.010866	-0.906967
10457967	Myo7b	-1.33506	10.5705	-8.30232	0.000130665	0.00276641	1.58701
10362052	Aldh8a1	-1.33786	11.4509	-7.53648	0.00022839	0.00376427	0.979905
10427436	C7	-1.33808	9.48707	-3.78471	0.00839846	0.0405403	-2.97364
10444114	Vps52	-1.33916	9.05514	-5.73105	0.00104895	0.00955738	-0.692112
10591988	Adamts15	-1.34066	7.47524	-4.18961	0.00521044	0.0288353	-2.45302
10500808	Olfml3	-1.34079	9.63473	-6.11706	0.000736104	0.0075448	-0.302525
10361509	Syne1	-1.34135	7.96011	-6.7104	0.000440762	0.00554801	0.260714
10491526	Acad9	-1.34373	9.62161	-7.89987	0.000174237	0.0032164	1.27465
10386775	Prpsap2	-1.3444	8.42882	-16.4302	2.15318e-06	0.000714171	5.81646
10552945	Gys1	-1.34556	10.1136	-4.61528	0.00323902	0.0207672	-1.9321
10439357	Fbxo40	-1.34667	8.61292	-9.58241	5.63178e-05	0.00181428	2.49278
10607877	Prps2	-1.34795	10.0622	-6.67053	0.000455706	0.00565121	0.224142
10465790	Taf6l	-1.34913	7.96215	-6.26607	0.000644907	0.00694885	-0.15714
10408647	Eci3	-1.3497	10.6688	-5.29007	0.00160648	0.0126788	-1.16121
10501319	Celsr2	-1.34986	9.17793	-12.1394	1.36576e-05	0.00105976	3.98105
10448743	Fahd1	-1.35062	7.93101	-6.7454	0.000428106	0.00544891	0.29266
10498485	Slc33a1	-1.35122	8.91909	-10.5641	3.15171e-05	0.00142834	3.10903
10389300	Dhrs11	-1.35131	9.21636	-6.40414	0.000571728	0.00646538	-0.0248197
10569545	Nadsyn1	-1.35239	8.91978	-6.93236	0.000367133	0.00495594	0.461043
10490559	Chrna4	-1.35327	8.92265	-3.9288	0.00706607	0.0358984	-2.7856
10503882	Rngtt	-1.35388	8.22721	-5.40263	0.00143755	0.0117706	-1.03895
10601659	Srpx2	-1.35456	7.35062	-4.43219	0.00396096	0.0239116	-2.15282
10349876	Plekha6	-1.35474	9.63025	-7.73985	0.000196035	0.0034242	1.14639
10488748	Cdk5rap1	-1.35533	7.57617	-7.10794	0.000318753	0.00454522	0.61573
10356423	Usp40	-1.35631	7.61821	-4.03805	0.00621169	0.0327497	-2.64505
10462140	Dock8	-1.35821	10.0131	-10.1396	4.02592e-05	0.00157545	2.8501
10438753	P3h2	-1.35841	10.927	-8.85386	8.97522e-05	0.00229734	1.99279
10496110	Papss1	-1.3615	9.72032	-6.4694	0.000540469	0.00625181	0.0369259
10491106	Pld1	-1.36254	8.58404	-9.56817	5.68158e-05	0.0018195	2.48337
10494551	Acp6	-1.36347	9.79423	-8.09091	0.00015176	0.00298539	1.42471
10514956	Scp2	-1.36355	9.31091	-5.26571	0.00164592	0.0128856	-1.18791
10416653	Kbtbd7	-1.36385	9.21316	-11.7122	1.69584e-05	0.0011265	3.75734
10511180	Mxra8	-1.36401	8.60144	-4.62291	0.00321231	0.0206854	-1.92301
10394394	Apob	-1.36412	10.9825	-7.05907	0.000331447	0.00465311	0.572999
10382532	Slc16a5	-1.36432	7.92383	-6.55053	0.000504281	0.00600319	0.113005
10513641	Kif12	-1.3655	9.12811	-11.1777	2.2467e-05	0.0012283	3.46446
10360631	Coq8a	-1.36891	9.81623	-5.83818	0.000949118	0.00893348	-0.58207
10521927	Tbc1d19	-1.3705	9.71919	-9.09736	7.65281e-05	0.00212809	2.16426
10510254	Fv1	-1.37079	6.034	-10.1485	4.00495e-05	0.00157302	2.85564
10359561	Fmo4	-1.37192	9.14348	-6.04979	0.000782019	0.00785635	-0.369058
10502273	Arhgef38	-1.37244	7.46062	-11.0921	2.3529e-05	0.00126057	3.41615
10354777	Satb2	-1.37612	9.18383	-5.39567	0.0014474	0.0118169	-1.04646
10523595	Ptpn13	-1.37676	9.92146	-6.88334	0.000382103	0.00507228	0.41726
10433589	Snx29	-1.37681	8.31128	-9.6264	5.48103e-05	0.00178725	2.52175
10431564	Gm44502///Cpt1b	-1.37719	9.63387	-3.74699	0.00879156	0.0419626	-3.02336
10384838	Eml6	-1.37789	7.02848	-11.1856	2.23711e-05	0.0012283	3.46893
10565634	Myo7a	-1.3779	9.51608	-10.9362	2.56156e-05	0.00130857	3.32711
10384956	Chac2	-1.37822	7.83412	-6.44149	0.000553593	0.00634033	0.0105799
10448247	Zfp40	-1.37847	6.52831	-4.00074	0.00648984	0.0338019	-2.69285
10587988	Gk5	-1.37966	8.85128	-9.94021	4.53093e-05	0.00165089	2.7246
10435802	Ccdc191	-1.3797	6.8738	-9.00207	8.14168e-05	0.0021955	2.0977
10412394	Nnt	-1.38404	10.0292	-6.21495	0.000674664	0.00714544	-0.206715
10374880	Mtif2	-1.38427	8.62158	-4.88552	0.0024278	0.0169153	-1.61542
10565819	Slco2b1	-1.38519	8.22194	-6.17165	0.000701092	0.00734477	-0.24895
10380721	Scrn2	-1.38691	8.94004	-5.35308	0.00150931	0.0121585	-1.09256
10536220	Col1a2	-1.38786	8.64315	-3.57257	0.0108935	0.0491637	-3.25588
10591884	Glb1l2	-1.3888	9.33708	-7.82831	0.000183622	0.00328836	1.21759
10377319	Myh10	-1.38972	10.2153	-7.48488	0.000237547	0.00384528	0.937025
10487513	Anapc1	-1.39229	9.92667	-4.44149	0.00392025	0.0237518	-2.1415
10415608	Ift88	-1.39275	7.86826	-9.77659	5.00033e-05	0.00171298	2.61966
10527832	Pds5b	-1.39295	9.63066	-4.37567	0.00421898	0.0249492	-2.22198
10355500	Igfbp5	-1.39456	10.3952	-7.35836	0.000261827	0.00408671	0.830786
10437292	Slx4	-1.39653	8.27302	-7.39832	0.000253864	0.00400195	0.864514
10368534	Ncoa7	-1.39808	8.93697	-5.44108	0.00138452	0.0115272	-0.997581
10476401	Plcb1	-1.40019	8.96141	-11.4759	1.91753e-05	0.00117762	3.62971
10433910	Top3b	-1.40033	9.72141	-7.42185	0.000249305	0.00395881	0.884297
10358038	Rnpep	-1.40055	10.5515	-7.09526	0.000321993	0.00457958	0.604665
10355278	Erbb4	-1.40085	8.2288	-4.64096	0.00315009	0.0204286	-1.90154
10549162	St8sia1	-1.40097	8.34602	-3.71762	0.00911181	0.0430745	-3.06222
10440543	Ltn1	-1.40258	8.97752	-7.30416	0.00027309	0.00417441	0.78478
10441956	Fam120b	-1.40305	8.11302	-9.61782	5.51007e-05	0.00178943	2.51611
10506415	Oma1	-1.40347	7.88073	-6.38922	0.000579165	0.00650721	-0.0390144
10555063	Ints4	-1.40354	9.47862	-4.26976	0.00475457	0.0270578	-2.35285
10500304	Vps45	-1.40366	8.0703	-6.79461	0.000411006	0.00531692	0.33735
10605711	Pdk3	-1.40409	10.2383	-6.86215	0.000388787	0.00513459	0.398259
10514500	Cyp2j11	-1.40421	10.9849	-3.89957	0.00731615	0.0367803	-2.8235
10501963	Ugt8a	-1.40433	9.46856	-5.15786	0.0018342	0.0138692	-1.30707
10442240	Zfp760	-1.40525	6.08101	-11.4924	1.90094e-05	0.00117762	3.63875
10538590	Herc6	-1.40579	7.61823	-8.2919	0.000131623	0.00277483	1.5791
10453334	Lrpprc	-1.4059	11.1099	-7.13097	0.000312967	0.00450145	0.635772
10363786	Ank3	-1.41012	10.1589	-9.23628	6.99921e-05	0.00201597	2.2601
10402211	Fbln5	-1.41193	10.5841	-6.06509	0.000771297	0.00778689	-0.353876
10472058	Rif1	-1.41519	8.22848	-5.41178	0.00142473	0.0117058	-1.02909
10479726	Pcmtd2	-1.41758	9.03232	-4.33572	0.00441265	0.0257079	-2.27114
10422387	Oxgr1	-1.41787	6.57534	-8.40174	0.000121922	0.00265715	1.66201
10410302	Zfp953	-1.41793	6.2418	-11.3018	2.10231e-05	0.0012077	3.53384
10447417	Msh6	-1.4186	8.16105	-11.2635	2.14564e-05	0.0012077	3.51254
10492846	Gatb	-1.41927	9.23195	-5.84767	0.000940808	0.0088793	-0.572395
10565401	Folh1	-1.41958	9.94251	-9.05041	7.88931e-05	0.00215084	2.13156
10554351	Wdr93	-1.42448	5.94249	-10.0736	4.1856e-05	0.00160289	2.80883
10397158	Acot3	-1.42504	7.56752	-6.62602	0.000473073	0.00578811	0.18311
10568169	Qprt	-1.42569	9.77924	-5.41483	0.00142048	0.0116866	-1.0258
10512145	Aqp7	-1.42979	9.92121	-4.53359	0.00354114	0.0221425	-2.02996
10600235	Abcd1	-1.43114	8.24728	-5.80065	0.000982806	0.0091392	-0.620446
10474077	Gm10804	-1.43178	7.94971	-7.97869	0.00016453	0.00312939	1.33696
10453797	Greb1l	-1.43344	7.12094	-5.83728	0.000949907	0.00893607	-0.582985
10519270	Agrn	-1.43357	9.33534	-7.55419	0.000225342	0.00372856	0.99456
10555339	C2cd3	-1.43369	8.47785	-12.272	1.27891e-05	0.00104123	4.04866
10567750	Gtf3c1	-1.434	10.7472	-5.21953	0.00172373	0.0132765	-1.23873
10497842	Bbs7	-1.43405	8.81338	-3.99508	0.00653328	0.0339594	-2.70013
10504957	Smc2	-1.43445	7.34224	-3.56397	0.0110106	0.0495439	-3.26744
10400072	Scin	-1.43643	9.8505	-4.54969	0.00347919	0.0218713	-2.0106
10546294	Nup210	-1.43693	9.06614	-6.72127	0.000436788	0.00553227	0.270645
10411306	Polk	-1.43744	7.59015	-3.81839	0.00806381	0.0394829	-2.92942
10531149	Gc	-1.44251	8.7128	-3.80242	0.00822058	0.0399256	-2.95036
10352242	Parp1	-1.44272	8.2321	-6.10102	0.000746768	0.0076033	-0.318339
10411332	Hmgcr	-1.44702	10.068	-7.81121	0.00018595	0.00331637	1.20388
10496130	Tbck	-1.44762	9.87405	-5.56538	0.00122767	0.0105917	-0.865255
10575512	Cog4	-1.44856	9.69216	-6.96768	0.000356764	0.00486029	0.492419
10424929	Adck5	-1.44865	9.01826	-6.66331	0.000458472	0.00567741	0.217504
10381211	Naglu	-1.44872	8.91543	-7.50095	0.000234651	0.00382574	0.950405
10402473	Clmn	-1.45046	9.56037	-8.22861	0.000137613	0.00282846	1.53087
10553935	Tarsl2	-1.4508	7.97348	-7.84475	0.000181417	0.003264	1.23073
10565935	Arhgef17	-1.4511	9.78442	-6.37991	0.000583856	0.00654461	-0.0478756
10469312	Pter	-1.45112	11.2705	-6.14226	0.000719699	0.00745877	-0.277745
10572432	Isyna1	-1.45166	10.5572	-5.3194	0.00156039	0.0124331	-1.12918
10374793	Pnpt1	-1.45895	8.98427	-6.09994	0.000747495	0.00760675	-0.319409
10523746	BC005561	-1.45943	7.68069	-6.45099	0.000549083	0.00630804	0.0195621
10528102	Crot	-1.4604	11.3279	-6.53075	0.000512841	0.00605103	0.0945305
10430319	Tst	-1.46184	9.35157	-5.16677	0.00181776	0.0137809	-1.29717
10571474	Pcm1	-1.46237	9.76508	-4.69193	0.00298158	0.0196176	-1.84118
10533504	Ift81	-1.46547	6.69771	-9.49895	5.93101e-05	0.00185671	2.43745
10490872	Lrrcc1	-1.4655	8.0773	-6.06459	0.000771646	0.00778816	-0.354374
10386388	Snap47	-1.46594	9.7645	-7.00861	0.000345161	0.00477519	0.52862
10567430	Dnah3	-1.46666	5.36123	-20.5323	5.43976e-07	0.000473743	7.07002
10502951	Acadm	-1.4671	11.9718	-6.33853	0.000605255	0.0066752	-0.0874165
10464858	Bbs1	-1.46748	8.71777	-10.1345	4.03807e-05	0.00157545	2.84691
10428534	Trps1	-1.46767	8.03058	-7.07913	0.000326168	0.00460486	0.590568
10493009	Arhgef11	-1.4699	10.0949	-8.21478	0.000138964	0.00283989	1.52028
10606102	Phka1	-1.46999	8.63927	-6.68438	0.000450449	0.00562542	0.236869
10344837	Prex2	-1.47085	9.02245	-4.20433	0.00512319	0.0285068	-2.43455
10413826	Oxnad1	-1.47447	8.3871	-5.86636	0.000924681	0.00877797	-0.553373
10602865	Map3k15	-1.47515	9.05047	-6.21051	0.000677317	0.0071648	-0.211028
10506269	Ak4	-1.47728	9.45208	-4.14682	0.00547363	0.0299203	-2.50689
10571891	Aadat	-1.47788	10.9572	-4.02069	0.00633949	0.0332519	-2.66728
10551410	Zfp60	-1.48168	6.37846	-9.80276	4.92164e-05	0.00169887	2.63656
10475218	Stard9	-1.48199	6.60926	-7.00915	0.000345011	0.00477519	0.529096
10578984	Tufm	-1.48301	10.5672	-6.84285	0.000394993	0.00518697	0.380907
10585980	Myo9a	-1.48369	7.95316	-3.71221	0.00917215	0.0432538	-3.06939
10475051	Mga	-1.48374	9.70224	-5.81294	0.000971625	0.00906677	-0.607857
10398795	Aspg	-1.48546	8.13883	-5.20341	0.00175187	0.0134219	-1.25655
10458262	Slc23a1	-1.48775	10.9903	-5.43257	0.00139607	0.0115863	-1.00672
10364194	Lss	-1.4885	9.09563	-5.30994	0.00157509	0.0125058	-1.1395
10347254	Smarcal1	-1.49055	8.51529	-9.87072	4.72379e-05	0.001667	2.68025
10449971	Zfp763	-1.49115	6.28144	-8.52241	0.000112197	0.00255185	1.75192
10438778	Tmem207	-1.49235	6.21756	-4.71784	0.00289984	0.0191767	-1.81064
10583847	Bbs9	-1.49363	8.87674	-5.34136	0.00152687	0.0122573	-1.10528
10424140	Col14a1	-1.49374	9.93026	-6.35002	0.000599223	0.0066601	-0.076414
10445531	Zfp318	-1.49471	9.12959	-6.07406	0.000765089	0.00774447	-0.34499
10453636	Svil	-1.4969	9.42726	-4.84193	0.0025416	0.0174839	-1.66577
10380067	Sept4	-1.49758	7.30904	-7.86523	0.00017871	0.00324469	1.24708
10544837	Tril	-1.49997	7.29374	-11.5497	1.8449e-05	0.00116688	3.66987
10514713	Wdr78	-1.50028	6.22185	-9.76781	5.02705e-05	0.00171455	2.61398
10461758	Keg1	-1.50053	11.862	-3.99612	0.00652525	0.0339344	-2.69879
10423663	Vps13b	-1.50075	10.1603	-4.63319	0.00317669	0.0205283	-1.91077
10549108	Abcc9	-1.50121	8.67265	-6.8734	0.000385222	0.00509921	0.408353
10451818	Sult1c2	-1.502	10.3603	-6.12797	0.000728953	0.00750521	-0.291792
10468746	Hspa12a	-1.50252	8.77207	-12.0889	1.40066e-05	0.00106504	3.95506
10505587	Kdm4c	-1.50352	8.19006	-7.94415	0.000168706	0.00317403	1.30973
10605674	Pola1	-1.50478	6.98557	-3.89761	0.00733328	0.036835	-2.82605
10574944	Dus2	-1.50631	8.10953	-5.80271	0.000980924	0.00913161	-0.618337
10369620	Kif1bp	-1.50691	9.35406	-8.40197	0.000121902	0.00265715	1.66218
10349947	Fmod	-1.51474	8.00111	-6.74444	0.000428446	0.00545124	0.291789
10465089	Snx32	-1.51499	6.27417	-8.0651	0.000154593	0.00301323	1.40463
10403464	Dip2c///Dip2c	-1.51531	7.37581	-3.91956	0.00714411	0.0361469	-2.79757
10422028	Tbc1d4	-1.51541	7.92939	-6.20852	0.000678513	0.00717527	-0.212968
10437191	B3galt5	-1.51543	7.41617	-4.2788	0.00470603	0.0268607	-2.34162
10480459	Hnmt	-1.51592	6.56185	-13.5069	7.14416e-06	0.000893278	4.64105
10598240	Shroom4	-1.5177	9.89202	-6.19676	0.000685622	0.00723221	-0.224424
10346191	Stat1	-1.51848	9.22149	-3.72386	0.00904266	0.0428408	-3.05395
10599348	Gria3	-1.52005	6.77387	-6.80515	0.000407444	0.00529525	0.346892
10346109	Dnah7b	-1.52258	6.01986	-12.7348	1.02188e-05	0.000985357	4.27838
10555011	Nars2	-1.52264	8.09121	-5.54399	0.00125317	0.0107318	-0.887881
10461909	Nmrk1	-1.52344	8.21637	-8.13794	0.000146749	0.00292824	1.46115
10446282	Adgre1	-1.52515	6.2428	-16.2225	2.32833e-06	0.000720777	5.74192
10418455	Itih1	-1.52659	6.87689	-10.2576	3.75759e-05	0.00152563	2.92321
10504865	Invs	-1.52679	7.74955	-9.86714	4.73399e-05	0.0016689	2.67795
10406646	Dmgdh	-1.527	10.3321	-6.64365	0.000466103	0.00572499	0.199395
10509790	Aldh4a1	-1.52812	10.8365	-5.27357	0.00163308	0.0128219	-1.17928
10395376	Ankmy2	-1.53004	8.56608	-5.56006	0.00123396	0.0106297	-0.870876
10545346	Ptcd3	-1.53029	8.8373	-8.30429	0.000130485	0.00276641	1.58851
10359307	Tnn	-1.53102	6.37031	-9.52069	5.85134e-05	0.00184567	2.45191
10394119	Zfp750	-1.53324	7.46166	-8.98109	8.25408e-05	0.00221212	2.08295
10443786	Pde9a	-1.53476	9.01817	-7.73563	0.000196649	0.00342805	1.14298
10347417	Bcs1l	-1.5361	8.44642	-6.46173	0.000544038	0.00627431	0.0296972
10432601	Tfcp2	-1.53665	7.86055	-10.5742	3.13373e-05	0.00142529	3.11506
10506301	Lepr	-1.53698	7.49103	-3.84792	0.0077825	0.0384534	-2.89078
10458547	Gm8615///Gnpda1	-1.53831	9.8243	-11.1645	2.2626e-05	0.0012308	3.45709
10496519	Unc5c	-1.53899	6.8911	-9.14656	7.41364e-05	0.00208325	2.19836
10404941	Kdm1b	-1.5403	8.7722	-14.2609	5.12924e-06	0.00082012	4.97226
10447084	Galm	-1.54051	10.7559	-5.36304	0.00149456	0.0120816	-1.08175
10436253	Senp7	-1.54154	7.17658	-6.41891	0.000564476	0.00641836	-0.0107999
10407222	Dhx29	-1.54187	9.02172	-15.6583	2.89375e-06	0.000736564	5.53306
10463704	As3mt	-1.54288	9.04251	-4.80416	0.00264509	0.0179612	-1.70963
10415742	Mipep	-1.54539	8.95731	-6.18328	0.000693878	0.00729117	-0.23758
10499777	Ints3	-1.54673	9.42953	-3.55627	0.0111166	0.0499028	-3.27782
10413517	Chdh	-1.54729	10.6091	-6.34297	0.000602918	0.00667223	-0.0831665
10549222	Bcat1	-1.54779	9.37554	-5.28306	0.00161771	0.0127393	-1.16888
10487748	4930402H24Rik	-1.54826	10.1312	-9.13884	7.45058e-05	0.00208857	2.19303
10425078	Mpst	-1.5488	9.29409	-6.44952	0.000549779	0.00630912	0.0181716
10465619	Flrt1	-1.55008	8.81775	-10.3011	3.66397e-05	0.00150486	2.94992
10410721	Arsk	-1.55232	7.84766	-7.08267	0.000325248	0.00460139	0.593661
10604405	Aifm1///Aifm1	-1.55243	10.4872	-6.74656	0.000427692	0.00544891	0.29372
10507933	Inpp5b	-1.55246	9.53555	-6.80498	0.000407503	0.00529525	0.346733
10597288	Mlh1	-1.55288	7.86494	-4.78528	0.00269859	0.0182452	-1.73163
10574545	Ces2e	-1.55295	7.27635	-7.13082	0.000313004	0.00450145	0.635643
10374248	Abca13	-1.55439	9.69593	-6.01327	0.000808308	0.00803276	-0.405419
10408335	Aldh5a1	-1.55475	9.46682	-7.31085	0.000271669	0.00416001	0.790478
10483584	Mettl8	-1.55616	7.28565	-9.23419	7.00859e-05	0.00201597	2.25866
10440037	Nit2	-1.55675	9.78094	-7.26686	0.000281162	0.00425106	0.752947
10466530	Pcsk5	-1.55742	8.92225	-11.2107	2.20723e-05	0.00122561	3.48298
10523960	Pigg	-1.55988	7.87986	-8.68026	0.00010079	0.00243767	1.86773
10451679	Daam2	-1.56063	7.88868	-5.37494	0.00147716	0.0119939	-1.06886
10354563	Dnah7c///Dnah7a///Dnah7b	-1.56129	6.54302	-16.8232	1.86174e-06	0.000697591	5.95421
10451736	Tbc1d5	-1.56212	8.32501	-4.55228	0.00346932	0.0218269	-2.00748
10404496	Nqo2	-1.56285	8.68149	-6.64023	0.000467446	0.00573339	0.196238
10424349	Sqle	-1.56749	9.55235	-9.63466	5.45326e-05	0.00178153	2.52718
10497773	Mccc1	-1.56838	10.6461	-6.6927	0.000447327	0.00560934	0.244497
10346235	Hibch	-1.56937	9.00135	-5.50664	0.00129915	0.0110084	-0.927532
10524266	Chek2	-1.56953	6.1687	-12.1235	1.37669e-05	0.00105976	3.97285
10536297	Ppp1r9a	-1.57398	7.39582	-6.21909	0.000672194	0.00713013	-0.202683
10351140	Kifap3	-1.57572	8.86165	-4.30809	0.00455245	0.0262748	-2.3053
10505717	Adamtsl1	-1.57621	7.28124	-11.539	1.85515e-05	0.00116688	3.66411
10446473	Lama1	-1.57653	7.69309	-12.3181	1.25019e-05	0.00104123	4.07199
10435075	Tfrc	-1.57718	8.94387	-5.91859	0.000881253	0.00850662	-0.500453
10503584	Coq3	-1.57722	8.17552	-3.67483	0.0096015	0.0447787	-3.11904
10545271	Thnsl2	-1.57776	9.4108	-4.48796	0.00372358	0.0229367	-2.08506
10603896	Klhl13	-1.57808	7.76893	-9.90607	4.62454e-05	0.00165648	2.70285
10413874	Ogdhl	-1.57827	7.61957	-13.7617	6.37537e-06	0.000867463	4.75537
10446553	Epb41l3	-1.5793	8.26308	-11.3016	2.1025e-05	0.0012077	3.53374
10407709	Mtr	-1.58005	8.97528	-4.96665	0.00223093	0.0159229	-1.52245
10394611	Nbas	-1.5813	7.89282	-6.89789	0.000377588	0.0050403	0.430284
10414433	Tmem260	-1.58228	8.62898	-9.19258	7.19765e-05	0.00204738	2.2301
10605113	L1cam	-1.58872	8.45378	-11.551	1.84365e-05	0.00116688	3.67058
10570957	Sfrp1	-1.58976	9.21914	-3.64282	0.00998683	0.0461074	-3.16172
10542006	D6Wsu163e	-1.5927	8.79079	-4.90363	0.00238221	0.016688	-1.59458
10397561	Adck1	-1.59381	7.58826	-6.82746	0.000400022	0.00522932	0.367042
10367059	BC089597	-1.59425	8.25169	-4.24037	0.00491634	0.0276793	-2.38947
10366310	Osbpl8	-1.59597	10.0478	-13.8996	5.99911e-06	0.000863464	4.81624
10483824	Ttc30a1	-1.59723	6.32304	-10.0247	4.30861e-05	0.00161969	2.77807
10363629	Pbld1	-1.59866	10.1107	-4.26693	0.00476991	0.0271184	-2.35638
10390707	Top2a	-1.59877	7.10979	-4.75346	0.0027915	0.0186498	-1.76882
10509410	Rap1gap	-1.60204	8.95758	-12.2015	1.32428e-05	0.0010468	4.0128
10350425	F13b	-1.60226	9.0198	-10.8252	2.72314e-05	0.00134264	3.26289
10485597	Depdc7	-1.60284	7.7759	-4.52957	0.0035568	0.022226	-2.0348
10542192	Tmem52b	-1.60343	9.51368	-7.5445	0.000227005	0.00374676	0.986543
10428376	Angpt1	-1.60409	6.69947	-6.79772	0.000409951	0.0053092	0.340167
10539119	Ggcx	-1.60707	8.77403	-7.26247	0.00028213	0.00426209	0.749191
10513957	Ptprd	-1.60752	10.7012	-18.111	1.18166e-06	0.000606532	6.37722
10588691	Nat6///Hyal1	-1.61044	8.36572	-8.71851	9.82298e-05	0.00240117	1.89549
10486833	Ell3	-1.61149	6.85356	-6.83407	0.000397855	0.00521276	0.372994
10562856	Myh14	-1.6168	8.9754	-6.38135	0.000583127	0.00654164	-0.0465031
10491877	D3Ertd751e	-1.61686	6.17114	-11.0188	2.44847e-05	0.00127408	3.37445
10399478	Lpin1	-1.61842	10.0642	-5.12901	0.00188862	0.0141667	-1.33924
10496569	Gbp7	-1.62071	8.00561	-4.43283	0.00395814	0.0239066	-2.15204
10545001	Ppm1k	-1.62503	7.97731	-5.23506	0.00169711	0.013153	-1.2216
10524790	Cit	-1.62877	7.66301	-17.1446	1.65699e-06	0.000697591	6.06374
10402519	Atg2b	-1.63024	8.96161	-6.35669	0.000595755	0.00663307	-0.0700365
10593332	Bco2	-1.63161	6.31607	-5.93316	0.000869556	0.00843285	-0.485755
10592471	Gramd1b	-1.63254	10.937	-5.46592	0.00135145	0.011322	-0.970971
10354649	Pgap1	-1.63434	9.36144	-6.23151	0.000664856	0.00708908	-0.190619
10513604	Hdhd3	-1.63746	7.75749	-20.6582	5.23748e-07	0.000473743	7.10284
10596931	Wdr6	-1.63949	9.15021	-7.20752	0.000294573	0.00436068	0.702015
10355205	D630023F18Rik	-1.64101	8.37882	-4.21194	0.00507875	0.0283094	-2.42502
10579852	Mmaa	-1.64771	7.10872	-10.5098	3.25035e-05	0.00144992	3.07652
10469151	Itih5	-1.64888	9.43567	-8.20193	0.000140232	0.00285223	1.51043
10494643	Hmgcs2	-1.64931	10.7002	-3.55586	0.0111223	0.049911	-3.27837
10505954	Tek	-1.64941	8.73056	-3.86835	0.00759418	0.0377483	-2.86412
10482762	Idi1	-1.64997	9.0246	-5.3572	0.0015032	0.0121339	-1.08809
10463121	Zfp518a	-1.65149	8.54669	-7.33676	0.000266251	0.00411388	0.812487
10400748	Cdkl1	-1.65558	9.16028	-6.5171	0.000518847	0.00610119	0.0817495
10457359	Mpp7	-1.65922	7.92214	-7.52265	0.000230804	0.00378108	0.968439
10369806	1700040L02Rik	-1.66445	7.41364	-5.81761	0.000967421	0.00904696	-0.603086
10463355	Scd2	-1.66505	9.62845	-5.03941	0.00206954	0.0151409	-1.43987
10587107	Myo5a	-1.66624	9.34165	-8.31572	0.000129447	0.00275371	1.59716
10419471	Tep1	-1.66764	8.66167	-8.58908	0.000107207	0.00249265	1.80108
10386219	Zfp39	-1.66962	8.18018	-7.64059	0.000211121	0.00358022	1.06563
10595768	Pls1	-1.67163	10.0305	-10.0907	4.14352e-05	0.00159148	2.81956
10524169	Pole	-1.67201	7.34448	-4.82171	0.00259641	0.0177276	-1.68922
10585588	Cspg4	-1.67383	9.53079	-5.65494	0.00112711	0.0100004	-0.771196
10452935	Heatr5b	-1.67503	6.08932	-8.60654	0.000105943	0.0024832	1.81389
10352000	Kmo	-1.67644	10.0983	-3.78825	0.00836254	0.0404485	-2.96898
10528332	Napepld	-1.67695	9.2845	-5.17433	0.00180393	0.0137202	-1.28877
10440344	Robo2	-1.67732	7.77213	-11.307	2.0965e-05	0.0012077	3.53672
10521759	Slit2	-1.67849	8.99998	-10.0981	4.1254e-05	0.00158628	2.82421
10524034	Idua	-1.68087	8.4956	-14.3243	4.99213e-06	0.000810872	4.99914
10491611	4932438A13Rik	-1.68519	8.732	-6.35177	0.000598314	0.00665303	-0.074745
10419170	Txndc16	-1.6858	7.12567	-9.48426	5.98556e-05	0.00185671	2.42766
10545045	Fam13a	-1.68845	9.11067	-4.9019	0.00238653	0.016698	-1.59657
10578071	Wrn	-1.68972	7.83757	-5.49889	0.00130892	0.0110647	-0.93578
10453276	Thada	-1.6907	8.90002	-3.99401	0.00654146	0.0339873	-2.70149
10494565	Fmo5	-1.69228	10.0064	-3.75843	0.00867028	0.0415351	-3.00826
10397153	Acot4	-1.69481	9.20057	-5.27383	0.00163264	0.0128219	-1.17899
10382022	Taco1	-1.69725	8.58518	-7.27364	0.000279673	0.00423592	0.758749
10501971	Ank2	-1.69814	7.34727	-6.99495	0.000348984	0.00480232	0.516562
10581013	Cdh11	-1.69815	8.80051	-4.82957	0.00257496	0.017654	-1.6801
10539295	Dqx1	-1.69888	6.90672	-7.28114	0.000278039	0.00422617	0.765152
10361712	Shprh	-1.69935	8.79774	-4.00691	0.00644295	0.0336377	-2.68494
10602925	Phka2	-1.69991	8.852	-6.53569	0.000510689	0.00604478	0.0991452
10348889	D2hgdh	-1.70367	8.97182	-6.65689	0.000460949	0.00569995	0.211594
10430536	Ddx17	-1.70516	9.3375	-11.8064	1.61581e-05	0.0011265	3.80743
10406423	Mblac2	-1.70739	7.62931	-6.47234	0.000539105	0.00624435	0.0396986
10589541	Kif9	-1.70868	6.69588	-9.02839	8.00317e-05	0.00216997	2.11615
10347310	Pnkd	-1.7089	8.78246	-4.47926	0.00375952	0.0231007	-2.0956
10386604	Shmt1	-1.71104	9.0485	-9.97442	4.43932e-05	0.00163872	2.74631
10437885	Myh11	-1.71778	8.40752	-4.92203	0.00233687	0.0164648	-1.57346
10517842	Crocc	-1.71814	7.7355	-19.9682	6.46362e-07	0.000484141	6.91939
10395227	Cog5	-1.71924	8.19998	-4.78514	0.00269899	0.0182452	-1.73179
10383556	Fn3krp	-1.72411	8.49059	-4.84921	0.00252219	0.0173916	-1.65734
10402394	Serpina1d	-1.72832	8.64975	-3.64506	0.00995927	0.0460045	-3.15872
10447515	U2af1	-1.73258	8.77146	-5.43859	0.0013879	0.0115387	-1.00026
10541318	Slc6a13	-1.73379	9.78318	-4.26228	0.00479518	0.0272141	-2.36216
10366073	Cep290	-1.73398	6.5257	-6.91292	0.000372989	0.00500196	0.443709
10355717	Slc23a3	-1.73422	6.71394	-6.71942	0.000437461	0.00553555	0.268957
10425354	Mgat3	-1.73935	7.81743	-12.849	9.6795e-06	0.00097936	4.33362
10463557	Gbf1	-1.73977	10.3666	-6.56053	0.000500013	0.00597883	0.122334
10493382	Pklr	-1.74037	9.18374	-6.64735	0.000464657	0.00571523	0.202805
10506274	Dnajc6	-1.74177	8.82632	-6.15036	0.000714518	0.00742945	-0.269804
10362379	Echdc1	-1.74564	8.89302	-5.02804	0.00209387	0.0152202	-1.45272
10588642	Nprl2	-1.74591	9.06089	-7.52154	0.000230999	0.00378215	0.96752
10537353	Ttc26	-1.74609	8.06795	-8.32691	0.000128438	0.00274064	1.60564
10607143	Capn6	-1.7529	7.53097	-6.41117	0.000568264	0.00644255	-0.0181452
10521038	Slc5a1	-1.75367	9.03626	-9.39566	6.327e-05	0.00190908	2.3683
10487011	Gatm	-1.75746	11.9103	-5.47221	0.00134322	0.0112805	-0.964246
10378341	Shpk	-1.75903	8.48604	-7.50441	0.000234032	0.00381923	0.953288
10402399	Serpina1e///Serpina1d///Serpina1c///Serpina1b///Serpina1a	-1.7595	8.04116	-4.15352	0.00543144	0.0297866	-2.49843
10586724	Ice2	-1.76047	7.09186	-6.43794	0.000555288	0.00635195	0.00722347
10397002	Sipa1l1	-1.76402	10.2005	-7.22638	0.000290233	0.00432958	0.71824
10452701	Smchd1	-1.76613	9.12635	-6.22828	0.000666755	0.00710062	-0.193754
10362794	Ppil6	-1.76694	5.90839	-10.6873	2.94055e-05	0.00140019	3.1821
10593937	Mpi	-1.771	9.49389	-5.77905	0.00100281	0.00927858	-0.642617
10536697	Asb15	-1.77311	7.04566	-12.505	1.14116e-05	0.00100933	4.16556
10514000	Mpdz	-1.77494	8.19651	-4.0106	0.00641503	0.0335369	-2.6802
10462237	Smarca2	-1.77557	10.4026	-9.66081	5.36637e-05	0.00176996	2.54432
10511588	Tmem67	-1.77621	7.78354	-12.5815	1.09977e-05	0.000998121	4.20336
10361366	Mtrf1l	-1.77729	7.20574	-16.0588	2.478e-06	0.000733689	5.68231
10395389	Sostdc1	-1.77764	7.67019	-6.95531	0.000360357	0.00489106	0.481445
10557355	D430042O09Rik	-1.78294	7.63353	-6.62947	0.0004717	0.00577334	0.1863
10586616	Vps13c	-1.78473	8.233	-3.69849	0.00932717	0.0438007	-3.08758
10355227	Kansl1l	-1.78709	8.70669	-14.6204	4.40508e-06	0.0008043	5.12284
10561478	Nccrp1	-1.78713	8.98195	-3.56714	0.0109672	0.0494002	-3.26318
10497296	Slc10a5	-1.78768	7.88287	-3.99396	0.00654188	0.0339873	-2.70156
10574780	Hsd11b2	-1.78855	9.28612	-3.66781	0.00968457	0.045065	-3.12839
10582287	Car5a	-1.78877	6.8984	-10.8904	2.62687e-05	0.00132525	3.30069
10587368	Mto1	-1.79274	8.85538	-5.76863	0.00101262	0.00933407	-0.653331
10453399	Srbd1	-1.79462	7.26664	-5.09766	0.00194981	0.0144924	-1.37432
10525893	Aacs	-1.79522	10.5832	-11.2712	2.13686e-05	0.0012077	3.51682
10412298	Itga1	-1.7959	10.2954	-6.63542	0.00046934	0.00574648	0.191802
10587085	Fam214a	-1.79782	8.96569	-10.3622	3.53687e-05	0.00149331	2.98727
10381311	Wnk4	-1.79783	9.32302	-7.69416	0.00020282	0.00348669	1.10933
10460423	Sptbn2	-1.79848	8.51397	-8.65275	0.000102678	0.00245805	1.84769
10592752	Pdzd3	-1.8007	9.28663	-8.22787	0.000137686	0.00282846	1.5303
10405911	Zfp759	-1.80071	6.07878	-6.54804	0.000505349	0.00600545	0.110683
10531261	Rassf6	-1.80167	7.09705	-5.76801	0.00101321	0.00933459	-0.653972
10364511	Misp	-1.80384	8.04473	-12.7374	1.0206e-05	0.000985357	4.27966
10456922	Epg5	-1.80418	8.94693	-7.48319	0.000237853	0.00384727	0.935617
10515115	Slc5a9	-1.80529	8.3373	-6.26411	0.000646018	0.0069565	-0.159031
10488459	Zfp442	-1.80732	5.23795	-10.9085	2.60073e-05	0.00131781	3.31119
10362904	Rtn4ip1	-1.80749	9.29196	-8.27842	0.000132874	0.00277912	1.56886
10608107	Uty	-1.81202	8.45184	-5.56462	0.00122856	0.0105926	-0.866051
10425999	Ttc38	-1.81258	9.827	-6.8524	0.00039191	0.0051621	0.389494
10382115	Cep95	-1.81484	7.3089	-10.2906	3.68631e-05	0.00150926	2.94348
10466441	Vps13a	-1.81497	9.11726	-14.0572	5.60025e-06	0.000850064	4.88489
10539449	Atp6v1b1	-1.81554	10.1274	-4.02539	0.00630456	0.0331187	-2.66125
10453939	Lama3	-1.81822	8.57774	-17.3258	1.55305e-06	0.000697591	6.12432
10362294	Arhgap18	-1.81853	9.68231	-10.2022	3.88101e-05	0.00153824	2.88897
10523095	Afm	-1.81866	7.49414	-11.9771	1.48161e-05	0.00109546	3.89709
10516753	Gm853	-1.82222	8.74661	-3.99241	0.00655384	0.0340373	-2.70356
10447395	Msh2	-1.82236	7.69657	-3.60627	0.0104478	0.0475906	-3.21062
10377372	Slc25a35	-1.82578	8.36025	-5.31709	0.00156397	0.0124441	-1.1317
10582310	Mvd	-1.83109	9.3231	-7.08854	0.000323724	0.00459178	0.5988
10505791	Focad	-1.83243	7.76758	-5.16966	0.00181247	0.0137618	-1.29396
10382653	Myo15b	-1.8325	10.3811	-6.52276	0.000516344	0.00607999	0.0870569
10587892	Atr	-1.8363	8.09633	-6.67544	0.000453833	0.00564006	0.22866
10397984	Ppp4r4	-1.83922	6.25745	-9.38062	6.38719e-05	0.00191789	2.35816
10556734	Acsm1	-1.83941	9.73249	-6.07839	0.000762114	0.00771885	-0.340706
10491171	Slc2a2	-1.83942	9.71793	-5.02382	0.00210298	0.0152737	-1.4575
10559796	Peg3	-1.84508	8.85829	-4.97336	0.00221546	0.0158423	-1.51479
10460947	Pygm	-1.84646	8.21216	-7.80099	0.000187357	0.00333016	1.19568
10589784	Dclk3	-1.8474	8.16527	-9.96245	4.47112e-05	0.00164288	2.73873
10373542	Dgka	-1.8528	9.41855	-11.7753	1.64173e-05	0.0011265	3.79095
10396610	Mthfd1	-1.85339	11.2351	-7.15606	0.000306796	0.00444986	0.657555
10534216	Gtf2i	-1.86621	10.29	-8.25939	0.000134662	0.00279453	1.55437
10519354	Pex1	-1.86756	8.34508	-8.41158	0.000121093	0.00265183	1.66939
10379153	Aldoc	-1.86791	8.44036	-5.60284	0.00118442	0.0103299	-0.825783
10550400	Pnmal2	-1.87262	6.7529	-10.2664	3.73838e-05	0.0015234	2.92863
10367600	Esr1	-1.8734	8.04833	-11.8377	1.59019e-05	0.0011265	3.82397
10463911	Add3	-1.87748	10.162	-8.967	8.3306e-05	0.00221216	2.07303
10347398	Plcd4	-1.87997	6.77039	-22.9356	2.73805e-07	0.0004549	7.64883
10558057	Wdr11	-1.88074	9.78891	-7.95991	0.000166786	0.00315423	1.32217
10449712	Cbs	-1.88206	10.8394	-4.23533	0.00494473	0.0277762	-2.39577
10397763	9030617O03Rik	-1.8882	9.63331	-6.15832	0.000709466	0.00739905	-0.262003
10594679	Tln2	-1.89019	8.793	-8.90029	8.70397e-05	0.00225784	2.02584
10407467	Akr1e1	-1.89115	9.3784	-6.75327	0.000425316	0.00543129	0.29983
10554118	Fam169b	-1.89389	6.90619	-20.1855	6.04478e-07	0.000477538	6.97814
10480090	Itga8	-1.89514	8.4021	-6.81163	0.000405274	0.00528208	0.352746
10600901	Ar	-1.89822	10.4476	-11.3388	2.06138e-05	0.0012077	3.55435
10428955	Gsdmc2	-1.89882	7.57973	-16.0063	2.52838e-06	0.000733689	5.66301
10368893	Lace1	-1.90015	8.57283	-9.96744	4.45783e-05	0.0016408	2.74189
10460072	Cndp1	-1.90143	9.64722	-4.2705	0.00475056	0.0270482	-2.35193
10381898	Mrc2	-1.90624	9.05923	-7.73211	0.000197166	0.00343189	1.14012
10503484	Rmdn1	-1.90654	6.8074	-17.9947	1.22958e-06	0.000606532	6.34071
10556828	Anks4b	-1.91075	7.97956	-5.07999	0.00198529	0.0146858	-1.39415
10514865	Acot11	-1.91692	8.72421	-18.3499	1.08986e-06	0.000606532	6.45121
10473880	Lrp4	-1.91907	8.82302	-8.63123	0.000104184	0.00246373	1.83197
10453114	Dhx57	-1.91988	8.24565	-7.20747	0.000294584	0.00436068	0.701972
10596433	Glyctk	-1.92701	9.33677	-4.92231	0.00233619	0.0164648	-1.57314
10497520	Ect2	-1.93461	7.77857	-11.0212	2.44525e-05	0.00127408	3.37583
10514763	C8a	-1.93885	7.22023	-6.5994	0.00048382	0.00586796	0.158464
10500539	Gm10681///Hsd3b5///Hsd3b4	-1.94087	11.3262	-3.61519	0.0103332	0.0472364	-3.19868
10370376	Pfkl	-1.94591	9.31953	-6.27483	0.000639958	0.00691481	-0.148675
10359480	Dnm3	-1.94715	7.96036	-5.63793	0.00114546	0.0101185	-0.788978
10580550	Rpgrip1l	-1.94819	7.46784	-9.06142	7.83312e-05	0.00214671	2.13924
10356764	2310007B03Rik	-1.95354	7.16755	-10.703	2.91471e-05	0.00139361	3.19139
10361250	Camk1g	-1.96194	6.58321	-6.38482	0.000581376	0.00652734	-0.0432001
10359386	Dars2	-1.9625	7.88778	-6.21579	0.000674161	0.00714446	-0.205895
10485687	Mettl15	-1.96718	7.46058	-9.05301	7.87601e-05	0.00215059	2.13337
10507286	Ipp	-1.96779	7.48268	-6.37293	0.000587405	0.00657248	-0.0545315
10593526	Atm	-1.96892	8.28125	-4.81386	0.00261806	0.0178404	-1.69835
10396237	2700049A03Rik	-1.97883	7.86127	-7.16577	0.000304445	0.00444144	0.665966
10344803	Cspp1	-1.98047	7.92716	-6.91777	0.000371518	0.00498614	0.448036
10489127	Rbl1	-1.98278	7.7284	-5.9118	0.000886766	0.00855272	-0.507315
10381387	G6pc	-1.98656	10.7472	-4.28373	0.00467975	0.0267613	-2.33549
10383564	Fn3k///Fn3k	-1.98859	7.35442	-9.72317	5.16554e-05	0.00173558	2.58501
10360914	Lyplal1	-1.989	9.45409	-7.28615	0.000276954	0.00421753	0.769427
10432939	Csad	-1.99571	10.5438	-5.16841	0.00181475	0.0137706	-1.29535
10483822	Ttc30a2///Ttc30a1///Ttc30b	-1.99649	8.12004	-7.92652	0.000170884	0.00319678	1.29578
10588655	Zmynd10	-1.99765	7.94314	-4.24923	0.00486698	0.0274942	-2.37843
10607972	Kdm5d	-1.99877	7.79617	-9.61696	5.51301e-05	0.00178943	2.51554
10510516	Slc2a5	-2.00369	8.99377	-3.59447	0.0106015	0.0481332	-3.22645
10477649	Acss2	-2.01274	10.8817	-5.41868	0.00141515	0.0116566	-1.02166
10537509	Mgam	-2.01395	9.98663	-8.37635	0.00012409	0.00268737	1.64293
10461856	Gna14	-2.01708	7.81041	-16.8959	1.81297e-06	0.000697591	5.97923
10401616	Mlh3	-2.01824	7.87328	-5.45085	0.0013714	0.0114426	-0.987103
10388834	Slc13a2	-2.02406	8.8406	-3.58491	0.0107279	0.0485801	-3.23928
10391649	Slc4a1	-2.02965	8.41673	-3.74741	0.00878713	0.0419626	-3.02281
10409629	Klhl3	-2.03203	8.47429	-16.7017	1.94667e-06	0.000697591	5.91208
10373515	Suox	-2.0327	9.82564	-6.35317	0.000597584	0.00664917	-0.0734039
10452404	Nudt12	-2.04092	8.87191	-8.76339	9.53208e-05	0.00236837	1.92791
10428338	Dpys	-2.04258	7.61819	-4.52598	0.00357086	0.0222833	-2.03913
10442651	Ift140	-2.04265	8.24991	-8.64573	0.000103167	0.00245931	1.84257
10516518	Tlr12	-2.04473	7.31246	-12.2861	1.27005e-05	0.00104123	4.0558
10498547	Veph1	-2.04569	8.58008	-11.5651	1.83011e-05	0.00116688	3.67824
10368317	Enpp3	-2.04621	9.85751	-6.68276	0.00045106	0.00562641	0.235381
10588132	A4gnt	-2.04722	6.55412	-15.6082	2.95122e-06	0.000736564	5.51405
10556509	Spon1	-2.04767	9.52248	-8.86579	8.90457e-05	0.00228766	2.0013
10411532	Mccc2	-2.04809	9.92993	-6.22283	0.000669973	0.0071169	-0.199045
10405033	Ecm2	-2.04903	6.47051	-7.26244	0.000282137	0.00426209	0.749164
10394498	Wdr35	-2.05	8.44866	-6.27283	0.000641084	0.00692267	-0.150607
10573637	Phkb	-2.05182	9.42407	-10.9844	2.49486e-05	0.00128666	3.35478
10536949	Strip2	-2.05452	6.93771	-12.8663	9.60092e-06	0.00097936	4.34192
10397189	Ptgr2	-2.05589	8.86465	-6.76576	0.000420933	0.0054071	0.311188
10603066	Ace2	-2.05729	8.84645	-7.55917	0.000224493	0.00372298	0.998677
10585467	Hykk	-2.05731	10.5478	-4.44587	0.00390119	0.0236576	-2.13616
10483819	Ttc30b	-2.05972	6.88315	-11.6295	1.76981e-05	0.00114465	3.71304
10434934	Bdh1	-2.06085	9.95045	-6.11685	0.000736247	0.0075448	-0.302739
10353346	Pkhd1	-2.06395	9.67952	-15.3117	3.3196e-06	0.000766515	5.39995
10539486	Zfp638	-2.06577	8.95151	-4.50358	0.00365995	0.0226451	-2.06616
10514806	Bsnd	-2.06686	7.7204	-17.2929	1.57137e-06	0.000697591	6.11337
10607848	Egfl6	-2.0683	7.38824	-4.63515	0.00316995	0.0204962	-1.90844
10596465	Acy1	-2.07287	9.60626	-7.85313	0.000180303	0.00325406	1.23744
10496077	Etnppl	-2.0732	6.87871	-4.10486	0.0057461	0.0309844	-2.55998
10357870	Prelp	-2.07613	8.71181	-4.43685	0.00394051	0.0238419	-2.14715
10427816	Pdzd2	-2.07903	8.91231	-14.7068	4.24911e-06	0.0008043	5.15835
10556701	Acsm5	-2.07936	10.1142	-3.93755	0.00699302	0.0356485	-2.77428
10411709	Cdk7	-2.08472	6.34917	-11.2594	2.1504e-05	0.0012077	3.51023
10388254	Aspa	-2.08762	10.033	-4.74707	0.0028106	0.018754	-1.77631
10601235	Ogt	-2.09401	9.79454	-8.59939	0.000106459	0.0024855	1.80865
10483264	Ttc21b	-2.1041	7.77145	-5.59084	0.00119808	0.0103983	-0.838404
10428960	Gsdmc2///Gsdmc3///Gsdmc4	-2.10506	6.49855	-19.5982	7.25659e-07	0.000485075	6.8172
10447521	Tfb1m	-2.1062	7.57246	-8.60731	0.000105888	0.0024832	1.81446
10514088	Frem1	-2.11155	6.82123	-9.12885	7.49872e-05	0.0020953	2.18611
10426557	Pfkm	-2.1116	9.45773	-9.77012	5.02001e-05	0.00171455	2.61547
10587150	Myo5c	-2.1119	7.71666	-11.5493	1.84521e-05	0.00116688	3.66969
10413434	Fam208a	-2.11786	9.30391	-4.41076	0.00405667	0.0242702	-2.17899
10479902	Dhtkd1	-2.12001	9.31347	-4.98778	0.00218265	0.0156624	-1.49839
10491820	Gm2011///Abhd18///Abhd18	-2.12178	7.15119	-13.3879	7.53994e-06	0.000909702	4.58673
10492355	Mme	-2.12637	9.84779	-11.0223	2.44374e-05	0.00127408	3.37648
10580733	Bbs2	-2.12816	8.96412	-12.5349	1.12479e-05	0.00100508	4.18035
10521626	Cc2d2a	-2.13021	8.14908	-4.62917	0.00319057	0.0205835	-1.91556
10383717	Inpp5j	-2.14029	8.67105	-13.1342	8.47076e-06	0.00093847	4.46908
10605392	F8	-2.14425	8.04951	-8.59584	0.000106716	0.0024855	1.80604
10469255	Prkcq	-2.14791	7.18504	-13.757	6.38868e-06	0.000867463	4.75328
10384378	Ddc	-2.15462	9.17454	-5.3196	0.00156008	0.0124331	-1.12896
10538163	Aoc1	-2.15552	7.58485	-7.25541	0.000283694	0.00426868	0.74315
10596718	Slc38a3	-2.16312	8.814	-4.05591	0.00608329	0.0322783	-2.62225
10542911	Samd9l	-2.16797	9.47558	-16.6133	2.01129e-06	0.000698903	5.88117
10472933	Scrn3	-2.18451	8.91608	-8.38855	0.000123043	0.00266891	1.6521
10530627	Lrrc66	-2.19183	7.32231	-9.41697	6.24287e-05	0.00189566	2.38263
10440926	Dnajc28	-2.19439	7.21491	-10.3818	3.49718e-05	0.00149061	2.9992
10529977	Ppargc1a	-2.19878	9.3104	-5.10051	0.00194415	0.0144708	-1.37112
10383532	Narf	-2.19924	8.33564	-7.85834	0.000179616	0.00325079	1.24159
10559333	Shank2	-2.20712	9.26373	-10.312	3.64086e-05	0.00150432	2.95661
10397364	Mfsd7c	-2.20964	7.80873	-7.79934	0.000187585	0.00333016	1.19435
10426315	Lrrk2	-2.21382	10.0188	-16.11	2.43001e-06	0.000733689	5.70104
10505994	Fggy	-2.22556	8.47322	-7.17956	0.000301144	0.00441687	0.67789
10491014	Hltf	-2.22694	8.80249	-11.6276	1.77163e-05	0.00114465	3.71197
10522090	Wdr19	-2.23813	8.15417	-5.68487	0.00109561	0.00983556	-0.740004
10426898	Methig1///Mettl7a2///Higd1c///Methig1///Mettl7a2///Higd1c	-2.24464	7.46424	-5.27309	0.00163384	0.0128219	-1.1798
10596279	Dnajc13	-2.24491	8.88025	-8.88499	8.79228e-05	0.00227058	2.01497
10416800	Lmo7	-2.25583	9.7366	-10.2364	3.80435e-05	0.00152817	2.91011
10533612	Hpd	-2.26346	8.75348	-5.58995	0.0011991	0.010402	-0.83934
10572466	Pde4c	-2.26756	9.0757	-5.55596	0.00123882	0.0106516	-0.875205
10451291	Slc22a7	-2.27026	9.25198	-3.68211	0.00951623	0.0444901	-3.10936
10564762	Rhcg	-2.27583	8.88268	-5.89132	0.000903636	0.00864347	-0.528045
10439362	Stxbp5l	-2.27781	7.29949	-10.2518	3.77033e-05	0.00152563	2.91962
10363860	Slc16a9	-2.27857	9.56575	-8.27444	0.000133245	0.00278161	1.56583
10590096	Dlec1	-2.28184	9.02099	-5.75821	0.00102255	0.00938652	-0.664071
10423599	Matn2	-2.28492	7.63821	-8.52897	0.000111694	0.00254787	1.75677
10584138	Kcnj1	-2.28521	9.42457	-9.02264	8.03319e-05	0.00217641	2.11213
10577645	Ido2	-2.29227	7.43905	-9.68232	5.29611e-05	0.00175326	2.55838
10607124	Chrdl1	-2.29434	6.93291	-18.1694	1.15842e-06	0.000606532	6.39543
10427496	Egflam	-2.29979	7.49355	-7.40137	0.000253269	0.00399989	0.867077
10498383	Igsf10	-2.30065	6.27599	-10.3666	3.52785e-05	0.00149331	2.98997
10438017	Fgd4	-2.30564	8.39323	-12.9032	9.43527e-06	0.000976988	4.35962
10417544	Acox2	-2.30651	10.1501	-6.77312	0.000418377	0.00538223	0.317865
10563615	Hps5	-2.30694	9.22149	-10.4039	3.45299e-05	0.00148364	3.01264
10424221	Tbc1d31	-2.31417	7.05909	-20.0777	6.24847e-07	0.000482659	6.94911
10527920	Cyp51	-2.31919	9.31113	-6.89956	0.000377073	0.00503924	0.431779
10373846	Sec14l3	-2.33599	6.91058	-10.1329	4.04185e-05	0.00157545	2.84592
10470392	Adamtsl2	-2.33755	8.56773	-14.6179	4.40964e-06	0.0008043	5.12182
10483046	Dpp4	-2.34239	8.76814	-7.07338	0.000327672	0.00461764	0.585534
10422244	Slitrk6	-2.34405	5.35368	-22.7508	2.87912e-07	0.0004549	7.60765
10389795	Stxbp4	-2.35164	7.75501	-9.97608	4.43492e-05	0.00163872	2.74737
10392522	Abca8a	-2.35545	7.53313	-9.6462	5.41472e-05	0.00177793	2.53475
10406795	Gfm2	-2.35931	8.89118	-9.21052	7.11544e-05	0.00203231	2.24243
10500570	Hao2	-2.3683	10.0003	-5.26017	0.00165503	0.0129307	-1.19398
10506213	Ube2u	-2.38223	6.67201	-8.69305	9.99251e-05	0.00243065	1.87703
10484201	Ccdc141	-2.40393	7.99182	-3.70485	0.00925493	0.0435851	-3.07914
10585331	Exph5	-2.41109	7.57089	-11.8154	1.60836e-05	0.0011265	3.81221
10599463	Xpnpep2	-2.42149	7.57825	-12.9782	9.10875e-06	0.000965305	4.39542
10392560	Abca9	-2.42174	6.72294	-24.0011	2.06502e-07	0.000446164	7.8765
10418747	Hacl1	-2.43015	9.22142	-7.6544	0.000208945	0.0035535	1.07692
10540952	Ift122	-2.43199	9.14153	-9.70481	5.22377e-05	0.00173988	2.57305
10588883	Amt	-2.43476	9.34551	-6.92656	0.000368869	0.00496977	0.455874
10582658	Agt	-2.44461	9.79261	-5.44188	0.00138344	0.011521	-0.996723
10515735	Szt2	-2.44667	8.0977	-14.4089	4.81568e-06	0.0008043	5.03479
10362701	Ddo	-2.45034	8.18195	-22.3521	3.21305e-07	0.000463108	7.51702
10434313	Yeats2	-2.46047	8.90941	-9.22549	7.04762e-05	0.00202125	2.2527
10574488	Pdp2	-2.48257	8.41848	-13.8576	6.11082e-06	0.000863464	4.79779
10496605	Kyat3	-2.49458	9.44661	-7.75129	0.000194377	0.00340894	1.15564
10350614	Trmt1l	-2.51786	7.57144	-14.8494	4.00539e-06	0.000795586	5.21641
10405063	Ogn	-2.5268	8.59747	-6.33648	0.000606336	0.00668002	-0.0893779
10439321	Slc15a2	-2.54048	8.32871	-4.41939	0.0040178	0.0241457	-2.16844
10497636	Lrrc31	-2.54207	7.39553	-16.432	2.1517e-06	0.000714171	5.81711
10536061	2610021A01Rik///Zfp141	-2.55138	7.21808	-3.80879	0.00815769	0.0397037	-2.94201
10349431	Acmsd	-2.55142	9.66878	-4.49116	0.00371043	0.022884	-2.08118
10584334	Siae	-2.55381	8.31912	-12.1995	1.32559e-05	0.0010468	4.01179
10529156	Ift172	-2.56496	8.52312	-9.49234	5.95547e-05	0.00185671	2.43305
10533360	Acad12	-2.58436	8.16916	-11.2424	2.17003e-05	0.00121076	3.50074
10472199	Upp2	-2.59605	7.20502	-14.4018	4.83003e-06	0.0008043	5.03185
10491825	Abhd18	-2.6001	7.4857	-15.4314	3.16478e-06	0.000743296	5.44636
10404132	Cmah	-2.60307	9.48965	-5.17242	0.00180742	0.0137373	-1.29089
10405303	Cdhr2	-2.62304	8.41708	-11.1679	2.25846e-05	0.00123047	3.459
10416850	Scel	-2.63601	7.89076	-12.2405	1.29894e-05	0.00104123	4.03268
10403291	Akr1c14	-2.66357	10.0011	-3.97245	0.00670999	0.0346361	-2.72924
10500547	Hsd3b2	-2.66367	8.73888	-3.83108	0.00794155	0.0390506	-2.9128
[truncated: 34 more rows]

## Sheet: Table S1. GroupSet D
ID_REF	Gene	logFC	AveExpr	t	P.Value	adj.P.Val	B
ENSMUSG00000037428.10	Vgf	10.9696	1.18743	35.1887	2.74227e-05	0.000634079	3.3876
ENSMUSG00000040405.9	Havcr1	10.8502	4.67753	40.8592	9.30745e-08	0.000156864	8.83752
ENSMUSG00000035775.2	Krt20	10.6937	2.01652	26.2111	9.40139e-07	0.000224835	6.81
ENSMUSG00000033831.5	Fgb	9.542	1.79988	20.7013	3.19846e-06	0.000292428	5.57613
ENSMUSG00000050635.1	Sprr2f	9.32779	2.39813	19.9417	0.000170649	0.00156459	2.02313
ENSMUSG00000046203.7	Sprr2g	8.08039	0.582473	10.8625	8.70171e-05	0.00108745	1.94502
ENSMUSG00000027913.5	Crct1	7.7618	0.984847	25.3217	7.91779e-05	0.00104309	2.67531
ENSMUSG00000026822.10	Lcn2	7.65767	5.69445	23.3535	1.71225e-06	0.000250055	6.21671
ENSMUSG00000040809.10	Chil3	7.32253	-0.546112	8.1143	0.000371467	0.00248482	0.281871
ENSMUSG00000001131.7	Timp1	7.20612	2.10765	30.96	3.95319e-07	0.000170487	7.62314
ENSMUSG00000007888.11	Crlf1	7.17574	1.60763	12.4956	4.28124e-05	0.000767805	2.74825
ENSMUSG00000074115.3	Saa1	7.01979	-0.309386	8.31092	0.000330295	0.00230732	0.417116
ENSMUSG00000074183.3	Gsta1	6.9858	2.55425	11.4213	6.75444e-05	0.000966122	2.23284
ENSMUSG00000055978.4	Fut2	6.96217	-2.6814	9.68611	0.000154658	0.0014878	1.2884
ENSMUSG00000026984.4	Il1f6	6.87646	-0.042901	19.5188	0.000182804	0.00162329	1.95958
ENSMUSG00000047109.8	Cldn14	6.86778	-0.883542	9.09213	0.000621512	0.00343886	0.128932
ENSMUSG00000042265.9	Trem1	6.60508	-2.01197	54.5883	6.64773e-06	0.00037242	4.00253
ENSMUSG00000026981.11	Il1rn	6.32895	-1.24935	14.2881	9.6698e-05	0.00115922	2.26735
ENSMUSG00000019848.10	Popdc3	6.25709	-2.56606	36.9967	1.77956e-06	0.000252223	6.08234
ENSMUSG00000028751.9	Pla2g2e	6.19881	-0.504179	24.1758	9.19018e-05	0.00112332	2.5573
ENSMUSG00000037868.11	Egr2	6.16425	-1.11877	13.686	2.69227e-05	0.000629858	3.26842
ENSMUSG00000068699.8	Flnc	6.14987	-0.213911	38.1943	1.32324e-07	0.000156864	8.56053
ENSMUSG00000056758.10	Hmga2	5.95904	-1.77985	23.0623	1.82741e-06	0.00025469	6.15098
ENSMUSG00000079620.9	Muc4	5.93383	-3.23961	8.36395	0.000320129	0.00226258	0.453095
ENSMUSG00000027737.6	Slc7a11	5.88114	-3.61772	14.7914	1.80911e-05	0.000534482	3.71023
ENSMUSG00000004371.10	Il11	5.84494	-0.419118	15.4168	1.46282e-05	0.00049896	3.94462
ENSMUSG00000018623.9	Mmp7	5.83784	-0.0937871	12.8402	0.000150679	0.00146994	1.76842
ENSMUSG00000022780.5	Mfi2	5.81823	-3.15583	9.50972	0.00016951	0.00155852	1.18337
ENSMUSG00000053268.7	Dspp	5.79074	-3.18977	18.2853	0.000225398	0.00183997	1.76142
ENSMUSG00000033860.9	Fgg	5.75568	5.11313	16.609	9.97402e-06	0.000439685	4.36366
ENSMUSG00000058427.7	Cxcl2	5.734	-1.48663	13.6293	0.00011766	0.00128004	2.04772
ENSMUSG00000028885.8	Smpdl3b	5.72916	1.44291	34.8696	2.12748e-07	0.000156864	8.16732
ENSMUSG00000039196.2	Orm1	5.72177	-1.04333	5.16074	0.00573781	0.0170125	-2.50689
ENSMUSG00000030144.2	Clec4d	5.71778	-2.1069	12.8882	3.65757e-05	0.000724446	2.92532
ENSMUSG00000025746.7	Il6	5.68845	-1.38475	10.5111	0.00131565	0.00567716	-0.134767
ENSMUSG00000061540.3	Orm2	5.63197	-1.59611	8.32321	0.000888386	0.00434535	-0.291829
ENSMUSG00000040026.7	Saa3	5.59057	-0.696513	5.15186	0.00316535	0.0108675	-2.18732
ENSMUSG00000039252.7	Lgi2	5.57908	-0.703053	15.444	1.44965e-05	0.000497662	3.95457
ENSMUSG00000034394.10	Lif	5.54973	-0.304435	13.784	2.59587e-05	0.000619975	3.3091
ENSMUSG00000045027.6	Prss22	5.47332	-0.629858	13.8235	2.5582e-05	0.000615504	3.3254
ENSMUSG00000013584.5	Aldh1a2	5.39295	2.8333	19.7277	4.10401e-06	0.000319066	5.31504
ENSMUSG00000010435.6	Spaca7	5.39007	-0.921777	10.1575	0.000395656	0.00258978	0.65736
ENSMUSG00000046623.4	Gjb4	5.38613	-0.0574942	13.1959	3.24315e-05	0.000686376	3.06021
ENSMUSG00000017002.10	Slpi	5.36287	-0.73849	6.80367	0.000871246	0.00429318	-0.701029
ENSMUSG00000003665.6	Has1	5.35511	-3.46574	20.9083	3.03782e-06	0.000289319	5.62972
ENSMUSG00000095457.3	Gm8989	5.25127	-5.31583	12.7091	3.92764e-05	0.000742964	2.84526
ENSMUSG00000022367.7	Has2	5.19631	-3.58313	8.32506	0.00273452	0.00973567	-1.00204
ENSMUSG00000037411.6	Serpine1	5.18052	2.41875	24.0061	1.48402e-06	0.000240531	6.36031
ENSMUSG00000001021.8	S100a3	5.18021	-0.939031	17.8804	0.000242174	0.00191418	1.6919
ENSMUSG00000006143.8	Upk3bl	5.14835	-1.6625	11.077	7.88426e-05	0.00103988	2.05722
ENSMUSG00000026180.8	Cxcr2	5.13102	-2.4001	11.943	5.38693e-05	0.000859304	2.48902
ENSMUSG00000029304.10	Spp1	5.09979	11.4082	41.3828	8.70919e-08	0.000156864	8.8884
ENSMUSG00000021091.8	Serpina3n	5.09276	2.15641	6.17678	0.00137635	0.00586268	-1.2285
ENSMUSG00000028186.10	Uox	5.08025	-2.95397	36.7896	2.37569e-05	0.00060669	3.46669
ENSMUSG00000028001.12	Fga	5.0585	5.67885	15.8922	1.25151e-05	0.000479159	4.11589
ENSMUSG00000033213.12	AA467197	5.02974	-1.16407	6.83866	0.000850163	0.00423267	-0.672767
ENSMUSG00000043903.3	Gm22	5.0269	-2.99555	13.5312	2.85328e-05	0.000646023	3.20354
ENSMUSG00000059991.6	Nptx2	5.02637	-3.91753	12.1688	4.89858e-05	0.000824498	2.59637
ENSMUSG00000026166.10	Ccl20	5.01888	-2.04966	9.55366	0.000508163	0.00303663	0.365072
ENSMUSG00000029762.6	Akr1b8	4.999	3.42301	36.3381	1.71582e-07	0.000156864	8.34808
ENSMUSG00000030666.7	Calcb	4.98476	-1.61652	8.60801	0.000775656	0.00399216	-0.131765
ENSMUSG00000066361.3	Serpina3c	4.96357	-2.35488	4.71076	0.0152952	0.0361533	-3.25141
ENSMUSG00000035352.3	Ccl12	4.92182	-1.1881	7.85106	0.000436457	0.00276642	0.0961367
ENSMUSG00000030142.6	Clec4e	4.90752	-4.44608	6.64095	0.000977704	0.00464602	-0.834032
ENSMUSG00000029659.12	Medag	4.87133	-2.07577	15.0702	1.64391e-05	0.000526258	3.81603
ENSMUSG00000020000.7	Moxd1	4.77555	-2.42993	8.6903	0.00239169	0.00880446	-0.841004
ENSMUSG00000000202.5	Btbd17	4.77397	-3.95449	15.7737	1.3006e-05	0.000485288	4.07372
ENSMUSG00000002992.12	Apoc2	4.76795	-1.02352	5.05998	0.00343073	0.0115216	-2.27977
ENSMUSG00000035373.2	Ccl7	4.76103	-1.65267	10.2855	0.000114508	0.00126196	1.63207
ENSMUSG00000051225.5	Fam83a	4.72802	-2.98801	4.92732	0.00681645	0.0193497	-2.71142
ENSMUSG00000027022.9	Xirp2	4.71448	-3.58192	4.8847	0.0137648	0.0332897	-2.9892
ENSMUSG00000020892.6	Aloxe3	4.70131	-4.09476	19.0552	4.90991e-06	0.000337015	5.12553
ENSMUSG00000022947.7	Cbr3	4.69445	2.93579	15.8542	1.26702e-05	0.000481868	4.1024
ENSMUSG00000101389.1	Ms4a4a	4.69433	-2.46365	11.1082	7.773e-05	0.00103235	2.07337
ENSMUSG00000074647.3	Fam83c	4.67012	-3.73425	5.63599	0.00210549	0.00797304	-1.71839
ENSMUSG00000001025.4	S100a6	4.65196	6.16495	31.0472	3.89569e-07	0.000170487	7.63639
ENSMUSG00000021208.9	Ifi27l2b	4.62903	-2.26792	10.7172	0.00031757	0.00224937	0.912868
ENSMUSG00000061947.6	Serpina10	4.60204	0.315912	25.3775	1.11207e-06	0.000233983	6.64611
ENSMUSG00000026204.11	Ptprn	4.59116	-0.688332	22.0939	2.28275e-06	0.000269866	5.9245
ENSMUSG00000030093.6	Wnt7a	4.58044	-3.51849	6.47926	0.00109891	0.0050306	-0.968855
ENSMUSG00000000567.5	Sox9	4.56805	0.188093	31.6541	3.52209e-07	0.000170487	7.72708
ENSMUSG00000023349.10	Clec4n	4.56182	-2.61665	7.40067	0.000581557	0.00330663	-0.234743
ENSMUSG00000026073.9	Il1r2	4.53559	-1.47935	16.8843	9.16439e-06	0.000423819	4.45564
ENSMUSG00000025473.12	Adam8	4.5308	0.189947	14.0243	2.37634e-05	0.00060669	3.40757
ENSMUSG00000029371.6	Cxcl5	4.50203	-2.66326	5.89087	0.00789892	0.0215628	-2.30045
ENSMUSG00000032281.7	Acsbg1	4.47805	-0.256773	12.6933	3.95259e-05	0.000743576	2.83813
ENSMUSG00000096446.1	Gm8104	4.45617	-3.33136	7.0303	0.000744792	0.00387784	-0.520106
ENSMUSG00000005800.2	Mmp8	4.4393	-3.05468	7.80539	0.00114968	0.00517891	-0.596656
ENSMUSG00000017737.2	Mmp9	4.4184	-1.01612	13.2652	3.15765e-05	0.000679102	3.09014
ENSMUSG00000029377.4	Ereg	4.40251	-4.33062	16.9022	4.79861e-05	0.000815478	3.0354
ENSMUSG00000019122.8	Ccl9	4.38798	-0.125061	16.6059	9.98365e-06	0.000439685	4.36261
ENSMUSG00000037855.11	Zfp365	4.38341	-2.53328	10.9357	8.412e-05	0.00107263	1.98354
ENSMUSG00000035964.7	Tmem59l	4.38071	-2.39445	23.5285	1.19858e-05	0.00046796	4.45532
ENSMUSG00000040133.2	Gpr176	4.37966	-1.5932	16.2455	1.11772e-05	0.000456711	4.23953
ENSMUSG00000045545.8	Krt14	4.3715	-0.556172	9.47958	0.000172213	0.0015731	1.16524
ENSMUSG00000025355.6	Mmp19	4.35913	-0.791228	11.2684	7.23086e-05	0.000999592	2.15549
ENSMUSG00000045551.7	Fpr1	4.3553	-3.21905	33.9599	2.55435e-06	0.00027132	5.80961
ENSMUSG00000029380.10	Cxcl1	4.35174	1.67701	54.0306	2.164e-08	0.000156864	9.84426
ENSMUSG00000025475.13	Gpr123	4.34422	-2.73916	5.42505	0.00250646	0.00912117	-1.91902
ENSMUSG00000035385.5	Ccl2	4.32819	-0.129462	15.6477	1.35528e-05	0.000487658	4.02854
ENSMUSG00000030162.10	Olr1	4.31146	-3.04859	9.72246	0.000473145	0.00290853	0.448608
ENSMUSG00000028364.11	Tnc	4.31028	2.24279	15.762	1.30555e-05	0.000485288	4.06955
ENSMUSG00000063193.6	Cd300lb	4.30358	-3.78699	6.31466	0.00124079	0.0054511	-1.10892
ENSMUSG00000017204.4	Gsdma	4.29762	-3.54094	38.4406	2.06201e-05	0.000561755	3.54079
ENSMUSG00000005087.13	Cd44	4.29649	-0.0335477	31.2691	3.7539e-07	0.000170487	7.66984
ENSMUSG00000090665.1	Gad1-ps	4.29183	-3.77762	7.47017	0.00136979	0.00584129	-0.804206
ENSMUSG00000060188.3	Cxcl17	4.2853	0.0785474	15.326	0.000396685	0.00259421	1.19379
ENSMUSG00000024912.5	Fosl1	4.27737	1.51081	24.6311	1.29862e-06	0.000240531	6.49315
ENSMUSG00000065968.7	Ifitm7	4.24938	-3.0502	7.82355	0.000443995	0.00279647	0.0764059
ENSMUSG00000078780.3	Gm5150	4.23354	-3.16298	9.57415	0.000503747	0.00302014	0.375291
ENSMUSG00000053113.3	Socs3	4.221	2.46022	37.0974	1.54041e-07	0.000156864	8.43706
ENSMUSG00000068600.6	Hemt1	4.21752	-2.50965	10.293	0.000374766	0.00249884	0.720518
ENSMUSG00000022651.5	Retnlg	4.21401	-0.247664	6.7609	0.000897851	0.00437587	-0.735733
ENSMUSG00000043843.12	Tmem145	4.20881	-1.85691	14.8326	1.78353e-05	0.000533925	3.72598
ENSMUSG00000066755.2	Tnfsf18	4.19752	-2.95782	6.1908	0.00286689	0.0101031	-1.68173
ENSMUSG00000020712.7	Tcam1	4.1961	-4.26865	6.78001	0.000885847	0.00433572	-0.720204
ENSMUSG00000062380.3	Tubb3	4.19269	-2.1489	8.91224	0.000673972	0.00362215	0.0336802
ENSMUSG00000059668.5	Krt4	4.18895	-2.4705	7.76873	0.000459475	0.00285619	0.0369096
ENSMUSG00000045761.11	Fam179a	4.14505	-4.77985	22.4854	1.45031e-05	0.000497662	4.26993
ENSMUSG00000023067.9	Cdkn1a	4.14386	2.91083	20.4892	3.37359e-06	0.000300039	5.52055
ENSMUSG00000024803.8	Ankrd1	4.13185	1.45633	37.6009	1.43584e-07	0.000156864	8.49447
ENSMUSG00000086428.1	Gm15199	4.12643	-1.55264	16.7342	0.00029944	0.00217763	1.48186
ENSMUSG00000028480.10	Glipr2	4.12251	0.898708	33.5912	2.58469e-07	0.000157614	7.99999
ENSMUSG00000100733.1	4932411K12Rik	4.11859	-4.1113	7.83794	0.00329813	0.0111997	-1.2287
ENSMUSG00000040322.6	Slc25a24	4.1142	1.28461	24.599	1.30744e-06	0.000240531	6.48644
[truncated: 4,478 more rows]
