# Supplementary material for: Identification and Validation of Potential Biomarkers and Their Functions in Acute Kidney Injury
Source: Front Genet. 2020 May 12;11:411. doi: 10.3389/fgene.2020.00411 (PMC7247857; doi:10.3389/fgene.2020.00411)
Supplement: TABLE S3 — GO and KEGG enrichment analysis of genes that were differentially expressed in ≥ 3 GroupSets (top 6 significantly enriched terms were listed). [file Table_3.xlsx]

## Sheet: Additional file 1
Table S3 GO and KEGG enrichment analysis of genes that were differentially expressed in ≥3 GroupSets (top 6 significantly enriched terms were listed).
Category	ID	Term	log	Ajusted p-value	Gene count	Genes
BP	GO:0008284	positive regulation of cell proliferation	7.01745	9.60622e-08	53	CLDN7, CASR, THRB, PDGFB, PTGS2, OSMR, PDGFA, HMGCR, EDN1, IL15, CXCL12, TGFB1, NCCRP1, CTGF, CLCF1, FGF1, MYC, APLN, AR, PTGER4, HMGA2, PROX1, ADM, LAMC2, EMP2, NGF, ADORA2B, PKHD1, CSF1, TNC, CLU, ST8SIA1, SOX4, IL34, SOX9, TIMP1, LIF, ALDH1A2, AGT, KLF5, SHMT2, LGALS3, TGFBR1, ACER2, SPHK1, VWCE, HILPDA, PLAC8, ATF3, SFRP1, AKR1C18, HBEGF, F2R
BP	GO:0055114	oxidation-reduction process	6.83139	1.47438e-07	61	ALDH8A1, ACOX2, D2HGDH, ALOXE3, PTGS2, HMGCR, AKR1C14, MTHFD1L, ACOX3, MTHFD1, MTHFD2, CH25H, HMOX1, SMOX, DAO, LOX, DHTKD1, MTO1, RTN4IP1, HPD, SUOX, MICAL2, CMAH, CBR3, DDO, DHDH, VAT1, HAO2, HSD11B2, TXNRD1, AOC1, SRXN1, CYP51, HSD3B2, ACADSB, ADHFE1, HSD17B14, KMO, FMO5, ALDH1A2, IVD, FMO2, HAAO, ALDH4A1, DMGDH, BDH2, QSOX1, BDH1, ALKBH7, PTGR2, PYROXD2, AKR1E1, BCKDHB, IDO2, HGD, AKR1B8, CYP…
BP	GO:0048146	positive regulation of fibroblast proliferation	4.30664	4.93582e-05	15	NRAS, FOSL2, PDGFB, PDGFA, AGT, SPHK1, SERPINE1, ESR1, TGIF1, CDK6, ITGB3, MYC, TGFB1, ANXA2, RPS3A1
BP	GO:0030335	positive regulation of cell migration	3.16549	0.000683146	24	PDGFB, PDGFA, CSF1, TGFBR1, EDN1, SPHK1, F2RL1, SSH2, ITGB3, MMP14, MCAM, MMP3, CXCL12, TGFB1, SEMA6B, ITGA6, ITGA5, RRAS2, SEMA7A, HBEGF, LAMC2, FGF1, CYR61, F2R
BP	GO:0008152	metabolic process	3.07634	0.000838803	39	ALDH8A1, HSD3B2, BCAT1, ACOX2, ACADSB, CNDP1, ENPP3, HK2, ACSS2, UGT3A1, ACSS3, ACOX3, ACSBG1, MTHFD1, FAHD1, MTHFD2, ALDH1A2, MUT, ASPA, IVD, OXCT1, GYS2, ALDH4A1, DHTKD1, ACSL4, BDH1, ACY1, UGT8A, UPB1, BCKDHB, PFKM, ECI3, ACSM3, GLB1L2, AACS, ACAD11, NEU2, SCP2, ACSM5
BP	GO:0010628	positive regulation of gene expression	2.95523	0.00110858	35	CASR, PDGFB, LRRC32, CSF1, TNC, GJA1, ITGB3, SOX9, TGFB1, LIF, SPRY2, TNFRSF1A, ALDH1A2, CD44, CTGF, AGT, SERPINE1, NFIL3, ETV4, EGR1, AR, PTGER3, PTGER4, TGFBR1, CDK6, NR0B2, SMAD1, HMGA2, PLAUR, LCN2, PLSCR1, ATF3, ID1, KLF4, NGF
CC	GO:0070062	extracellular exosome	15.6471	2.2535e-16	175	ALDH8A1, GNA14, S100A6, THRB, CADM1, SLC22A13, TUBB2A, PTPN23, BPHL, SLC7A5, CXCL12, ST3GAL1, SLC16A1, ASPA, SLC2A5, CD44, TMEM52B, SERPINE1, SLC4A1, PI15, GATM, MFGE8, NAPSA, MYH9, PLAUR, RND3, KRT19, CDKL1, RHCG, CPE, TACSTD2, F3, MGAM, ABAT, HSPB1, LAMC1, LRRK2, MVP, MPST, ACADSB, PKHD1, ENPP3, ALDOC, IFITM3, CLU, KMO, ITGB3, ATP6V1B1, TIMP1, SIAE, FGG, GALM, HNMT, FGA, PROCR, SERPINA1D, FGL2,…
CC	GO:0005739	mitochondrion	6.2377	5.78499e-07	105	PDP2, PNKD, TRMT2B, CAR5A, BPHL, TMEM143, MMP3, ACSS3, MTHFD1L, SLC25A21, FAHD1, SLC16A1, SLC25A24, TCAIM, MTO1, AADAT, GATM, AKR1B10, SLC25A35, RIPK3, ABAT, LRRK2, TFB1M, GATB, PCCA, CROT, MPST, ACADSB, PTRH1, ADHFE1, ALDOC, ACP6, CLU, SOX4, KMO, SFXN5, GFM2, MUT, IVD, ALDH4A1, MAFF, PTGR2, AK4, MMAB, MMAA, TST, GLYCTK, ACAD11, BCO2, ACAD12, ETNPPL, ACOX2, D2HGDH, AMT, GJA1, ACOX3, CKB, MTHFD1, …
CC	GO:0009986	cell surface	6.02126	9.52224e-07	52	DEFB29, CASR, PDGFB, CORIN, PDGFA, IL15, TGFB1, CD93, CD44, SLC4A1, ADAM8, CEACAM2, PTGER3, SLC7A11, THBD, TNFRSF10B, F3, EMP2, ADORA2B, TNFRSF12A, IFITM3, CLU, ITGB3, CD9, TNFRSF1A, FGG, PROCR, FGA, HEG1, TNN, SLC39A6, ENTPD1, PCSK6, PLAT, MUC1, H2-Q4, SLC12A1, HAVCR1, LGALS3, TGFBR1, CKAP4, ANXA1, AXL, HILPDA, EPHA2, ANXA2, SFRP1, ITGA6, ITGA5, HBEGF, CD14, F2R
CC	GO:0005925	focal adhesion	5.75145	1.77234e-06	38	PDLIM7, TLN2, TSPAN4, TNC, SSH2, AKAP12, FHL3, GJA1, FHL2, PDLIM1, ITGB3, RHOU, TPM4, CD9, CD44, PROCR, RHOB, AATF, ZYX, AHNAK, PLEC, FLRT1, ANXA1, FLNC, MMP14, MYH9, MCAM, FLNA, PTPN12, EPHA2, RPS8, PLAUR, RPS3A1, RND3, ITGA6, ITGA5, RRAS2, HSPB1
CC	GO:0005615	extracellular space	5.00204	9.95317e-06	90	NEPN, PDGFB, MASP1, PDGFA, EDN1, ANPEP, IL15, MMP3, VGF, CXCL12, TGFB1, MTHFD2, CLCF1, CTGF, SOSTDC1, PPP1R1A, SERPINE1, LOX, FGF1, APLN, GOLM1, GNL3, MFGE8, NAPSA, CLIC1, PDE4C, CBR3, C8A, STOM, SERPINA3N, THBD, CPE, ADM, TACSTD2, F3, NUCB2, HSPB1, LAMC2, CTSC, LRRK2, PROS1, AOC1, NGF, ADAMTS4, CXCL1, CSF1, TNC, SSH2, CLU, IL4RA, CXCL2, SERPINB1A, IL34, TIMP1, LIF, SIAE, TNFRSF1A, CD9, FGG, FGA,…
CC	GO:0005777	peroxisome	4.5292	2.95665e-05	19	ACOX2, HACL1, NUDT12, ABCD1, ACNAT1, AMACR, TIRAP, DDO, ECI3, ACSBG1, ACOX3, ACOT3, TMEM173, HAO2, DAO, ACAD11, ACSL4, SCP2, CROT
MF	GO:0016491	oxidoreductase activity	8.39148	4.0599e-09	60	ALDH8A1, ACOX2, D2HGDH, ALOXE3, PTGS2, HMGCR, ACOX3, MTHFD1, MTHFD2, CH25H, HMOX1, BC089597, SMOX, DAO, LOX, DHTKD1, MTO1, RTN4IP1, HPD, SUOX, MICAL2, CMAH, CBR3, DDO, DHDH, VAT1, AKR1B10, HAO2, HSD11B2, TXNRD1, AOC1, SRXN1, CYP51, HSD3B2, ACADSB, ADHFE1, KMO, FMO5, ALDH1A2, IVD, FMO2, HAAO, ALDH4A1, DMGDH, BDH2, QSOX1, BDH1, ALKBH7, PTGR2, PYROXD2, AKR1E1, BCKDHB, IDO2, HGD, AKR1B8, CYP7B1, AKR1…
MF	GO:0003824	catalytic activity	8.0531	8.84916e-09	51	ETNPPL, BCAT1, HSD3B2, APOBEC3, HACL1, D2HGDH, ALOXE3, PHKB, ENPP3, ALDOC, HK2, UPP2, ACSS2, ACSS3, KLHL3, MTHFD1L, CKB, ACSBG1, FAHD1, MTHFD1, MTHFD2, MUT, GALM, CSAD, MCCC1, SYN3, GYS2, KYAT3, PCYT2, ACSL4, BDH1, AADAT, DDC, GM853, UPB1, AMACR, BCKDHB, PFKM, SLC3A1, ECI3, ACSM3, CTH, PPM1J, PPM1K, HAO2, ABAT, AOX3, AACS, SCP2, PCCA, ACSM5
MF	GO:0050660	flavin adenine dinucleotide binding	3.26497	0.000543289	14	ACOX2, D2HGDH, ACADSB, KMO, ACOX3, FMO5, IVD, FMO2, AOX3, DMGDH, TXNRD1, ACAD11, MTO1, ACAD12
MF	GO:0016829	lyase activity	2.53775	0.00289901	18	ETNPPL, GGCX, HACL1, DDC, ALOXE3, CAR13, CAR14, ALDOC, UROS, ACMSD, CAR5A, FAHD1, CTH, CSAD, THNSL2, KYAT3, UROC1, CBS
MF	GO:0005178	integrin binding	2.53706	0.00290363	15	CASR, TSPAN4, MFGE8, ITGB3, MMP14, CD9, ITGA6, CTGF, ITGA5, SEMA7A, TNN, ADAM8, FGF1, EMP2, CYR61
MF	GO:0005102	receptor binding	2.50222	0.00314612	34	PVR, ACOX2, HACL1, FRK, CADM1, PDGFB, VTCN1, EDN1, GJA1, ACOX3, LIF, FGG, FGA, CLCF1, SERPINE1, DAO, FGF1, APLN, SLC39A1, PLAT, H2-Q4, AR, TGFBR1, AMACR, HILPDA, DDO, PLAUR, BBS1, RND1, HAO2, SCP2, CROT, NGF, F2R
KEGG pathway	mmu01100	Metabolic pathways	8.19628	6.3639e-09	103	CNDP1, PTGS2, HMGCR, ACSS2, NMRK1, ACSS3, MTHFD1L, ST3GAL1, TPK1, FAHD1, ASPA, CYP2J11, DAO, AADAT, GATM, MGAT3, HYKK, AKR1B10, MGAM, ABAT, GATB, PCCA, MPST, NMNAT1, ACADSB, NT5C1A, ALDOC, ENPP3, ST8SIA1, KMO, ATP6V1B1, ACSBG1, MUT, GALM, IVD, CSAD, ALDH4A1, ACY1, UPB1, ACER2, SPHK1, ACMSD, HGD, AK4, MMAB, TST, POLD4, ACOX2, ETNPPL, AMT, ANPEP, ACOX3, ACOT3, CKB, MTHFD1, MCCC2, MTHFD2, MCCC1, PCY…
KEGG pathway	mmu04668	TNF signaling pathway	5.49174	3.223e-06	21	CXCL1, CEBPB, PTGS2, SOCS3, CSF1, CXCL2, EDN1, CREB5, IL15, MMP14, BIRC3, MMP3, JUNB, LIF, FOS, TNFRSF1A, MAP3K8, RIPK3, BCL3, MLKL, MAP2K6
KEGG pathway	mmu00280	Valine, leucine and isoleucine degradation	3.67018	0.000213709	13	BCAT1, MCCC2, MUT, ACADSB, IVD, MCCC1, OXCT1, BCKDHB, AOX3, ABAT, HIBCH, AACS, PCCA
KEGG pathway	mmu04010	MAPK signaling pathway	1.9205	0.0120088	25	PDGFB, PDGFA, DUSP10, TGFB1, TNFRSF1A, MAP3K6, FOS, RASGRP1, MAP3K8, FGF1, MYC, MAP2K6, TGFBR1, FLNC, FLNA, DUSP5, DUSP4, MAP4K4, NRAS, RRAS2, HSPB1, GADD45B, GADD45A, CD14, NGF
KEGG pathway	mmu00260	Glycine, serine and threonine metabolism	1.9203	0.0120143	9	CTH, SHMT2, GATM, AMT, DMGDH, GAMT, DAO, GNMT, CBS
KEGG pathway	mmu04610	Complement and coagulation cascades	1.83461	0.0146349	12	PLAT, C8A, FGG, THBD, FGA, MASP1, SERPINA1D, F3, SERPINE1, PROS1, F2R, PLAUR
Note:GO,gene ontology; BP, biological process; MF, molecular function; CC, cellular component; GO, gene ontology; Adjusted p-value<0.05 was considered as threshold values of significant difference.
